# Supplementary material for: Genetic and physical mapping of loci for resistance to blackleg disease in canola (Brassica napus L.)
Source: Sci Rep. 2020 Mar 10;10:4416. doi: 10.1038/s41598-020-61211-y (PMC7064481; doi:10.1038/s41598-020-61211-y)
Supplement: Supplementary file 2 — Supplementary Table S2. [file 41598_2020_61211_MOESM2_ESM.xlsx]

## Sheet: Genotypicdata_18851 markers
Supplementary Table 2: Genotypic data of DArTseq markers and their alingnments with B. rapa, B. oleracea and B. napus genome, in a DH population of RP04/Ag-Outback.
pos	MarkerId	LinkageGroup	Distance(cM)	Chromosome	Position Physical	TrimmedSequence	Chrom_Brassica_v41_napus	ChromPos_Brassica_v41_napus	AlnCnt_Brassica_v41_napus	AlnEvalue_Brassica_v41_napus	Chrom_Brassica_v1_oleracea	ChromPos_Brassica_v1_oleracea	AlnCnt_Brassica_v1_oleracea	AlnEvalue_Brassica_v1_oleracea	Chrom_Brassica_v7	ChromPos_Brassica_v7	AlnCnt_Brassica_v7	AlnEvalue_Brassica_v7	05CCD-0191	05CCD-0192	05CCD-0193	05CCD-0194	05CCD-0195	05CCD-0196	05CCD-0197	05CCD-0198	05CCD-0199	05CCD-0200	05CCD-0201	05CCD-0202	05CCD-0203	05CCD-0204	05CCD-0205	05CCD-0206	05CCD-0208	05CCD-0209	05CCD-0210	05CCD-0211	05CCD-0212	05CCD-0213	05CCD-0214	05CCD-0215	05CCD-0216	05CCD-0217	05CCD-0218	05CCD-0219	05CCD-0220	05CCD-0221	05CCD-0223
chrA01_1_0	3082567_53:G>C	chrA01_1	0	chrA01		TGCAGATCTTGAACCTAAGCAACCACTAAGTTGGTTAGAAACCTTGTCATTGCCTTGTGAAATAAGCAA	chrAnn_random	18867800	2	3.52031e-27	C1	13891	1	2.08025e-22	Scaffold008240	196	2	1.19774e-27	1	1	1	0	0	1	1	0	1	0	0	1	1	1	0	1	1	0	0	0	1	0	0	0	0	1	1	0	1	0	0
chrA01_1_0	7249926_36:C>T	chrA01_1	0	chrA01		TGCAGCAAACTTGGATCCAAAAGAGACATAATATTGTGAGCTCAGACTGGCTAGTTTTTCTTGTACGAT			0	999	C1	114499	1	9.61023e-26	A01	58905	1	1.19774e-27	1	1	1	0	0	1	1	0	1	0	0	1	1	1	0	1	1	0	0	0	1	0	0	0	0	1	1	0	1	0	0
chrA01_1_0	4114049_57:G>A	chrA01_1	0	chrA01	2486464	TGCAGCCAATACATACGTTCAGATTCGAGGCTTAGCGTGGCCTTTTATTCTTGTTGGATTGGTTGCTCA	chrA01	2486464	2	7.5664e-29	C1	166755	1	9.61023e-26	A01	105038	1	1.19774e-27	1	1	1	0	0	1	1	0	1	0	0	1	1	1	0	1	1	0	0	0	1	0	0	0	0	1	1	0	1	0	0
chrA01_1_0	4114049_46:A>G	chrA01_1	0	chrA01	2486464	TGCAGCCAATACATACGTTCAGATTCGAGGCTTAGCGTGGCCTTTTGTTCTTGTTGGATTGGTTGCTCA	chrA01	2486464	2	7.5664e-29	C1	166755	1	9.61023e-26	A01	105038	1	1.19774e-27	1	1	1	0	0	1	1	0	1	0	0	1	1	1	0	1	1	0	0	0	1	0	0	0	0	1	1	0	1	0	0
chrA01_1_0	3129698_20:T>C	chrA01_1	0	chrA01		TGCAGCTGCCTGATCAACCGCTGTAGCCATTGTTGTAGCAGAACAGCTTTCCTCACCATTTGTCATTTG	chrAnn_random	18858827	1	3.52031e-27		0	0	999	A01	6219	1	1.19774e-27	1	1	1	0	0	1	1	0	1	0	0	1	1	1	0	1	1	0	0	0	1	0	0	0	0	1	1	0	1	0	0
chrA01_1_0	5708037	chrA01_1	0	chrA01		TGCAGCCCGCGCAGACCTGATGTTTAC			0	999		0	0	999		0	0	999	1	1	1	0	0	1	1	0	1	0	0	1	1	1	0	1	1	0	0	0	1	0	0	0	0	1	1	0	1	0	0
chrA01_1_0	3083202	chrA01_1	0	chrA01	2516448	TGCAGGATCAACCATTGCATCCCTGCACCAACAACAAAAAATCGACATTATTATGGGAATAGCAACTAA	chrA01	2516448	1	1.26613e-26	C1	196655	1	2.08025e-22		0	0	999	1	1	1	0	0	1	1	0	1	0	0	1	1	1	0	1	1	0	0	0	1	0	0	0	0	1	1	0	1	0	0
chrA01_1_0	3095136	chrA01_1	0	chrA01		TGCAGTAATAATGGATATAAGGTATACCTTTATTCGAAATTTAC	chrA05	3398872	3	9.76758e-15	C1	150020	1	9.3773e-13		0	0	999	1	1	1	0	0	1	1	0	1	0	0	1	1	1	0	1	1	0	0	0	1	0	0	0	0	1	1	0	1	0	0
chrA01_1_1.176471	4168095_56:A>C	chrA01_1	1.17647	chrA01	2449388	TGCAGCAACTACAGCGTGAGCTTGCGAGGCTCGAGACCGAGCTGAGAACCCCTGCCCCGCCTGCCTCGA	chrA01	2449388	2	3.52031e-27	C1	139219	1	2.672e-26	A01	80489	1	2.57438e-29	1	1	1	0	0	1	1	0	1	0	0	1	1	1	0	1	1	0	0	0	1	0	0	0	0	1	1	0	1	0	0
chrA01_1_1.176471	5050285_5:T>C	chrA01_1	1.17647	chrA01		TGCAGCAGGACCTGCTACCGGCTTTAC			0	999		0	0	999		0	0	999	1	1	1	0	0	1	1	0	1	0	0	1	1	1	0	1	1	0	0	0	1	0	0	0	0	1	1	0	1	0	0
chrA01_1_1.176471	3109701	chrA01_1	1.17647	chrA01		TGCAGACACGAATAGAAAAATAATCTCAATATAGAACCTAATTCTTGGATATGTAGGGGCCGTTTGTTT			0	999		0	0	999		0	0	999	1	1	1	0	0	1	1	0	1	0	0	1	1	1	0	1	1	0	0	0	1	0	0	0	0	1	1	0	1	0	0
chrA01_1_1.176471	3116018	chrA01_1	1.17647	chrA01	2516448	TGCAGGATCAACCATTGCATCCCTGCACCAACAAAAAAAATCGACATTATTATGGGAATAGCAACTAAG	chrA01	2516448	1	7.5664e-29	C1	196655	1	2.08025e-22		0	0	999	1	1	1	0	0	1	1	0	1	0	0	1	1	1	0	1	1	0	0	0	1	0	0	0	0	1	1	0	1	0	0
chrA01_1_1.176471	3094699	chrA01_1	1.17647	chrA01		TGCAGTAATAATGGATATAAGGTATACACCTTTATTCGAAATTTAC			0	999		0	0	999	A01	90635	1	2.88919e-16	1	1	1	0	0	1	1	0	1	0	0	1	1	1	0	1	1	0	0	0	1	0	0	0	0	1	1	0	1	0	0
chrA01_1_1.176471	5050285	chrA01_1	1.17647	chrA01		TGCAGTGGGACCTGCTACCGGTTTTAC			0	999		0	0	999		0	0	999	1	1	1	0	0	1	1	0	1	0	0	1	1	1	0	1	1	0	0	0	1	0	0	0	0	1	1	0	1	0	0
chrA01_1_2.352941	4336547_10:C>T	chrA01_1	2.35294	chrA01	260719	TGCAGAACGATGACCAATCTGCTTCTCCAACGCAGATTCTATACACGCACGGACACAACGAGGGTCTAC	chrA01	260719	3	7.5664e-29	C1	882064	1	4.43969e-29	A01	672590	1	5.57255e-26	1	1	1	0	0	1	1	0	1	0	0	1	1	1	0	1	1	0	0	0	1	0	0	0	0	1	1	0	1	0	0
chrA01_1_2.352941	3143275_28:A>G	chrA01_1	2.35294	chrA01	180306	TGCAGACAAAAGCAGCAGCAGCCAACTCGGAGAGATAACCGTTTAC	chrA01	180306	2	8.30589e-16	C1	786443	1	4.79912e-11	A01	597555	1	2.88919e-16	1	1	1	0	0	1	1	0	1	0	0	1	1	1	0	1	1	0	0	0	1	0	0	0	0	1	1	0	1	0	0
chrA01_1_2.352941	4117238_9:G>T	chrA01_1	2.35294	chrA01		TGCAGTTTGTTTTTTTTTTGTTCGGATATTTTTTCAGTTAC			0	999		0	0	999		0	0	999	1	1	1	0	0	1	1	0	1	0	0	1	1	1	0	1	1	0	0	0	1	0	0	0	0	1	1	0	1	0	0
chrA01_1_2.352941	3145603	chrA01_1	2.35294	chrA01	398372	TGCAGAAAAAAAGAAAAAAAGAAAGTAAGGACTGTACTTACCACTTACCAGAGTTAC	chrA01	398372	1	9.27357e-22		0	0	999	A01	777954	1	1.52529e-20	1	1	1	0	0	1	1	0	1	0	0	1	1	1	0	1	1	0	0	0	1	0	0	0	0	1	1	0	1	0	0
chrA01_1_2.352941	3111703	chrA01_1	2.35294	chrA01	180968	TGCAGAAACAGATTCGTTGTGATTCATTGATGTTTACTTGATAGAAACGTCTTTAC	chrA01	180968	1	3.23114e-21		0	0	999	A01	598217	1	1.14444e-21	1	1	1	0	0	1	1	0	1	0	0	1	1	1	0	1	1	0	0	0	1	0	0	0	0	1	1	0	1	0	0
chrA01_1_2.352941	4336547	chrA01_1	2.35294	chrA01	260719	TGCAGAACGACGACCAATCTGCTTCTCCAAGGCAGATTCTATACACGCACGGACACAACGAGGGTCTAC	chrA01	260719	3	7.5664e-29	C1	882064	1	4.43969e-29	A01	672590	1	5.57255e-26	1	1	1	0	0	1	1	0	1	0	0	1	1	1	0	1	1	0	0	0	1	0	0	0	0	1	1	0	1	0	0
chrA01_1_2.352941	3143275	chrA01_1	2.35294	chrA01	180306	TGCAGACAAAAGCAGCAGCAGCCAACTCAGAGAGATACCCATTTAC	chrA01	180306	2	8.30589e-16	C1	786443	1	4.79912e-11	A01	597555	1	2.88919e-16	1	1	1	0	0	1	1	0	1	0	0	1	1	1	0	1	1	0	0	0	1	0	0	0	0	1	1	0	1	0	0
chrA01_1_2.352941	4335603	chrA01_1	2.35294	chrA01	550051	TGCAGGGACATCATCACTTACCTGAAACCAGAGGACTTTGTTTGTCTGAAGAACAAACTGTCACAACAG	chrA01	550051	2	7.5664e-29	C1	1305878	1	9.61023e-26	A01	933952	1	2.59265e-24	1	1	1	0	0	1	1	0	1	0	0	1	1	1	0	1	1	0	0	0	1	0	0	0	0	1	1	0	1	0	0
chrA01_1_2.352941	3095422	chrA01_1	2.35294	chrA01	500978	TGCAGTGAAAGAGAAAAACAAGTTCAGTTATGCATTGAATGTACAAAACATGTTTAC	chrA01	500978	1	9.27357e-22		0	0	999		0	0	999	1	1	1	0	0	1	1	0	1	0	0	1	1	1	0	1	1	0	0	0	1	0	0	0	0	1	1	0	1	0	0
chrA01_1_2.352941	3130099	chrA01_1	2.35294	chrA01	499935	TGCAGTGCCTGAGACGACTGAGAACCAGTAGCAGCTCCTCCTCCACCAGGCTTAGATTGAGGGAATCTT	chrA01	499935	1	7.5664e-29		0	0	999		0	0	999	1	1	1	0	0	1	1	0	1	0	0	1	1	1	0	1	1	0	0	0	1	0	0	0	0	1	1	0	1	0	0
chrA01_1_2.352941	4166458	chrA01_1	2.35294	chrA01		TGCAGTTTGGTTTTTTTTTTGTTCGGATATTTTTTCAGTTAC			0	999		0	0	999		0	0	999	1	1	1	0	0	1	1	0	1	0	0	1	1	1	0	1	1	0	0	0	1	0	0	0	0	1	1	0	1	0	0
chrA01_1_2.941176	5048089_9:T>C	chrA01_1	2.94118	chrA01	260785	TGCAGTCAGCATCTATGCCATGGGAAACCTAGAATACATCTCTAGTGACCTCTTGCAAAACATCTCTTC	chrA01	260785	2	3.52031e-27	C1	882130	1	1.25199e-19	A01	672656	1	2.57438e-29	1	1	1	0	0	1	1	0	1	0	0	1	1	1	0	1	1	0	0	0	1	0	0	0	0	1	1	0	1	0	0
chrA01_1_2.941176	3081603	chrA01_1	2.94118	chrA01		TGCAGTGATTACTTGTTTTTCTATAAAAGCATATATTCGAGGAAGACGATTCAACCATTTGCTTTTACA	chrC01	681075	2	2.11868e-24	C1	847847	1	1.24316e-24	A01	640874	1	2.61106e-19	1	1	1	0	0	1	1	0	1	0	0	1	1	1	0	1	1	0	0	0	1	0	0	0	0	1	1	0	1	0	0
chrA01_1_3.529412	3090599_6:A>G	chrA01_1	3.52941	chrA01	447688	TGCAGGGAGTTACAGTACATACAAATCTATATAAGAAAAATAGTTAC	chrA01	447688	1	5.22608e-13	C1	1126043	1	2.31785e-14	A01	818907	1	8.38228e-17	1	1	1	0	0	1	1	0	1	0	0	1	1	1	0	1	1	0	0	0	1	0	0	0	0	1	1	0	1	0	0
chrA01_1_3.529412	3137778	chrA01_1	3.52941	chrA01		TGCAGAAAAAAAGAAAAAAAGAAAAAAAGAAAGTAAGGACTGTACTTACCACTTACCAGAGTTAC			0	999		0	0	999	A01	777942	1	6.56778e-25	1	1	1	0	0	1	1	0	1	0	0	1	1	1	0	1	1	0	0	0	1	0	0	0	0	1	1	0	1	0	0
chrA01_1_3.529412	5152672	chrA01_1	3.52941	chrA01		TGCAGAACGATGACCAATCTGCTTCTCCAACGCAGATTCTATACACGCACGGACACAACGAGGGTCTAC	chrC01	1313527	3	3.52031e-27	C1	882064	1	9.61023e-26	A01	672590	1	5.57255e-26	1	1	1	0	0	1	1	0	1	0	0	1	1	1	0	1	1	0	0	0	1	0	0	0	0	1	1	0	1	0	0
chrA01_1_3.529412	3089388	chrA01_1	3.52941	chrA01		TGCAGAGGATCAAAACAAATAACAAGGATAAAAGCTATAACGGAAATTTTTTTCCCCGTCCAAATCTGT			0	999		0	0	999	A01	818694	1	2.57438e-29	1	1	1	0	0	1	1	0	1	0	0	1	1	1	0	1	1	0	0	0	1	0	0	0	0	1	1	0	1	0	0
chrA01_1_3.529412	3091818	chrA01_1	3.52941	chrA01	549605	TGCAGCATCTAGGTGTTCCATCACGCTCATGTGAAGGACAATACTTCTGCATCCAAAAGGGATGTGCCC	chrA01	549605	1	1.26613e-26		0	0	999	A01	933513	1	2.57438e-29	1	1	1	0	0	1	1	0	1	0	0	1	1	1	0	1	1	0	0	0	1	0	0	0	0	1	1	0	1	0	0
chrA01_1_3.529412	5154465	chrA01_1	3.52941	chrA01		TGCAGCCAACTCAGAGAGATACCCATTTAC			0	999		0	0	999		0	0	999	1	1	1	0	0	1	1	0	1	0	0	1	1	1	0	1	1	0	0	0	1	0	0	0	0	1	1	0	1	0	0
chrA01_1_3.529412	3157751	chrA01_1	3.52941	chrA01		TGCAGCCGGAGTAGCTCCCTGCGCCTGAGAACCACCACCACCAGTAACAGATCCTCCTCCAGCTGGCTT			0	999		0	0	999		0	0	999	1	1	1	0	0	1	1	0	1	0	0	1	1	1	0	1	1	0	0	0	1	0	0	0	0	1	1	0	1	0	0
chrA01_1_3.529412	3108306	chrA01_1	3.52941	chrA01	447539	TGCAGCGTTACACAAAGCCACAACTCTTCCCATGTGACCATTCTGCTCTTTTGTTTGTTCTTTCGATAC	chrA01	447539	2	7.5664e-29	C1	1125897	1	4.47121e-24	A01	818760	1	2.57438e-29	1	1	1	0	0	1	1	0	1	0	0	1	1	1	0	1	1	0	0	0	1	0	0	0	0	1	1	0	1	0	0
chrA01_1_3.529412	3100582	chrA01_1	3.52941	chrA01	394626	TGCAGCTGAGAAACTGAAAATATTCACACATGTTCAAAATTAC	chrA01	394626	1	1.55274e-12		0	0	999	A01	774205	1	5.43826e-13	1	1	1	0	0	1	1	0	1	0	0	1	1	1	0	1	1	0	0	0	1	0	0	0	0	1	1	0	1	0	0
chrA01_1_3.529412	3084412	chrA01_1	3.52941	chrA01		TGCAGTAACGACACCACAAGCCAATTTATCAAAAACCTGAGCCTGGTCGTTGTTCTATTAC	chrC01	959670	1	4.85389e-20	C1	1222737	1	7.95784e-21		0	0	999	1	1	1	0	0	1	1	0	1	0	0	1	1	1	0	1	1	0	0	0	1	0	0	0	0	1	1	0	1	0	0
chrA01_1_3.529412	3103288	chrA01_1	3.52941	chrA01		TGCAGTATTGAAACGGTTCTTTACAAGGAGATTCCACCACCGGAATGCTTGAAAACCGGGTTAGATTTC	chrC01	958657	3	1.63784e-25	C1	1221714	2	2.06558e-27	A01	858405	1	1.19774e-27	1	1	1	0	0	1	1	0	1	0	0	1	1	1	0	1	1	0	0	0	1	0	0	0	0	1	1	0	1	0	0
chrA01_1_4.705883	3145597_54:A>G	chrA01_1	4.70588	chrA01	672633	TGCAGAAAGAGTTCATGGAGTGGCAGACTAATCCTCCTGCTGGTTTCAAGCACAGAGTCTCTGATAATC	chrA01	672633	3	3.52031e-27	C7	47247831	2	1.24316e-24	A01	1080712	2	1.19774e-27	1	1	1	0	0	1	1	0	1	0	0	1	1	1	0	1	1	0	0	0	1	0	0	0	0	1	1	0	1	0	0
chrA01_1_4.705883	100033833_6:T>C	chrA01_1	4.70588	chrA01		TGCAGCCAAAGGATCAAAGCCGCTTGACAATGTAATTCTCCATCCTTCTTTAC			0	999		0	0	999		0	0	999	1	1	1	0	0	1	1	0	1	0	0	1	1	1	0	1	1	0	0	0	1	0	0	0	0	1	1	0	1	0	0
chrA01_1_4.705883	3083739_26:A>G	chrA01_1	4.70588	chrA01	682317	TGCAGCTAAATTGGAACTCTAATCTCGTGTAAAGTTCGAAATTTTCAATAGCTAAACACCAATTCTTTC	chrA01	682317	1	1.63784e-25		0	0	999	A01	1083860	1	5.57255e-26	1	1	1	0	0	1	1	0	1	0	0	1	1	1	0	1	1	0	0	0	1	0	0	0	0	1	1	0	1	0	0
chrA01_1_4.705883	4114374_24:T>C	chrA01_1	4.70588	chrA01		TGCAGTATTGAAGAAGCAGCTTAGCTTTCTCCAAAGCTTTGTTGATCAAGCATAGAGTCTGTATCCCTG	chrC01	1148390	2	5.89072e-25	C1	1438183	1	9.61023e-26		0	0	999	1	1	1	0	0	1	1	0	1	0	0	1	1	1	0	1	1	0	0	0	1	0	0	0	0	1	1	0	1	0	0
chrA01_1_4.705883	3129504_23:T>C	chrA01_1	4.70588	chrA01		TGCAGTTCACCAGATGCTGTGAACAAAGTGAGGCAACATATAATAGAACACATGGACTTGTGGCTCTCT	chrC01	1274550	4	3.52031e-27	C1	1565459	2	2.06558e-27	A01	1151122	2	2.57438e-29	1	1	1	0	0	1	1	0	1	0	0	1	1	1	0	1	1	0	0	0	1	0	0	0	0	1	1	0	1	0	0
chrA01_1_4.705883	3112123_12:A>C	chrA01_1	4.70588	chrA01		TGCAGTTTTGTCCTTCTCTTCCCCATTTTTTAGTTTCTTAC			0	999		0	0	999	A01	1002577	1	2.94569e-10	1	1	1	0	0	1	1	0	1	0	0	1	1	1	0	1	1	0	0	0	1	0	0	0	0	1	1	0	1	0	0
chrA01_1_4.705883	3082767	chrA01_1	4.70588	chrA01		TGCAGAACCGTTTCTGGATAGAGAGATTCTGAAAGAAACTTTGAGATATCAATTCCATTAC			0	999		0	0	999		0	0	999	1	1	1	0	0	1	1	0	1	0	0	1	1	1	0	1	1	0	0	0	1	0	0	0	0	1	1	0	1	0	0
chrA01_1_4.705883	3105103	chrA01_1	4.70588	chrA01	682542	TGCAGAATCTAACGATTGGTGAGCAAACACATGGCTACTGGAGCTAAATTGGAACTCTAATCATCTAAA	chrA01	682542	1	3.5453e-22		0	0	999	A01	1084052	1	5.57255e-26	1	1	1	0	0	1	1	0	1	0	0	1	1	1	0	1	1	0	0	0	1	0	0	0	0	1	1	0	1	0	0
chrA01_1_4.705883	3129967	chrA01_1	4.70588	chrA01		TGCAGAATCTCATGATCGGTGTATTTGACTAAGTATAAACCTTCACAGTTAC	chrA01_random	1910	1	7.88013e-17		0	0	999	A01	1046233	1	2.19246e-13	1	1	1	0	0	1	1	0	1	0	0	1	1	1	0	1	1	0	0	0	1	0	0	0	0	1	1	0	1	0	0
chrA01_1_4.705883	3136802	chrA01_1	4.70588	chrA01		TGCAGCGTTTCATTCATCAAATCTCTACTCGTTTTTCTTTAC	chrA01_random	2250839	1	1.13717e-13		0	0	999		0	0	999	1	1	1	0	0	1	1	0	1	0	0	1	1	1	0	1	1	0	0	0	1	0	0	0	0	1	1	0	1	0	0
chrA01_1_4.705883	4331642	chrA01_1	4.70588	chrA01		TGCAGCTAAAGGATCAAAGCCGCTTGACAATGTGATTCTCCATCCTTCTTTAC	chrA01_random	23938	2	1.35782e-19	C1	1424263	1	8.06837e-20	A01	1026651	1	4.84051e-20	1	1	1	0	0	1	1	0	1	0	0	1	1	1	0	1	1	0	0	0	1	0	0	0	0	1	1	0	1	0	0
chrA01_1_4.705883	3083739	chrA01_1	4.70588	chrA01	682317	TGCAGCTAAATTGGAACTCTAATCTCATGCAAAGTTCGAAATTTTCAATAGCTAAACACCAATTCTTTC	chrA01	682317	1	1.63784e-25		0	0	999	A01	1083860	1	5.57255e-26	1	1	1	0	0	1	1	0	1	0	0	1	1	1	0	1	1	0	0	0	1	0	0	0	0	1	1	0	1	0	0
chrA01_1_4.705883	3115075	chrA01_1	4.70588	chrA01	709829	TGCAGCTACTGTAAGTGAATTCATTTTATTTTCTTAC	chrA01	709829	1	4.94287e-11		0	0	999		0	0	999	1	1	1	0	0	1	1	0	1	0	0	1	1	1	0	1	1	0	0	0	1	0	0	0	0	1	1	0	1	0	0
chrA01_1_4.705883	3153478	chrA01_1	4.70588	chrA01		TGCAGGACAGTTTGCATCCGAGAGTAGAAAGCAAGAGGAAGCAGCTGAGGAAAGCGTTTTAC			0	999		0	0	999	A01	1044122	1	1.31765e-21	1	1	1	0	0	1	1	0	1	0	0	1	1	1	0	1	1	0	0	0	1	0	0	0	0	1	1	0	1	0	0
chrA01_1_4.705883	5708282	chrA01_1	4.70588	chrA01		TGCAGGTAAAAATGCATAATCAGTTTAGAATTAC			0	999		0	0	999		0	0	999	1	1	1	0	0	1	1	0	1	0	0	1	1	1	0	1	1	0	0	0	1	0	0	0	0	1	1	0	1	0	0
chrA01_1_4.705883	3094110	chrA01_1	4.70588	chrA01		TGCAGTAGCCATGTGTTTGCTCACCAATCGTGAGCTTGTGCAAGTTTTGTGTTCGTTGCTGTTCAAAGT	chrC01	1193065	1	7.5664e-29	C1	1481328	1	4.43969e-29		0	0	999	1	1	1	0	0	1	1	0	1	0	0	1	1	1	0	1	1	0	0	0	1	0	0	0	0	1	1	0	1	0	0
chrA01_1_4.705883	4331502	chrA01_1	4.70588	chrA01		TGCAGTATTGAAGAAGCAGCTTAGCTTTCTCCAAAGCTTTGTTGATCAAGCATAGAGTCTGTATCCCTG	chrC01	1148390	4	5.89072e-25	C1	1438183	2	9.61023e-26	A01	1038756	3	2.57438e-29	1	1	1	0	0	1	1	0	1	0	0	1	1	1	0	1	1	0	0	0	1	0	0	0	0	1	1	0	1	0	0
chrA01_1_4.705883	3107666	chrA01_1	4.70588	chrA01	672699	TGCAGTCTATTGGTGGCGATTTTGGTCAGACCCTAACCAAAAAAATTAGAGATGATCAAGCCAAAAGGA	chrA01	672699	1	1.63784e-25		0	0	999	A01	1080778	1	5.57255e-26	1	1	1	0	0	1	1	0	1	0	0	1	1	1	0	1	1	0	0	0	1	0	0	0	0	1	1	0	1	0	0
chrA01_1_5.294118	3088872_9:A>G	chrA01_1	5.29412	chrA01		TGCAGATGCGGCAGCTACCCCTGAGATTCTGTTCTTCAAATGAGACATTGTGCCTGCCAATGGAAATCT	chrA01_random	23872	1	7.5664e-29		0	0	999	A01	1026701	1	2.57438e-29	1	1	1	0	0	1	1	0	1	0	0	1	1	1	0	1	1	0	0	0	1	0	0	0	0	1	1	0	1	0	0
chrA01_1_5.294118	3102335_51:C>A	chrA01_1	5.29412	chrA01		TGCAGCCAACGCTGTAGCACCTCCAACAGCCACAATCAGCTTATTCCGATCAGTTAC	chrA01_random	23205	2	9.27357e-22	C1	1424984	1	2.55273e-20	A01	1027379	1	3.27839e-22	1	1	1	0	0	1	1	0	1	0	0	1	1	1	0	1	1	0	0	0	1	0	0	0	0	1	1	0	1	0	0
chrA01_1_5.294118	3092117_16:C>T	chrA01_1	5.29412	chrA01		TGCAGGGATGAATAAGTGAATCTTGTAAGTAGGGCAAGCATGGTTATCACCTTCATCATTATGTTCGGA	chrA01_random	1844	2	7.5664e-29	C1	1445768	1	9.61023e-26	A01	1046282	1	1.19774e-27	1	1	1	0	0	1	1	0	1	0	0	1	1	1	0	1	1	0	0	0	1	0	0	0	0	1	1	0	1	0	0
chrA01_1_5.294118	3082549_14:T>C	chrA01_1	5.29412	chrA01		TGCAGTGAATCCAGCAAACTCTACATGGTTTGTTCCTCTCACATTATCTTAC	chrC01	1148456	2	4.70918e-19	C1	1438249	1	2.80184e-19	A01	1038822	1	7.82988e-18	1	1	1	0	0	1	1	0	1	0	0	1	1	1	0	1	1	0	0	0	1	0	0	0	0	1	1	0	1	0	0
chrA01_1_5.294118	3088872	chrA01_1	5.29412	chrA01		TGCAGATGCAGCTGCTACCCCTGAGATTCTGTTCTTCAAATGAGACATTGTGCCTGCCAATGGAAATCT	chrA01_random	23872	1	7.5664e-29		0	0	999	A01	1026701	1	2.57438e-29	1	1	1	0	0	1	1	0	1	0	0	1	1	1	0	1	1	0	0	0	1	0	0	0	0	1	1	0	1	0	0
chrA01_1_5.294118	3109402	chrA01_1	5.29412	chrA01	708626	TGCAGTGGAATATGTAATACAAACTAAGACTCTTACTTTTTTTCTTTCTTTCTATCTACTCGCTGATTT	chrA01	708626	1	7.5664e-29		0	0	999		0	0	999	1	1	1	0	0	1	1	0	1	0	0	1	1	1	0	1	1	0	0	0	1	0	0	0	0	1	1	0	1	0	0
chrA01_1_6.470589	3163490_56:T>C	chrA01_1	6.47059	chrA01		TGCAGATCGAGAGCTGAATTTGCGACGATCTGCATCGGAGAGACATCGACGTACCACAGAGAATCTGGC			0	999		0	0	999	A01	1003299	1	5.57255e-26	1	1	1	0	0	1	1	0	1	0	0	1	1	1	0	1	1	0	0	0	1	0	0	0	0	1	1	0	1	0	0
chrA01_1_6.470589	3117056_21:T>G	chrA01_1	6.47059	chrA01		TGCAGCTAAAGGATCAAAGCCGCTTGACAATGTGATTCTCCATCCTTCTTTAC	chrA01_random	23938	2	2.93917e-16	C1	1424263	1	1.74649e-16	A01	1026651	1	1.04779e-16	1	1	1	0	0	1	1	0	1	0	0	1	1	1	0	1	1	0	0	0	1	0	0	0	0	1	1	0	1	0	0
chrA01_1_6.470589	3138103_8:G>A	chrA01_1	6.47059	chrA01		TGCAGTGGAATATGTAATACAAACTAAGACTCTTACTTTTTTTCTTTCTTTCTATCTACTCGCTGATTT			0	999		0	0	999	A01	1111809	1	2.57438e-29	1	1	1	0	0	1	1	0	1	0	0	1	1	1	0	1	1	0	0	0	1	0	0	0	0	1	1	0	1	0	0
chrA01_1_6.470589	3089426	chrA01_1	6.47059	chrA01		TGCAGAACTGTTTCTGGATAGAGAGATTCTGAAAGAATCTTGAGATATCAATTCCATTAC			0	999		0	0	999		0	0	999	1	1	1	0	0	1	1	0	1	0	0	1	1	1	0	1	1	0	0	0	1	0	0	0	0	1	1	0	1	0	0
chrA01_1_6.470589	3160822	chrA01_1	6.47059	chrA01		TGCAGAATCTCATGATCGGTGTATTTGACTAAGTAACCTTCACAGTTAC	chrA01_random	1910	1	1.22095e-14		0	0	999	A01	1046236	1	7.01989e-18	1	1	1	0	0	1	1	0	1	0	0	1	1	1	0	1	1	0	0	0	1	0	0	0	0	1	1	0	1	0	0
chrA01_1_6.470589	5029725	chrA01_1	6.47059	chrA01		TGCAGATGCGGCAGCTACCCCTGAGATTCTGTTCTTCAAATGAGACATTGTGCCTGCCAATGGAAATCT	chrA01_random	23872	1	1.63784e-25		0	0	999	A01	1026701	1	5.57255e-26	1	1	1	0	0	1	1	0	1	0	0	1	1	1	0	1	1	0	0	0	1	0	0	0	0	1	1	0	1	0	0
chrA01_1_6.470589	3117056	chrA01_1	6.47059	chrA01		TGCAGCTAAAGGATCAAAGCCTCTTGACAATGTAATTCTCCATCCTTCTTTAC	chrA01_random	23938	2	2.93917e-16	C1	1424263	1	1.74649e-16	A01	1026651	1	1.04779e-16	1	1	1	0	0	1	1	0	1	0	0	1	1	1	0	1	1	0	0	0	1	0	0	0	0	1	1	0	1	0	0
chrA01_1_6.470589	3122877	chrA01_1	6.47059	chrA01		TGCAGGACAGTTTGCATCCGAGAGTAGAAAGCAAGAAGAAGAAGTTGAGGAAAGCGTTTTAC			0	999		0	0	999	A01	1044122	1	6.13043e-20	1	1	1	0	0	1	1	0	1	0	0	1	1	1	0	1	1	0	0	0	1	0	0	0	0	1	1	0	1	0	0
chrA01_1_6.470589	4114374	chrA01_1	6.47059	chrA01		TGCAGTATTGAAGAAGCAGCTTAGTTTTCTCCAAAGCTTTGTTGATCAAACATAGAGTCTGTATCCCTG	chrC01	1148390	2	5.89072e-25	C1	1438183	1	9.61023e-26		0	0	999	1	1	1	0	0	1	1	0	1	0	0	1	1	1	0	1	1	0	0	0	1	0	0	0	0	1	1	0	1	0	0
chrA01_1_6.470589	3138103	chrA01_1	6.47059	chrA01		TGCAGTGGGATATGTAATACAAACTAAGACTCTTCCTTTTTCTCTTTCTTTCTATCTACTCGCTGATTT			0	999		0	0	999	A01	1111809	1	2.57438e-29	1	1	1	0	0	1	1	0	1	0	0	1	1	1	0	1	1	0	0	0	1	0	0	0	0	1	1	0	1	0	0
chrA01_1_7.058824	3153478_36:G>A	chrA01_1	7.05882	chrA01		TGCAGGACAGTTTGCATCCGAGAGTAGAAAGCAAGAAGAAGAAGTTGAGGAAAGCGTTTTAC			0	999		0	0	999	A01	1044122	1	1.31765e-21	1	1	1	0	0	1	1	0	1	0	0	1	1	1	0	1	1	0	0	0	1	0	0	0	0	1	1	0	1	0	0
chrA01_1_7.058824	3137774	chrA01_1	7.05882	chrA01	656239	TGCAGAAAGAAGCCTTGGTTTCTTCGCTTTTGCATAATCTAGATTAC	chrA01	656239	1	2.41432e-16		0	0	999	A01	1070802	1	8.38228e-17	1	1	1	0	0	1	1	0	1	0	0	1	1	1	0	1	1	0	0	0	1	0	0	0	0	1	1	0	1	0	0
chrA01_1_7.058824	5031011	chrA01_1	7.05882	chrA01	682317	TGCAGCTAAATTGGAACTCTAATCTCGTGTAAAGTTCGAAATTTTCAATAGCTAAACACCAATTCTTTC	chrA01	682317	1	7.5664e-29		0	0	999	A01	1083860	1	2.57438e-29	1	1	1	0	0	1	1	0	1	0	0	1	1	1	0	1	1	0	0	0	1	0	0	0	0	1	1	0	1	0	0
chrA01_1_7.058824	4166739	chrA01_1	7.05882	chrA01	682383	TGCAGTAGCCATGTGTTTGCTCACTGCAAGTTTTGTGTTCGTTGCTGTTCAAAGTCTGGACCTTTACAT	chrA01	682383	1	7.5664e-29		0	0	999	A01	1083926	1	2.57438e-29	1	1	1	0	0	1	1	0	1	0	0	1	1	1	0	1	1	0	0	0	1	0	0	0	0	1	1	0	1	0	0
chrA01_1_10.017404	5154978	chrA01_1	10.0174	chrA01		TGCAGGTAAATATGAATGATGACCACCCATTTAC			0	999		0	0	999		0	0	999	1	1	1	0	0	1	1	0	1	0	0	1	1	1	0	1	1	0	0	0	1	0	0	0	0	-	1	0	1	0	0
chrA01_1_11.200836	3091245	chrA01_1	11.2008	chrA01	851299	TGCAGCTCTGGGATCCACTTCTTGGAGACATTCTCATAACTAGCCTTACTAATGAGAGAGAAGGCTAGA	chrA01	851299	3	7.5664e-29	C1	1727775	1	5.78387e-23	A01	1250719	2	2.57438e-29	1	1	1	0	0	1	1	0	1	0	0	1	1	1	0	1	1	0	0	0	1	0	0	0	0	-	1	0	1	0	0
chrA01_1_11.792553	3137408	chrA01_1	11.7926	chrA01	913719	TGCAGCAATGAAACAGACGCTTGGTGCTGACAGGGTTTGTCTTTTTCTTTCTATTTTTAGAATGTACAT	chrA01	913719	2	7.5664e-29	C1	1840465	1	2.08025e-22	A01	1312443	1	1.19774e-27	1	1	1	0	0	1	1	0	1	0	0	1	1	1	0	1	1	0	0	0	1	0	0	0	0	0	1	0	1	0	0
chrA01_1_11.792553	3101765	chrA01_1	11.7926	chrA01	919090	TGCAGCCCTACATCGCCATCTTACTCTCCCACATCTCCATCGTATTCACCTTCTAGTCCAACACACTGT	chrA01	919090	1	7.5664e-29		0	0	999	A01	1317865	1	2.57438e-29	1	1	1	0	0	1	1	0	1	0	0	1	1	1	0	1	1	0	0	0	1	0	0	0	0	0	1	0	1	0	0
chrA01_1_11.792553	5030111	chrA01_1	11.7926	chrA01	989747	TGCAGGGGCGGAGGCAGTGAAGGAGGTGTGGGGTCAGCTGACCCCACTACTTTTTTAC	chrA01	989747	10	2.65897e-22	C9	9797270	1	4.40106e-18	A09	25143575	9	3.27792e-22	1	1	1	0	0	1	1	0	1	0	0	1	1	1	0	1	1	0	0	0	1	0	0	0	0	0	1	0	1	0	0
chrA01_1_11.792553	4110182	chrA01_1	11.7926	chrA01	899538	TGCAGTTGTTGATCTTGCTTGCATGAGAGATGCTATGAACAATCTCGGTGGTGATTCTTATAAGATTAC	chrA01	899538	4	2.72136e-28	C1	1822351	2	1.60813e-23	A08	14905968	2	2.00424e-25	1	1	1	0	0	1	1	0	1	0	0	1	1	1	0	1	1	0	0	0	1	0	0	0	0	0	1	0	1	0	0
chrA01_1_12.969023	3136363	chrA01_1	12.969	chrA01	891385	TGCAGAGGAATTTGACCGTGTACCACGTAGCATTCAGTGCGCTCGCTGATATAAAGGATGTACAAGTAA	chrA01	891385	2	3.52031e-27	C1	1803573	1	4.43969e-29	A01	1288423	1	1.19774e-27	1	1	1	0	0	1	1	0	1	0	0	1	1	1	0	1	1	0	0	0	1	0	0	0	0	1	1	0	1	0	0
chrA01_1_13.557259	100032037_41:A>G	chrA01_1	13.5573	chrA01	891451	TGCAGAAACCTGCTCCTGTGGGAATATTCAGCGGTCGGAACGTTGTACAGCTCTTCTTCACTGATGCTA	chrA01	891451	2	7.5664e-29	C1	1803639	1	2.06558e-27	A01	1288489	1	1.19774e-27	1	1	1	0	0	1	1	0	1	0	0	1	1	1	0	1	1	0	0	0	1	0	0	0	0	1	1	0	1	0	0
chrA01_1_13.557259	100038352_27:G>C	chrA01_1	13.5573	chrA01		TGCAGTATCCCACAAACCAAGATTGACCGTGGCACCGTTAC	chrCnn_random	71869322	3	3.86275e-13	C1	18175567	1	2.34667e-13	A01	12714619	1	1.36083e-13	1	1	1	0	0	1	1	0	1	0	0	1	1	1	0	1	1	0	0	0	1	0	0	0	0	1	1	0	1	0	0
chrA01_1_13.557259	4109019_33:T>A	chrA01_1	13.5573	chrA01	851103	TGCAGTATCCCACAAACCAAGATTGACCGTGGCACCGTTAC	chrA01	851103	1	3.86275e-13		0	0	999	A01	1250523	1	1.36083e-13	1	1	1	0	0	1	1	0	1	0	0	1	1	1	0	1	1	0	0	0	1	0	0	0	0	1	1	0	1	0	0
chrA01_1_13.557259	4110182_33:T>G	chrA01_1	13.5573	chrA01	899538	TGCAGTTGTTGATCTTGCTTGCATGAGAGATGCGATGAACAATCTCGGTGGGGATTCTAATAAGATTAC	chrA01	899538	4	2.72136e-28	C1	1822351	2	1.60813e-23	A08	14905968	2	2.00424e-25	1	1	1	0	0	1	1	0	1	0	0	1	1	1	0	1	1	0	0	0	1	0	0	0	0	1	1	0	1	0	0
chrA01_1_13.557259	3115890	chrA01_1	13.5573	chrA01		TGCAGCAATGAAACAGACGCTTGGTGCTGACAGGGTTTGTCTTTTAGAATGTACATACATACATACCCC			0	999		0	0	999		0	0	999	1	1	1	0	0	1	1	0	1	0	0	1	1	1	0	1	1	0	0	0	1	0	0	0	0	1	1	0	1	0	0
chrA01_1_13.557259	3217175	chrA01_1	13.5573	chrA01	889313	TGCAGGAAAGATCCTCCAGAATATTCAGGACGGTGTCTTTGATGTATCCAACGAGGTAACTTAC	chrA01	889313	3	1.45172e-25	C1	1801569	1	3.9744e-24	A01	1286380	2	4.95337e-26	1	1	1	0	0	1	1	0	1	0	0	1	1	1	0	1	1	0	0	0	1	0	0	0	0	1	1	0	1	0	0
chrA01_1_13.557259	3109365	chrA01_1	13.5573	chrA01		TGCAGGTAAATATGAATAGTAAAAGTATATCTGTTACCTTCCTCAATGCCATTAC			0	999		0	0	999		0	0	999	1	1	1	0	0	1	1	0	1	0	0	1	1	1	0	1	1	0	0	0	1	0	0	0	0	1	1	0	1	0	0
chrA01_1_13.557259	3195953	chrA01_1	13.5573	chrA01		TGCAGTTGTTGATCTTGCTTGCATGAGAGATGCGATGAACAATCTCGGTGGGGATTCTAATAAGATTAC	chrA08	12463514	4	7.62012e-24	C1	1822351	2	3.45645e-25	A01	1296629	2	4.30784e-27	1	1	1	0	0	1	1	0	1	0	0	1	1	1	0	1	1	0	0	0	1	0	0	0	0	1	1	0	1	0	0
chrA01_1_14.145494	5818389_9:T>A	chrA01_1	14.1455	chrA01		TGCAGAGTAAAATTTGATCAAAAGAGTTAC			0	999		0	0	999		0	0	999	1	1	1	0	0	1	1	0	1	0	0	1	1	1	0	1	1	0	0	0	1	0	0	0	0	1	1	0	1	0	0
chrA01_1_14.145494	3115404_32:T>A	chrA01_1	14.1455	chrA01		TGCAGCCCTACATCACCATCGTACTCGCCCACATCTCCATCGTATTCACCTTCAAGTCCAACACACTGT	chrC01	1517694	3	7.5664e-29	C1	1845887	2	4.43969e-29		0	0	999	1	1	1	0	0	1	1	0	1	0	0	1	1	1	0	1	1	0	0	0	1	0	0	0	0	1	1	0	1	0	0
chrA01_1_14.145494	3141535_62:T>C	chrA01_1	14.1455	chrA01	913653	TGCAGGCTCTGGAAGCTGGTCCTTCTCATCGTTCTTCTTCCTCGTATTTTTATACTCTGCAACCATCTT	chrA01	913653	1	3.52031e-27		0	0	999	A01	1312377	1	5.57255e-26	1	1	1	0	0	1	1	0	1	0	0	1	1	1	0	1	1	0	0	0	1	0	0	0	0	1	1	0	1	0	0
chrA01_1_14.145494	3153376	chrA01_1	14.1455	chrA01		TGCAGATCCAACCCAAGCCACTGGTTTCTCTTTCATTGTTTAC	chrCnn_random	79290881	3	1.55274e-12		0	0	999		0	0	999	1	1	1	0	0	1	1	0	1	0	0	1	1	1	0	1	1	0	0	0	1	0	0	0	0	1	1	0	1	0	0
chrA01_1_14.145494	4168795	chrA01_1	14.1455	chrA01	976815	TGCAGCCAAGAGGGCATTGGAGTTGGTTGATTCTTTCCCCCAAGAAGCAATGGCTGGTTGCAAGGAGAG	chrA01	976815	1	3.52031e-27		0	0	999	A01	1375653	1	5.57255e-26	1	1	1	0	0	1	1	0	1	0	0	1	1	1	0	1	1	0	0	0	1	0	0	0	0	1	1	0	1	0	0
chrA01_1_14.145494	3170694	chrA01_1	14.1455	chrA01		TGCAGCGATCGCCTTTGCGGAGATCAATGCCTTTTCGTTCGCCATTTCCCTCGCAGTCTTTGCGGCTTT	chrC01	1591523	1	1.27512e-21	C1	1926462	1	7.48191e-22		0	0	999	1	1	1	0	0	1	1	0	1	0	0	1	1	1	0	1	1	0	0	0	1	0	0	0	0	1	1	0	1	0	0
chrA01_1_14.145494	4168906	chrA01_1	14.1455	chrA01		TGCAGGAATGAGTTAGGTGAGGCTTTGTGGGCAGGGGCTCGAGCTGTAACAAAGACGGGATCAGCGATA	chrA09	27585411	3	3.52031e-27	C8	27272668	2	9.67846e-21		0	0	999	1	1	1	0	0	1	1	0	1	0	0	1	1	1	0	1	1	0	0	0	1	0	0	0	0	1	1	0	1	0	0
chrA01_1_15.321964	4166651	chrA01_1	15.322	chrA01		TGCAGCATGGCTAGAAGTTTGTCCATCTGTTGGTTGAAGCTCCGAATGTCCCACTTAC			0	999		0	0	999	A01	1406311	1	9.11385e-23	1	1	1	0	0	1	1	0	1	0	0	1	1	1	0	0	1	0	0	0	1	0	0	0	0	1	1	0	1	0	0
chrA01_1_15.321964	3205639	chrA01_1	15.322	chrA01		TGCAGTAGCCAGCTCTATTCTCCCCCCAAATCTGTTAC			0	999		0	0	999	A01	1406276	1	5.27612e-12	1	1	1	0	0	1	1	0	1	0	0	1	1	1	0	0	1	0	0	0	1	0	0	0	0	1	1	0	1	0	0
chrA01_1_16.498434	3110005	chrA01_1	16.4984	chrA01		TGCAGGTGGTATGAAACTATATAACAGTTCCTTGTCATTAC			0	999		0	0	999		0	0	999	1	1	1	0	0	1	1	0	1	0	0	1	1	1	0	0	1	0	0	0	1	0	0	0	0	1	1	0	1	0	0
chrA01_1_16.498434	3115600	chrA01_1	16.4984	chrA01		TGCAGGTTTTATACAATTCAATAACTCCTCATCAGTCCAACACACAGTTTAC			0	999		0	0	999		0	0	999	1	1	1	0	0	1	1	0	1	0	0	1	1	1	0	0	1	0	0	0	1	0	0	0	0	1	1	0	1	0	0
chrA01_1_17.08667	4108132_19:G>C	chrA01_1	17.0867	chrA01	1046559	TGCAGTTTCAGAAGCATTGCGAGTTTGGTTTCAGTTTGGTTCTGGTTTTTTGGTTCTAAAAATTTACAG	chrA01	1046559	2	3.52031e-27		0	0	999	A01	1450508	1	1.19774e-27	1	1	1	0	0	1	1	0	1	0	0	1	1	1	0	0	1	0	0	0	1	0	0	0	0	1	1	0	1	0	0
chrA01_1_17.08667	3086444	chrA01_1	17.0867	chrA01		TGCAGCATGAATTAGGACACATAAGGATACTTAGCATCGAAGCCTTGTAACAGTTATCCAAATGTTATT	chrC01	1713699	1	2.72136e-28	C1	2041266	1	1.59679e-28		0	0	999	1	1	1	0	0	1	1	0	1	0	0	1	1	1	0	0	1	0	0	0	1	0	0	0	0	1	1	0	1	0	0
chrA01_1_17.674906	4118534	chrA01_1	17.6749	chrA01		TGCAGGTGGAGTTGGATACTTCTCAGCGTGACGAACCGGGTCATACCTCGATGGGAAGTAGTTAC			0	999		0	0	999		0	0	999	1	1	1	0	0	1	1	0	1	0	0	1	1	1	0	0	1	0	0	0	1	0	0	0	0	1	1	0	1	0	0
chrA01_1_17.674906	3138998	chrA01_1	17.6749	chrA01		TGCAGTCTGCGCTGGAAAACGTGAGAGGGTCAGTAATCAACTCAAACCTTTGAAGACTTGTTCACCCAA	chrC01	1771673	1	7.62012e-24	C1	2094166	1	4.47121e-24		0	0	999	1	1	1	0	0	1	1	0	1	0	0	1	1	1	0	0	1	0	0	0	1	0	0	0	0	1	1	0	1	0	0
chrA01_1_18.851376	3101261	chrA01_1	18.8514	chrA01		TGCAGAGACATGTCGGAATGTTGAAGTTTGTTTGTGCCTTCACCAATCAAACGTGTAGCCGGCTAACTG	chrA04	13826383	1	7.5664e-29	C8	33702312	1	2.08025e-22	A01	14560181	1	2.57438e-29	1	1	1	0	0	1	1	0	1	0	0	1	1	1	0	0	1	0	0	0	1	0	0	0	0	1	1	0	1	0	0
chrA01_1_18.851376	3206643	chrA01_1	18.8514	chrA01		TGCAGGTAAAGCCACCTTTTGATTTTCATTAC			0	999		0	0	999		0	0	999	1	1	1	0	0	1	1	0	1	0	0	1	1	1	0	0	1	0	0	0	1	0	0	0	0	1	1	0	1	0	0
chrA01_1_18.851376	3152697	chrA01_1	18.8514	chrA01		TGCAGTTTCGTTACCCAGCTAAAAATATGAACGTATTTTACGTAAGATTAC	chrA04	13826335	1	1.63099e-18		0	0	999	A01	14560133	1	5.84415e-19	1	1	1	0	0	1	1	0	1	0	0	1	1	1	0	0	1	0	0	0	1	0	0	0	0	1	1	0	1	0	0
chrA01_1_20.027845	3092237_14:G>A	chrA01_1	20.0278	chrA01		TGCAGTTCCAAGAGAAGTCAGACAAACATATATTTATCTTAC	chrCnn_random	47292224	2	1.13717e-13		0	0	999	A01	1448144	1	3.99383e-14	1	1	1	0	0	1	1	0	1	0	0	1	1	1	0	0	1	0	0	0	1	0	0	0	0	0	1	0	1	0	0
chrA01_1_20.027845	3088853_61:A>T	chrA01_1	20.0278	chrA01		TGCAGTTGGACTTTGAAAGCCACTTGTCATGTATCTTCTGAAGCTTCCCTGTTTCCGATAGTCCTAAGA	chrCnn_random	47294014	3	7.5664e-29	C1	2008539	1	4.43969e-29	A01	1449866	1	1.54938e-26	1	1	1	0	0	1	1	0	1	0	0	1	1	1	0	0	1	0	0	0	1	0	0	0	0	0	1	0	1	0	0
chrA01_1_20.027845	4108132_17:G>T	chrA01_1	20.0278	chrA01	1046559	TGCAGTTTCAGAAGCATTGGGAGTTTGGTTTCAGTTTGGTTCTGGTTTTTCGGTTCTAAAAATTTACAG	chrA01	1046559	2	3.52031e-27		0	0	999	A01	1450508	1	1.19774e-27	1	1	1	0	0	1	1	0	1	0	0	1	1	1	0	0	1	0	0	0	1	0	0	0	0	0	1	0	1	0	0
chrA01_1_20.027845	3113635	chrA01_1	20.0278	chrA01		TGCAGGTGACACCCAATCTCTATGGTAATTTAGTTGCAAACACTGCTGCTGGTATTGCTGGAGGCACTG	chrC01	1704033	7	7.5664e-29	C7	5765877	3	2.06558e-27	A01	1474555	3	2.57438e-29	1	1	1	0	0	1	1	0	1	0	0	1	1	1	0	0	1	0	0	0	1	0	0	0	0	0	1	0	1	0	0
chrA01_1_20.027845	3164922	chrA01_1	20.0278	chrA01	1045865	TGCAGTAACGTGAATGGTTCAGCGTCAGATGATGATCCAGAACAGCTTAC	chrA01	1045865	1	2.72923e-16		0	0	999	A01	1449814	1	4.38738e-15	1	1	1	0	0	1	1	0	1	0	0	1	1	1	0	0	1	0	0	0	1	0	0	0	0	0	1	0	1	0	0
chrA01_1_21.204317	100030752_19:G>A	chrA01_1	21.2043	chrA01	1248294	TGCAGCTTCCTCTCATCGTACGGTTCCCTGACGTTTTAC	chrA01	1248294	2	4.40893e-12	C1	2296182	1	1.25541e-10	A01	1707314	1	1.56476e-12	1	1	1	0	0	1	1	0	1	0	0	1	1	1	0	0	1	0	0	0	1	0	0	0	0	0	1	0	1	0	0
chrA01_1_21.204317	100030753_34:T>G	chrA01_1	21.2043	chrA01		TGCAGCTTCCTCTCATCGTGCGGTTCCCTGACGTGTTAC			0	999		0	0	999		0	0	999	1	1	1	0	0	1	1	0	1	0	0	1	1	1	0	0	1	0	0	0	1	0	0	0	0	0	1	0	1	0	0
chrA01_1_21.792551	3079003_42:A>C	chrA01_1	21.7926	chrA01		TGCAGAAACATGGTGAAATTGGTCCATCAAAACCTTGTACTCCTTCGTACCACCTATAATTAC	chrC01	1962922	2	5.08744e-25	C1	2317724	1	2.99559e-25	A01	1726489	1	8.08153e-24	1	1	1	0	0	1	1	0	1	0	0	1	1	1	0	0	1	0	0	0	1	0	0	0	0	0	1	0	1	0	0
chrA01_1_22.380787	4114695	chrA01_1	22.3808	chrA01		TGCAGGTTGTTTCTTACCCCTCGTTCTACATAGGCCCTGTTCGTTTGCTCACCCAGGTGATCCATCTGG			0	999		0	0	999	A01	1734661	1	2.57438e-29	1	1	1	0	0	1	1	0	1	0	0	1	1	1	0	0	1	0	0	0	1	0	0	0	0	1	1	0	1	0	0
chrA01_1_23.557259	3075802_44:C>T	chrA01_1	23.5573	chrA01	1264619	TGCAGAAACATGGTGAAACTGGTCCATTAGAACCTTGTACTCCTTTGTACCACCTAAAATCGATTTACA	chrA01	1264619	2	9.78776e-28	C1	2313878	1	2.672e-26	A01	1722467	1	1.54938e-26	1	1	1	0	0	1	1	0	1	0	0	1	1	1	0	0	1	0	0	0	1	0	0	0	0	1	1	0	1	0	0
chrA01_1_23.557259	3152543_67:T>A	chrA01_1	23.5573	chrA01	1273482	TGCAGAGAAAAGGAAAGGCTCTTCTTAGAGCTCTCAAGATTAGAAAAAATAGAAAAATAACAAAAAAAT	chrA01	1273482	1	4.5538e-26		0	0	999	A01	1731910	1	3.33017e-28	1	1	1	0	0	1	1	0	1	0	0	1	1	1	0	0	1	0	0	0	1	0	0	0	0	1	1	0	1	0	0
chrA01_1_23.557259	3140465_11:A>G	chrA01_1	23.5573	chrA01		TGCAGATGCTTGCCCCAATTTTTGCTCTGTATACGCTTAC			0	999		0	0	999	A01	1731873	1	4.62252e-13	1	1	1	0	0	1	1	0	1	0	0	1	1	1	0	0	1	0	0	0	1	0	0	0	0	1	1	0	1	0	0
chrA01_1_23.557259	3112511_61:G>A	chrA01_1	23.5573	chrA01	1269058	TGCAGATTGGTGTAAATTAGTTTTTAGATTATAACTTGAGCTCGCTAGTCGGTTATTAGGCACCTTTAT	chrA01	1269058	1	7.5664e-29		0	0	999	A01	1727482	1	1.19774e-27	1	1	1	0	0	1	1	0	1	0	0	1	1	1	0	0	1	0	0	0	1	0	0	0	0	1	1	0	1	0	0
chrA01_1_23.557259	3125635	chrA01_1	23.5573	chrA01	1268153	TGCAGAAACATGGTGAAATTGGTCCATCAAAACTTTGTACTCCTTCGTACCACCTAATATTGAAAAAGT	chrA01	1268153	2	4.58613e-21	C1	2317724	1	1.25199e-19	A01	1726489	1	1.56038e-21	1	1	1	0	0	1	1	0	1	0	0	1	1	1	0	0	1	0	0	0	1	0	0	0	0	1	1	0	1	0	0
chrA01_1_23.557259	3081571	chrA01_1	23.5573	chrA01	1268733	TGCAGCTCAATATTCTAAAAATCGCAACTACGCATTCAAAAAATTGGTCTAGGCACCCGCTAAACCATT	chrA01	1268733	1	7.5664e-29		0	0	999		0	0	999	1	1	1	0	0	1	1	0	1	0	0	1	1	1	0	0	1	0	0	0	1	0	0	0	0	1	1	0	1	0	0
chrA01_1_25.321964	3114082_54:T>G	chrA01_1	25.322	chrA01		TGCAGTGGTAAAGCCTCAAGAATCAGCTTTTGATGGAAAGGAAGCAGCTTTGCTGGTAGACGAGCTCAG	chrC01	2158831	1	2.11868e-24	C1	2527303	1	9.61023e-26	A01	1879160	1	2.59265e-24	1	1	1	0	0	1	1	0	1	0	0	1	1	1	0	0	1	0	0	0	1	0	0	0	0	1	1	0	1	0	0
chrA01_1_25.321964	3082590	chrA01_1	25.322	chrA01	1433100	TGCAGTAGCAGCTAGCTCTCCATTCAAAGCTCCAACAACAGCTTCAGCTATTTCAATGGCAACTCCTTC	chrA01	1433100	1	7.5664e-29		0	0	999		0	0	999	1	1	1	0	0	1	1	0	1	0	0	1	1	1	0	0	1	0	0	0	1	0	0	0	0	1	1	0	1	0	0
chrA01_1_25.321964	4107937	chrA01_1	25.322	chrA01	1433166	TGCAGTCAATGCACCTATGGTTTCTGCTGAGGTGCGCACAAAAGTTCATAAAATATATATTCCCTCAGT	chrA01	1433166	1	7.5664e-29		0	0	999		0	0	999	1	1	1	0	0	1	1	0	1	0	0	1	1	1	0	0	1	0	0	0	1	0	0	0	0	1	1	0	1	0	0
chrA01_1_26.498434	3118313_38:A>T	chrA01_1	26.4984	chrA01		TGCAGAAGTTCCTCAATAACATCTTCCATTGTAATGATTCCAACAGCTTCTTCTTCCTCGGCTAGTTTA	chrC01	2407336	2	7.5664e-29	C1	2759165	1	4.43969e-29	A01	2079088	1	5.57255e-26	1	1	1	0	0	1	1	0	1	0	0	1	1	1	0	0	1	0	0	0	1	0	0	0	0	1	1	0	1	0	0
chrA01_1_26.498434	5049467_29:A>T	chrA01_1	26.4984	chrA01	1571523	TGCAGAAGTTCCTCAATAACATCTTCCATTGTAATGATTCCAACAGCTTCTTCTTCCTCGGCTAGTTTA	chrA01	1571523	2	3.52031e-27	C1	2759165	1	9.61023e-26	A01	2079088	1	2.57438e-29	1	1	1	0	0	1	1	0	1	0	0	1	1	1	0	0	1	0	0	0	1	0	0	0	0	1	1	0	1	0	0
chrA01_1_26.498434	4707024	chrA01_1	26.4984	chrA01		TGCAGAAGGAAAAAAAAAGGAAAACACTTTCCATCATTAC			0	999		0	0	999		0	0	999	1	1	1	0	0	1	1	0	1	0	0	1	1	1	0	0	1	0	0	0	1	0	0	0	0	1	1	0	1	0	0
chrA01_1_27.08667	4331471	chrA01_1	27.0867	chrA01	1580655	TGCAGATACAACTCCCTGGGAACATGTCATGGAGAAAGTATCAAATAACAACTATTTTGCTTGAAAATT	chrA01	1580655	2	7.5664e-29	C1	2769543	1	9.61023e-26	A01	2089646	1	2.57438e-29	1	1	1	0	0	1	1	0	1	0	0	1	1	1	0	0	1	0	0	0	1	0	0	0	0	1	1	0	1	0	0
chrA01_1_27.08667	4706404	chrA01_1	27.0867	chrA01		TGCAGTTATAGTCTTGTCTAATTCTTCTTGAATGATTCTTTTCTTGTTAGAACAGGCTTATGTGGACTC			0	999		0	0	999		0	0	999	1	1	1	0	0	1	1	0	1	0	0	1	1	1	0	0	1	0	0	0	1	0	0	0	0	1	1	0	1	0	0
chrA01_1_28.26314	3085018_39:G>A	chrA01_1	28.2631	chrA01		TGCAGATACAACTCCCTGGGAACATGTCATGGAGAAAGTATCAAATAACAACTATTTTGCTTGAAAATT	chrC01	2417717	2	1.63784e-25	C1	2769543	1	9.61023e-26	A01	2089646	1	5.57255e-26	1	1	1	0	0	1	1	0	1	0	0	1	1	1	0	0	1	0	0	0	1	0	0	0	0	1	1	0	1	0	0
chrA01_1_28.26314	4338399_32:C>G	chrA01_1	28.2631	chrA01		TGCAGATTATTGTTTGTTGTTGTTGTTGGTAAGTGCTGAATCAGAGGAGGGGAGAGCATGAACATCGCA	chrC01	2413776	2	2.11868e-24	C1	2765601	1	1.24316e-24	A01	2086010	1	2.57438e-29	1	1	1	0	0	1	1	0	1	0	0	1	1	1	0	0	1	0	0	0	1	0	0	0	0	1	1	0	1	0	0
chrA01_1_28.26314	3143480	chrA01_1	28.2631	chrA01		TGCAGAAATAAAAAAAGGAAAACACTTTCCATCATTAC			0	999		0	0	999		0	0	999	1	1	1	0	0	1	1	0	1	0	0	1	1	1	0	0	1	0	0	0	1	0	0	0	0	1	1	0	1	0	0
chrA01_1_28.26314	3085018	chrA01_1	28.2631	chrA01		TGCAGATACAACTCCCTGGGAACATGTCATGGAGAAAGTGTCAAATAACAACTATTTAGCTTGAAAATT	chrC01	2417717	2	1.63784e-25	C1	2769543	1	9.61023e-26	A01	2089646	1	5.57255e-26	1	1	1	0	0	1	1	0	1	0	0	1	1	1	0	0	1	0	0	0	1	0	0	0	0	1	1	0	1	0	0
chrA01_1_28.26314	4109535	chrA01_1	28.2631	chrA01	1575516	TGCAGGCTTATGTGGACTCCAGTGTTATAATGGGTCAGACAGGACAATTTAC	chrA01	1575516	1	4.70918e-19		0	0	999	A01	2084520	1	1.68292e-19	1	1	1	0	0	1	1	0	1	0	0	1	1	1	0	0	1	0	0	0	1	0	0	0	0	1	1	0	1	0	0
chrA01_1_28.26314	3106891	chrA01_1	28.2631	chrA01	1575401	TGCAGTTTGGTTTTCCATCAAAATACCGGATATGAAGGATCTTGAACGGCAACTGTGACATTGGAACCA	chrA01	1575401	1	7.5664e-29		0	0	999	A01	2084405	1	2.57438e-29	1	1	1	0	0	1	1	0	1	0	0	1	1	1	0	0	1	0	0	0	1	0	0	0	0	1	1	0	1	0	0
chrA01_1_28.26314	3137865	chrA01_1	28.2631	chrA01	1575467	TGCAGTTTTAGTCTTGTCTACTTTCCTTCAGTAATTTTTTTAC	chrA01	1575467	1	3.3374e-14		0	0	999	A01	2084471	1	1.16888e-14	1	1	1	0	0	1	1	0	1	0	0	1	1	1	0	0	1	0	0	0	1	0	0	0	0	1	1	0	1	0	0
chrA01_1_29.43961	4109233_36:T>A	chrA01_1	29.4396	chrA01	1496477	TGCAGAAAGAGGTGACTTATCTTTGATGATATAACTATTATGATTGGTTGTAGAAGAAGGTGATACTTC	chrA01	1496477	1	7.5664e-29		0	0	999	A01	2000404	1	2.57438e-29	1	1	1	0	0	1	1	0	1	0	0	1	1	1	0	0	1	0	0	0	1	0	0	0	0	1	1	0	1	0	0
chrA01_1_29.43961	3136501_30:C>T	chrA01_1	29.4396	chrA01	1462131	TGCAGGGCTACCGATGGTGACATGGCCTATTGGGGCGGAGCAGTTCTATAACGAGAAACTGGTTACACA	chrA01	1462131	3	7.5664e-29		0	0	999	A01	1942257	3	5.57255e-26	1	1	1	0	0	1	1	0	1	0	0	1	1	1	0	0	1	0	0	0	1	0	0	0	0	1	1	0	1	0	0
chrA01_1_29.43961	4116194	chrA01_1	29.4396	chrA01		TGCAGGTGTCAAATGTTTTCACAGAATCGTCCTTCAGGGTTTTCACGGAGGCCATTGAAAGCGGTGGAA	chrC01	2383820	2	3.52031e-27	C1	2740088	1	9.67846e-21	A01	2063600	1	2.00424e-25	1	1	1	0	0	1	1	0	1	0	0	1	1	1	0	0	1	0	0	0	1	0	0	0	0	1	1	0	1	0	0
chrA01_1_29.43961	5122803	chrA01_1	29.4396	chrA01		TGCAGTTTCAGAATTTGAACTTTGAAATAGACTTTAC			0	999		0	0	999		0	0	999	1	1	1	0	0	1	1	0	1	0	0	1	1	1	0	0	1	0	0	0	1	0	0	0	0	1	1	0	1	0	0
chrA01_1_30.027845	3128611_66:C>T	chrA01_1	30.0278	chrA01		TGCAGCGATCTCTATCAACTGCTCGTTCTTGATGTAAGCAACGCTCCCAAATGAAACGTACACAACTGA	chrC01	2235123	1	7.62012e-24	C1	2602858	1	4.47121e-24	A01	1961291	1	1.19774e-27	1	1	1	0	0	1	1	0	1	0	0	1	1	1	0	0	1	0	0	0	1	0	0	0	0	1	1	0	1	0	0
chrA01_1_30.027845	5034296	chrA01_1	30.0278	chrA01	1478651	TGCAGAAACCCGGGGGAAGCGGATAATCCGCTTCGGTACCCGTGCGCTTGCAGCGGGAGCATCAAGTTC	chrA01	1478651	3	7.5664e-29	C1	2619648	1	9.61023e-26	A01	1973435	2	2.57438e-29	1	1	1	0	0	1	1	0	1	0	0	1	1	1	0	0	1	0	0	0	1	0	0	0	0	1	1	0	1	0	0
chrA01_1_30.027845	3095253	chrA01_1	30.0278	chrA01	1467717	TGCAGATCAAGCGGGAAACTGAGAACTCAACATAGCTAGCAGTTATAAAACAGAAACCTTAC	chrA01	1467717	1	1.78162e-24		0	0	999		0	0	999	1	1	1	0	0	1	1	0	1	0	0	1	1	1	0	0	1	0	0	0	1	0	0	0	0	1	1	0	1	0	0
chrA01_1_30.616081	4112805_38:T>C	chrA01_1	30.6161	chrA01		TGCAGAAACCCAGGGGAAGCGGATAATCCGCTTCGGTACCCGTGCGCTTGCAGCGGGAGCATCAAGTTC	chrC01	2251976	2	7.5664e-29	C1	2619648	1	4.43969e-29	A01	1973435	2	5.57255e-26	1	1	1	0	0	1	1	0	1	0	0	1	1	1	0	0	1	0	0	0	1	0	0	0	0	0	1	0	1	0	0
chrA01_1_30.616081	5034296_11:G>A	chrA01_1	30.6161	chrA01	1478651	TGCAGAAACCCAGGGGAAGCGGATAATCCGCTTCGGTACCCGTGCGCTTGCAGCGGGAGCATCAAGTTC	chrA01	1478651	3	7.5664e-29	C1	2619648	1	9.61023e-26	A01	1973435	2	2.57438e-29	1	1	1	0	0	1	1	0	1	0	0	1	1	1	0	0	1	0	0	0	1	0	0	0	0	0	1	0	1	0	0
chrA01_1_30.616081	4707106_62:A>C	chrA01_1	30.6161	chrA01		TGCAGGGTTAGAAGCTTGTGGCGCAAGTTTCATTTGGGTTGTGAGAAAACGTGGTGAAAGCACAGGTAA	chrC01	2235189	2	7.5664e-29	C1	2602924	1	4.43969e-29	A01	1961357	1	4.30784e-27	1	1	1	0	0	1	1	0	1	0	0	1	1	1	0	0	1	0	0	0	1	0	0	0	0	0	1	0	1	0	0
chrA01_1_31.204315	3098414_50:T>C	chrA01_1	31.2043	chrA01	1414453	TGCAGAGGTGATGGCTATTGATATAACACGTTCAGAAAACAATTTATACACAGTAGATAACACGCGATT	chrA01	1414453	1	3.52031e-27		0	0	999	A01	1880356	1	1.19774e-27	1	1	1	0	0	1	1	0	1	0	0	1	1	1	0	0	1	0	0	0	1	0	0	0	0	0	1	0	1	0	0
chrA01_1_31.204315	3077929_30:G>T	chrA01_1	31.2043	chrA01	1371606	TGCAGGGCATGAGACACAACTATAAGATGTTTTGTTTCCAGTGATTTTGAGATTTAC	chrA01	1371606	1	9.27357e-22		0	0	999	A01	1837919	1	1.52529e-20	1	1	1	0	0	1	1	0	1	0	0	1	1	1	0	0	1	0	0	0	1	0	0	0	0	0	1	0	1	0	0
chrA01_1_31.204315	3088004_13:G>A	chrA01_1	31.2043	chrA01	1402747	TGCAGTCTCTGCTATGTCAGATGACTCGTGTTTCTCGGAACCATTTATTGACATGACAGAACATGGGAT	chrA01	1402747	2	3.52031e-27	C1	2510273	1	9.67846e-21	A01	1866714	1	2.57438e-29	1	1	1	0	0	1	1	0	1	0	0	1	1	1	0	0	1	0	0	0	1	0	0	0	0	0	1	0	1	0	0
chrA01_1_31.204315	3100971_26:T>A	chrA01_1	31.2043	chrA01	1375870	TGCAGTTCTTCTGTATGATGGATTTTATCTAACTTGCAGGAGGTTAGCTCTATGATATTGGAAAAGTTG	chrA01	1375870	2	7.5664e-29	C1	2482730	1	2.06558e-27	A01	1842159	1	2.57438e-29	1	1	1	0	0	1	1	0	1	0	0	1	1	1	0	0	1	0	0	0	1	0	0	0	0	0	1	0	1	0	0
chrA01_1_31.204315	4112375	chrA01_1	31.2043	chrA01		TGCAGAAAAGCAAAACTATCCTAGCATTTGCATTTTTTTTAC	chrC01	2168051	2	1.13717e-13	C1	2538432	1	6.88711e-14		0	0	999	1	1	1	0	0	1	1	0	1	0	0	1	1	1	0	0	1	0	0	0	1	0	0	0	0	0	1	0	1	0	0
chrA01_1_31.792551	3092857_25:C>G	chrA01_1	31.7926	chrA01		TGCAGACATTTTAGTACATCGTTCCGTGTTCTAGTTTGTTAC	chrC01	2168012	1	1.13717e-13	C1	2538393	1	6.88711e-14		0	0	999	1	1	1	0	0	1	1	0	1	0	0	1	1	1	0	0	1	0	0	0	1	0	0	0	0	0	1	0	1	0	0
chrA01_1_31.792551	5049161_11:T>C	chrA01_1	31.7926	chrA01		TGCAGATACTACTGATTCTGATATCTAATGGACTATTGTGATCAGCTTTGCAAGTTATGAATTAGAGAG	chrC01	2167446	2	1.63784e-25	C1	2537827	1	9.61023e-26	A01	1886539	1	2.59265e-24	1	1	1	0	0	1	1	0	1	0	0	1	1	1	0	0	1	0	0	0	1	0	0	0	0	0	1	0	1	0	0
chrA01_1_31.792551	3181449_35:T>C	chrA01_1	31.7926	chrA01	1414387	TGCAGTTCTACCTTTCTATCTACCGGCCTCCTTGACAAGTTGTTCTCCTCTCTCTCTCTCTGTTTTGTT	chrA01	1414387	1	2.74068e-23		0	0	999	A01	1880290	1	1.19774e-27	1	1	1	0	0	1	1	0	1	0	0	1	1	1	0	0	1	0	0	0	1	0	0	0	0	0	1	0	1	0	0
chrA01_1_31.792551	3096340	chrA01_1	31.7926	chrA01		TGCAGTAGCAGCAAGCTCACCATTCAGAGCTCCAACAACAGCTTCAGCAATTTCAATGGCAACTCCTTC	chrC03_random	5606599	1	1.27512e-21	C3	59652110	1	3.48099e-20	A01	1907729	1	2.57438e-29	1	1	1	0	0	1	1	0	1	0	0	1	1	1	0	0	1	0	0	0	1	0	0	0	0	0	1	0	1	0	0
chrA01_1_31.792551	3120207	chrA01_1	31.7926	chrA01		TGCAGTCAATGCACCTATGGTTTCTGCTGAGGTGAGCACACAAGTTCATCAAATATATTCCATCAGTTT	chrC01	2188818	2	1.64947e-20	C1	2556411	1	9.67846e-21	A01	1907795	1	5.57255e-26	1	1	1	0	0	1	1	0	1	0	0	1	1	1	0	0	1	0	0	0	1	0	0	0	0	0	1	0	1	0	0
chrA01_1_32.969021	3089622_50:T>C	chrA01_1	32.969	chrA01		TGCAGCATGCATGCGTGACTTAGACAATGAAGTTCACGCATTGTAAATACCCGTAGGCTTTTAC	chrC01	2355778	2	4.03632e-26	C1	2714454	1	2.37511e-26	A01	2043202	1	1.37722e-26	1	1	1	0	0	1	1	0	1	0	0	1	1	1	0	0	1	0	0	0	1	0	0	0	0	0	1	0	1	0	0
chrA01_1_32.969021	3088655_41:T>A	chrA01_1	32.969	chrA01	1571589	TGCAGGTAAAGTGATGTTGCCATAAGTTTTACCAAATCAAAAATTAC	chrA01	1571589	1	1.12327e-14		0	0	999	A01	2079154	1	8.38228e-17	1	1	1	0	0	1	1	0	1	0	0	1	1	1	0	0	1	0	0	0	1	0	0	0	0	0	1	0	1	0	0
chrA01_1_32.969021	4112544	chrA01_1	32.969	chrA01	1540200	TGCAGCATGCATGCGTGACTTAGACAATGAAGTTCACGCATTGTAAATACCCGTAGGCTTTTAC	chrA01	1540200	2	1.45172e-25	C1	2714454	1	1.10503e-24	A01	2043202	1	6.4076e-25	1	1	1	0	0	1	1	0	1	0	0	1	1	1	0	0	1	0	0	0	1	0	0	0	0	0	1	0	1	0	0
chrA01_1_34.733727	3099999_8:A>G	chrA01_1	34.7337	chrA01	1689918	TGCAGTAAGGAAAGATTATATGAGACAATCAAAAATATATGGAATGGTTTAC	chrA01	1689918	1	4.70918e-19		0	0	999	A01	2206988	1	7.82988e-18	1	1	1	0	1	1	1	0	1	0	0	1	1	1	0	0	1	0	0	0	1	0	0	0	0	0	1	0	1	0	0
chrA01_1_34.733727	4168177_63:C>T	chrA01_1	34.7337	chrA01	1689967	TGCAGTTTTGGGAAAATGGTGGCTTGCTTCCGCTATGCTTCAATCAATATATTTGCAGTTTCTTTGCCA	chrA01	1689967	2	7.5664e-29	C1	2902934	1	4.43969e-29	A01	2207037	1	1.19774e-27	1	1	1	0	1	1	1	0	1	0	0	1	1	1	0	0	1	0	0	0	1	0	0	0	0	0	1	0	1	0	0
chrA01_1_34.733727	5155499_35:C>T	chrA01_1	34.7337	chrA01		TGCAGTTTTGGGAAAATGGTGGCTTGCTTCCGCTATGCTTCAATCAATATATTTGCAGTTTCTTTGCCA	chrC01	2544885	2	7.5664e-29	C1	2902934	1	9.61023e-26	A01	2207037	1	1.19774e-27	1	1	1	0	1	1	1	0	1	0	0	1	1	1	0	0	1	0	0	0	1	0	0	0	0	0	1	0	1	0	0
chrA01_1_34.733727	4335736	chrA01_1	34.7337	chrA01		TGCAGAGAAAGGAATGCTGCACACACACACACACACACACACACACACACACAAAACGATACATTACAG			0	999		0	0	999		0	0	999	1	1	1	0	1	1	1	0	1	0	0	1	1	1	0	0	1	0	0	0	1	0	0	0	0	0	1	0	1	0	0
chrA01_1_34.733727	5756938	chrA01_1	34.7337	chrA01		TGCAGAGAAAGGAATGCTGCACACACACACACACACACACACACACACACACACAAAACGATACATTAC			0	999		0	0	999		0	0	999	1	1	1	0	1	1	1	0	1	0	0	1	1	1	0	0	1	0	0	0	1	0	0	0	0	0	1	0	1	0	0
chrA01_1_35.910198	4333914	chrA01_1	35.9102	chrA01		TGCAGAGAAAGGAATGCTGCACACACACACACACACACACACACACAAAACGATACATTAC			0	999		0	0	999		0	0	999	1	1	1	0	1	1	1	0	1	0	0	1	1	1	0	0	1	0	0	0	1	0	0	0	0	1	1	0	1	0	0
chrA01_1_35.910198	5238909	chrA01_1	35.9102	chrA01		TGCAGAGAAAGGAATGCTGCACACACACACACACACACACACACACACAAAACGATACATTAC			0	999		0	0	999		0	0	999	1	1	1	0	1	1	1	0	1	0	0	1	1	1	0	0	1	0	0	0	1	0	0	0	0	1	1	0	1	0	0
chrA01_1_36.498432	3136285_25:C>A	chrA01_1	36.4984	chrA01	1744650	TGCAGCAGCAGTTACAAGAAGAGATAAACTTACGTTTAGCTCTAACGAGTGCTGTTGAGCACTCTAGTT	chrA01	1744650	2	7.5664e-29	C1	2966347	1	9.67846e-21	A01	2260783	1	2.57438e-29	1	1	1	0	1	1	1	0	1	0	0	1	1	1	0	0	1	0	0	0	1	0	0	0	0	1	1	0	1	0	0
chrA01_1_37.674904	3125827_27:A>G	chrA01_1	37.6749	chrA01	1790776	TGCAGTATCAGCTTGATTTACATTCATGTCTTATGTTATGTTGTCCCCTTTCTCTCTTACTCTCAATTC	chrA01	1790776	1	7.5664e-29		0	0	999	A01	2318112	1	5.57255e-26	1	1	1	0	1	1	1	0	1	0	0	1	1	1	0	0	1	1	0	0	1	0	0	0	0	1	1	0	1	0	0
chrA01_1_37.674904	4110867	chrA01_1	37.6749	chrA01		TGCAGAATCAAAATCTGGAAGCTGTTGATGAAGGCGGTGCCAAGATCAAACGGAAGCTCGAAGATTTTA	chrA10	14174725	4	4.58613e-21		0	0	999	A10	14178877	1	1.56038e-21	1	1	1	0	1	1	1	0	1	0	0	1	1	1	0	0	1	1	0	0	1	0	0	0	0	1	1	0	1	0	0
chrA01_1_37.674904	3083038	chrA01_1	37.6749	chrA01		TGCAGTATTAGCAAAACAAAAGAAATTAGACAAATTAGTGGATTTGTACTGATTTGACAGATTTAGACT			0	999		0	0	999		0	0	999	1	1	1	0	1	1	1	0	1	0	0	1	1	1	0	0	1	1	0	0	1	0	0	0	0	1	1	0	1	0	0
chrA01_1_38.851376	3099206	chrA01_1	38.8514	chrA01	1849034	TGCAGAATTAGATAATACAAAACAAAAGAAATTAGACAAATTTTATGATTTGTACAGATATTATTGCTT	chrA01	1849034	1	7.5664e-29		0	0	999	A01	2355717	1	2.57438e-29	1	1	1	0	1	1	1	0	1	0	0	1	1	1	0	0	1	1	0	0	1	0	0	0	0	1	1	0	1	0	0
chrA01_1_38.851376	3166600	chrA01_1	38.8514	chrA01	1800724	TGCAGATCTCGACAGACACAGACAATACTACAATCATGAATAGAGAAATATAGAGGGAGGATCCGGAAT	chrA01	1800724	3	3.52031e-27		0	0	999	A01	2326617	1	2.57438e-29	1	1	1	0	1	1	1	0	1	0	0	1	1	1	0	0	1	1	0	0	1	0	0	0	0	1	1	0	1	0	0
chrA01_1_38.851376	4107763	chrA01_1	38.8514	chrA01	1802194	TGCAGCGGCTCAGGAAGCTAAACATTTCAGAGCACAAAACCTAATCTTAC	chrA01	1802194	2	5.86609e-18		0	0	999	A01	2328407	1	2.02686e-18	1	1	1	0	1	1	1	0	1	0	0	1	1	1	0	0	1	1	0	0	1	0	0	0	0	1	1	0	1	0	0
chrA01_1_38.851376	3101886	chrA01_1	38.8514	chrA01	1808858	TGCAGGTCCTTGTCATCTTCTTTCATGTTTGTTCTCTCCATTTATAGGAAATATGTCATAGAATGTACT	chrA01	1808858	1	3.52031e-27		0	0	999	Scaffold002807	17	1	2.57438e-29	1	1	1	0	1	1	1	0	1	0	0	1	1	1	0	0	1	1	0	0	1	0	0	0	0	1	1	0	1	0	0
chrA01_1_38.851376	5121486	chrA01_1	38.8514	chrA01		TGCAGTAACAAGAGAAGGTCCATATTAGGCTTTAC			0	999		0	0	999	A01	2355935	1	2.12775e-10	1	1	1	0	1	1	1	0	1	0	0	1	1	1	0	0	1	1	0	0	1	0	0	0	0	1	1	0	1	0	0
chrA01_1_39.43961	5156677	chrA01_1	39.4396	chrA01		TGCAGCTCAAGCTCCAAACTTTAC			0	999		0	0	999		0	0	999	1	1	1	0	1	1	1	0	1	0	0	1	1	1	0	0	1	1	0	0	1	0	0	0	0	1	1	0	1	0	0
chrA01_1_40.027843	100029027_65:T>C	chrA01_1	40.0278	chrA01		TGCAGTTATTGGACCCTTTTCACCTGCATTATCCTTATTACTAAGAGGAATATCGGCATTCCTCGCCAA	chrC01	3057339	3	3.52031e-27	C1	3371320	2	4.43969e-29	A01	2491102	2	2.57438e-29	0	1	1	0	1	1	1	0	1	0	0	1	1	1	0	0	1	1	0	0	1	0	0	0	0	1	1	0	1	0	0
chrA01_1_40.027843	4168580	chrA01_1	40.0278	chrA01		TGCAGCGACTGCATCTCTACTTTCTCTCTTTCACTCTCTCTCTCTCTCTAGGTGAATGAAAAAACGGTG			0	999		0	0	999		0	0	999	0	1	1	0	1	1	1	0	1	0	0	1	1	1	0	0	1	1	0	0	1	0	0	0	0	1	1	0	1	0	0
chrA01_1_40.027843	4117962	chrA01_1	40.0278	chrA01		TGCAGCTCAGAATGTGATTCAGCTTTTTTTTCTCATCTCAACTCTGTTTCCGGTGATTATTAGCATCTT	chrC01	3052934	2	7.62012e-24	C1	3366959	1	7.48191e-22		0	0	999	0	1	1	0	1	1	1	0	1	0	0	1	1	1	0	0	1	1	0	0	1	0	0	0	0	1	1	0	1	0	0
chrA01_1_40.027843	7507894	chrA01_1	40.0278	chrA01		TGCAGGCACCCATGGATGTTATAAAACATATATATATGGTCATATGGAAAAATGAAATACAGCTTTACA			0	999		0	0	999		0	0	999	0	1	1	0	1	1	1	0	1	0	0	1	1	1	0	0	1	1	0	0	1	0	0	0	0	1	1	0	1	0	0
chrA01_1_40.616081	5875554_23:T>C	chrA01_1	40.6161	chrA01		TGCAGATATTTGTGCTTTCTGGACTGGATTGTGTATCATGCGAAAAATCTATAAGATCACATGCTTCGT			0	999		0	0	999	A01	2505547	1	2.57438e-29	0	1	1	0	1	1	1	0	1	0	0	1	1	1	0	0	1	1	0	0	1	0	0	0	0	1	1	0	1	0	0
chrA01_1_40.616081	3080825	chrA01_1	40.6161	chrA01	1977417	TGCAGTCTGTTGAGCATGAAGTAGAGTTCATACTTGACAAAAATGGAAAGGAAGTTAC	chrA01	1977417	2	2.65897e-22	C1	3369616	1	2.04761e-16	A01	2489399	1	1.9728e-19	0	1	1	0	1	1	1	0	1	0	0	1	1	1	0	0	1	1	0	0	1	0	0	0	0	1	1	0	1	0	0
chrA01_1_41.204315	3093514	chrA01_1	41.2043	chrA01	1893449	TGCAGCATAAAAGAACATCAACTGTTGGTACCGATATTGAAGTCAACTCACATTGACACCAAGTACTTC	chrA01	1893449	1	7.5664e-29		0	0	999	A01	2402793	1	2.57438e-29	1	1	1	0	1	1	1	0	1	0	0	1	1	1	0	0	1	1	0	0	1	0	0	0	0	1	1	0	1	0	0
chrA01_1_42.380787	3096571	chrA01_1	42.3808	chrA01		TGCAGCATAAAAAACCATATGAGCCACATAAATCTTATTTCAATTCATAACAGCTTAC			0	999		0	0	999		0	0	999	1	1	1	0	1	1	1	0	1	0	0	1	1	1	0	0	1	1	0	0	1	0	0	0	0	1	1	0	1	0	0
chrA01_1_42.380787	4108104	chrA01_1	42.3808	chrA01		TGCAGGAGTTGAAGCCTACCTCTCATGTCGAAACAGCAGAGGGCGGCGATGACAAGAGGAGAGCTGATC			0	999		0	0	999		0	0	999	1	1	1	0	1	1	1	0	1	0	0	1	1	1	0	0	1	1	0	0	1	0	0	0	0	1	1	0	1	0	0
chrA01_1_42.380787	4116924	chrA01_1	42.3808	chrA01	1933773	TGCAGTATTTCTTTCATAGGCTGTTGCGCCTTCTATGTGTTTAC	chrA01	1933773	1	2.11431e-11		0	0	999	A01	2442906	1	2.65668e-11	1	1	1	0	1	1	1	0	1	0	0	1	1	1	0	0	1	1	0	0	1	0	0	0	0	1	1	0	1	0	0
chrA01_1_42.969021	5237950_10:A>C	chrA01_1	42.969	chrA01		TGCAGCTTCCCTATCTAAATGGTGTTAC			0	999		0	0	999		0	0	999	1	1	1	0	1	1	1	0	1	0	0	1	1	1	0	0	1	1	0	0	1	0	0	0	0	0	1	0	1	0	0
chrA01_1_43.560738	5030791	chrA01_1	43.5607	chrA01	1978316	TGCAGCAACCATTGTGCGCAACCCTTCGGATCTGATTCCTCCACCTGCCACTGCGATTTGCAGCTTCAG	chrA01	1978316	3	7.5664e-29	C3	60514751	1	4.47121e-24	A01	2490299	2	2.57438e-29	0	1	1	0	1	1	1	0	1	0	0	1	1	1	0	0	1	1	0	0	1	0	0	0	0	-	1	0	1	0	0
chrA01_1_43.560738	3091606	chrA01_1	43.5607	chrA01		TGCAGTGTTTGCAACCAAATAACGAGAAAAATAAGAAGACATACCACACCTTAC			0	999		0	0	999		0	0	999	0	1	1	0	1	1	1	0	1	0	0	1	1	1	0	0	1	1	0	0	1	0	0	0	0	-	1	0	1	0	0
chrA01_1_44.152454	3083677	chrA01_1	44.1525	chrA01		TGCAGCACATACTGTAAAGAAAAGACAAGCTTTTTTTGCTTAGTAGGATTTTCAAAATACCAGAAAAAG			0	999		0	0	999	A01	2520564	1	2.57438e-29	0	1	1	0	1	1	1	0	1	0	0	1	1	1	0	0	1	1	0	0	1	0	0	0	0	-	1	0	1	0	0
chrA01_1_44.152454	4112606	chrA01_1	44.1525	chrA01		TGCAGCACCTTTTACTCGGCCTCCTCCGCAGCCACTTGGTGCACATCCTCTGTCTGGAAATTCACCATT	chrC01	3093148	2	1.63784e-25		0	0	999	A01	2526649	1	5.57255e-26	0	1	1	0	1	1	1	0	1	0	0	1	1	1	0	0	1	1	0	0	1	0	0	0	0	-	1	0	1	0	0
chrA01_1_44.152454	4117920	chrA01_1	44.1525	chrA01		TGCAGCGACTGCATCTCTACTTTCTCTCTTTCACTCTCTCTCTCTCTCTCTCTAGGTGAATGAAAAAAC			0	999		0	0	999		0	0	999	0	1	1	0	1	1	1	0	1	0	0	1	1	1	0	0	1	1	0	0	1	0	0	0	0	-	1	0	1	0	0
chrA01_1_44.744171	3076235_68:G>A	chrA01_1	44.7442	chrA01		TGCAGATGAATGCCCTCCGAATATCCATACATTACCAACCACAAACCACACCGCAAAGAAGCAATCCAA	chrC01	3120673	2	7.5664e-29	C1	3448980	1	1.59679e-28	A01	2565918	1	2.00424e-25	0	1	1	0	1	1	1	0	1	0	0	1	1	1	0	0	1	1	0	0	1	0	1	0	0	0	1	0	1	0	0
chrA01_1_44.744171	4117392	chrA01_1	44.7442	chrA01		TGCAGTTGATGCAGACAAAAGTCCAGAACGTTGAGCAGACATATTGTGGACCCTGCATGACTCAAATGT	chrCnn_random	60851333	2	2.11868e-24	C1	3418265	1	1.24316e-24	A01	2531387	1	7.20854e-25	0	1	1	0	1	1	1	0	1	0	0	1	1	1	0	0	1	1	0	0	1	0	1	0	0	0	1	0	1	0	0
chrA01_1_46.508877	3076726_68:G>A	chrA01_1	46.5089	chrA01	2026313	TGCAGTTGATGCAGACAAAAGTCCAGAACGTTGAGCAGACATATTGTGGACCCTGCAAGACTCAGATTA	chrA01	2026313	2	7.5664e-29	C1	3418265	1	1.59679e-28	A01	2531387	1	2.57438e-29	0	1	1	0	1	1	1	0	1	0	0	1	1	1	0	0	1	1	0	0	1	0	1	0	0	1	1	0	1	0	0
chrA01_1_50.038292	4110587	chrA01_1	50.0383	chrA01	2276310	TGCAGCTTACCGATTGATTCCATGGCTTCATCAATGCTGTCTCTCGGTTCTACTTCTCTGCTACCTCGC	chrA01	2276310	1	3.5453e-22	C1	3707219	1	9.61023e-26	A01	2778150	1	5.57255e-26	0	1	1	0	1	1	1	0	1	0	0	1	1	1	0	0	1	1	0	0	1	0	1	0	0	1	1	0	1	0	0
chrA01_1_51.802998	4332089_9:G>C	chrA01_1	51.803	chrA01	2276310	TGCAGCTTACCGATTGATTCCATGGCTTCATCAATGCTGTCTCTCGGTTCTACTTCTCTGCTACCTCGC	chrA01	2276310	2	3.52031e-27	C1	3707219	1	2.06558e-27	A01	2778150	1	1.19774e-27	0	1	1	0	1	1	1	0	1	0	0	1	1	1	0	0	1	1	0	0	1	0	1	0	0	1	1	0	1	0	0
chrA01_1_51.802998	4114702_13:T>C	chrA01_1	51.803	chrA01	2377724	TGCAGCTTTACCACTACGGAGAGACGGTCTCGATCCCTTTCTTCACGGAGACGTGGAGACCTGACAGTT	chrA01	2377724	4	7.5664e-29	C9	36707066	3	2.08025e-22		0	0	999	0	1	1	0	1	1	1	0	1	0	0	1	1	1	0	0	1	1	0	0	1	0	1	0	0	1	1	0	1	0	0
chrA01_1_51.802998	3124008	chrA01_1	51.803	chrA01		TGCAGTTTTCCAATTGCTTTTGATTTAGCTGATTCGTTTTTCTTAC			0	999		0	0	999	A01	2811703	1	2.88919e-16	0	1	1	0	1	1	1	0	1	0	0	1	1	1	0	0	1	1	0	0	1	0	1	0	0	1	1	0	1	0	0
chrA01_1_52.391235	3132222_63:T>C	chrA01_1	52.3912	chrA01		TGCAGCCTCCTACAGAACATATCTTCACTGCATCTGCTTCAGGGCATTCTTCTTCTTCTTCTTCTTCTT	chrA01_random	155704	3	7.5664e-29		0	0	999	A01	2922225	2	2.57438e-29	0	1	1	0	1	1	1	0	1	0	0	1	1	1	0	0	1	1	0	0	1	0	1	0	0	1	1	0	1	0	0
chrA01_1_52.391235	3144062_48:T>A	chrA01_1	52.3912	chrA01	2706372	TGCAGTCTTCTGATCCGAGAGTAATCTCATCTACTATTGATACTAGGTACTACTACATCGGTGGATCAT	chrA01	2706372	2	7.5664e-29	C1	4012623	1	2.06558e-27	A01	2995077	1	1.19774e-27	0	1	1	0	1	1	1	0	1	0	0	1	1	1	0	0	1	1	0	0	1	0	1	0	0	1	1	0	1	0	0
chrA01_1_52.391235	3097490_18:G>C	chrA01_1	52.3912	chrA01		TGCAGTGAGCAAAAGAAACGCTAACGCTAGCTCCTTGTGGTATATCTTGTTGATTTTCTTAC	chrC01	3602119	2	1.78162e-24	C1	3941405	1	4.88416e-23	A01	2930506	1	6.08722e-25	0	1	1	0	1	1	1	0	1	0	0	1	1	1	0	0	1	1	0	0	1	0	1	0	0	1	1	0	1	0	0
chrA01_1_52.391235	3100481	chrA01_1	52.3912	chrA01		TGCAGCAAAAAATATAATGATAAAAACAAAAGTGATTCCCTTGGAAAGAAGTAACAGAGAGAGAGATTA	chrA01_random	164415	1	7.5664e-29		0	0	999		0	0	999	0	1	1	0	1	1	1	0	1	0	0	1	1	1	0	0	1	1	0	0	1	0	1	0	0	1	1	0	1	0	0
chrA01_1_52.391235	3132222	chrA01_1	52.3912	chrA01		TGCAGCCTCCTACAGAACATATCTTCACTGCATCTGCTTCAGGGCATTCTTCTTCTTCTTCTTTGTCTT	chrA01_random	155704	3	7.5664e-29		0	0	999	A01	2922225	2	2.57438e-29	0	1	1	0	1	1	1	0	1	0	0	1	1	1	0	0	1	1	0	0	1	0	1	0	0	1	1	0	1	0	0
chrA01_1_52.391235	4166876	chrA01_1	52.3912	chrA01		TGCAGGATGCATAAATGGGTTCTATCTTTTTTTTTGATCGAATAAATGGGTTCTATCTATTTCTTATGT			0	999		0	0	999		0	0	999	0	1	1	0	1	1	1	0	1	0	0	1	1	1	0	0	1	1	0	0	1	0	1	0	0	1	1	0	1	0	0
chrA01_1_52.391235	3155832	chrA01_1	52.3912	chrA01		TGCAGTCCTCAAAGTGTTCGACGCTGTCCACGGACTCGAGAAGTCTTTGCTATCAGACCCTAAGAACGA	chrA01_random	127670	4	7.5664e-29	C1	3970995	2	9.61023e-26	A01	2955853	2	2.57438e-29	0	1	1	0	1	1	1	0	1	0	0	1	1	1	0	0	1	1	0	0	1	0	1	0	0	1	1	0	1	0	0
chrA01_1_52.979477	3166448_39:A>G	chrA01_1	52.9795	chrA01		TGCAGGACCAACGGCTCTGTTGATGTGACCACCAACAGCGATTAGAGCTTCTCTATCTGCTCGGATAGG	chrA01_random	127742	1	7.62012e-24		0	0	999	A01	2955781	1	2.59265e-24	0	1	1	0	1	1	1	0	1	0	0	1	1	1	0	0	1	1	0	0	1	0	1	0	0	1	1	0	1	0	0
chrA01_1_52.979477	3092638	chrA01_1	52.9795	chrA01		TGCAGGTGATTTGAACATGAATCTTGCATTGATTCAAGACAAAAGCTCTTTTTTTTAC			0	999		0	0	999	A01	2930903	1	1.17895e-21	0	1	1	0	1	1	1	0	1	0	0	1	1	1	0	0	1	1	0	0	1	0	1	0	0	1	1	0	1	0	0
chrA01_1_54.155945	3134975_53:T>A	chrA01_1	54.1559	chrA01		TGCAGCTTTCGGCTCAAGCTCGCTTGGTAGTCGTATAAAGCTTATACACATGAAGGTTGAAGATGATTG	chrA01_random	160358	1	7.5664e-29	C1	3925420	1	7.48191e-22	A01	2917571	1	1.19774e-27	0	1	1	0	1	1	1	0	1	0	0	1	1	1	0	0	1	1	0	0	1	0	1	0	0	1	1	0	1	0	0
chrA01_1_54.155945	3152381	chrA01_1	54.1559	chrA01		TGCAGCATCCGAATGAGTACATTCGTGGAGTGACACTGAGGTTTCTCTGCCGGTTAC	chrCnn_random	57132071	6	3.33537e-21	C1	3990145	1	9.18124e-20	A01	2977681	1	1.17912e-21	0	1	1	0	1	1	1	0	1	0	0	1	1	1	0	0	1	1	0	0	1	0	1	0	0	1	1	0	1	0	0
chrA01_1_54.155945	3098632	chrA01_1	54.1559	chrA01	2706324	TGCAGGATGCATAAATGGGTTCTATCTATTTCTTATGTCAACTTAGTTTAC	chrA01	2706324	2	1.63099e-18	C1	4012575	1	4.52102e-17	A01	2995029	1	2.71902e-17	0	1	1	0	1	1	1	0	1	0	0	1	1	1	0	0	1	1	0	0	1	0	1	0	0	1	1	0	1	0	0
chrA01_1_54.155945	3080300	chrA01_1	54.1559	chrA01		TGCAGTAAAACAGATTATTGAAGAGTTGAAGAAAGATCCGAAAGCAAAGAAGCATTTTGCTTGGAATTT			0	999		0	0	999	Scaffold016673	52	3	2.57438e-29	0	1	1	0	1	1	1	0	1	0	0	1	1	1	0	0	1	1	0	0	1	0	1	0	0	1	1	0	1	0	0
chrA01_1_54.744183	4112897	chrA01_1	54.7442	chrA01		TGCAGATCGGAACAAATCAAAATCAAATCGATTTCAGTGGGAATTAGCGAGGATCGATGGTGAAATACA	chrC01	3516974	2	3.52031e-27	C1	3856495	1	2.06558e-27	A01	2885908	1	2.00424e-25	0	1	1	0	1	1	1	0	1	0	0	1	1	1	0	0	1	1	0	0	1	0	1	0	0	1	1	0	1	0	0
chrA01_1_54.744183	4332089	chrA01_1	54.7442	chrA01	2276310	TGCAGCTTAGTGATTGATTCCATGGCTTCTTCAATGCTGTCTCTCGGTTCTACTTCTCTGCTACCTCGC	chrA01	2276310	2	3.52031e-27	C1	3707219	1	2.06558e-27	A01	2778150	1	1.19774e-27	0	1	1	0	1	1	1	0	1	0	0	1	1	1	0	0	1	1	0	0	1	0	1	0	0	1	1	0	1	0	0
chrA01_1_54.744183	4114621	chrA01_1	54.7442	chrA01		TGCAGCTTGACGCTCTGTCATGGATCTCTTACTCTCTTCTTCTTATTCTTCTATGTGATTCCTCTGTTT			0	999	Scaffold01175	22803	1	1.61955e-18		0	0	999	0	1	1	0	1	1	1	0	1	0	0	1	1	1	0	0	1	1	0	0	1	0	1	0	0	1	1	0	1	0	0
chrA01_1_55.33242	5818547_53:G>T	chrA01_1	55.3324	chrA01		TGCAGCTTAGTGATTGATTCCATGGCTTCTTCAATGCTGTCTCTCGGTTCTACTTCTCTGCTACCTCGC	chrC01	3370507	2	7.5664e-29	C1	3707219	1	4.47121e-24	A01	2778150	1	2.59265e-24	0	1	1	0	1	1	1	0	1	0	0	1	1	1	0	0	1	1	0	0	1	0	1	0	0	0	1	0	1	0	0
chrA01_1_56.508892	5756861	chrA01_1	56.5089	chrA01		TGCAGTGAGAAGAAATACCTTTTCAGGGTTAC			0	999		0	0	999		0	0	999	0	1	1	0	1	1	1	0	1	0	0	1	1	1	0	0	1	1	0	0	1	0	1	0	0	0	1	0	1	0	0
chrA01_1_57.10413	5756843	chrA01_1	57.1041	chrA01		TGCAGAGAGGGACACGAGCCGATTAC			0	999		0	0	999		0	0	999	0	1	1	0	1	1	1	0	1	0	0	1	1	1	0	0	1	1	0	0	1	0	1	0	0	-	1	0	1	0	0
chrA01_1_57.10413	4114762	chrA01_1	57.1041	chrA01		TGCAGCTTCCTCCTTTTATCTCTGGAGTGGGGCTATTCCCACGTTCACTAGTCGAGTTGCTGCTATTAC			0	999		0	0	999		0	0	999	0	1	1	0	1	1	1	0	1	0	0	1	1	1	0	0	1	1	0	0	1	0	1	0	0	-	1	0	1	0	0
chrA01_1_57.699364	100015266_65:C>T	chrA01_1	57.6994	chrA01		TGCAGTACCTAGACTCGCTCCTCTCCCATCCTCCTCTCTCTCCGAGCGGCATCTCTTCTCTCTTTTGAG			0	999		0	0	999		0	0	999	0	1	1	0	1	1	1	0	1	0	0	1	1	1	0	0	1	1	0	0	1	0	1	0	0	1	1	0	1	0	0
chrA01_1_59.47451	4118155	chrA01_1	59.4745	chrA01	2977797	TGCAGCAATGTATGCTCAAGAACAGCTAGGGAATGTTATGGACGTTGTACATGCGGCGCTTCTTCCAGA	chrA01	2977797	1	7.5664e-29		0	0	999	A01	3292687	1	1.19774e-27	0	1	1	0	1	1	1	0	1	0	0	1	1	1	0	0	1	1	0	0	1	0	1	0	0	1	1	0	1	0	0
chrA01_1_59.47451	4108099	chrA01_1	59.4745	chrA01	2976917	TGCAGTGAAAGTTCAAGGAAAGGTAATAACGAAGAGGCATGTTGTGAGGTGAAAACTGTAAAGAACATG	chrA01	2976917	1	7.5664e-29		0	0	999	A01	3291807	1	2.57438e-29	0	1	1	0	1	1	1	0	1	0	0	1	1	1	0	0	1	1	0	0	1	0	1	0	0	1	1	0	1	0	0
chrA01_1_59.47451	3077104	chrA01_1	59.4745	chrA01	2982504	TGCAGTTTAGCTTAGGCCTGTACTAGGCCCATTCATCGATATCCTTCCTCCGAAGCATTAC	chrA01	2982504	1	6.23465e-24		0	0	999	A01	3297409	1	2.13174e-24	0	1	1	0	1	1	1	0	1	0	0	1	1	1	0	0	1	1	0	0	1	0	1	0	0	1	1	0	1	0	0
chrA01_1_60.062748	3145770	chrA01_1	60.0627	chrA01		TGCAGAGTAACAACATCTCCGGGAAAATCCCACCGGAGATCGGTTTACTTTTAC	chrA03	26072055	1	8.52393e-12		0	0	999	A01	3369525	2	1.3907e-20	0	1	1	0	1	1	1	0	1	0	0	1	1	1	0	0	1	1	0	0	1	0	1	0	0	1	1	0	1	0	0
chrA01_1_60.062748	3165002	chrA01_1	60.0627	chrA01		TGCAGCTATAGATAATGAGTGAGTAGTTTCGTGCCTATTAC			0	999		0	0	999		0	0	999	0	1	1	0	1	1	1	0	1	0	0	1	1	1	0	0	1	1	0	0	1	0	1	0	0	1	1	0	1	0	0
chrA01_1_61.23922	100035523_20:G>C	chrA01_1	61.2392	chrA01		TGCAGCCACTGTGGCAAGACCGACCGGTTATTTCCGGTTAC	chrC07	41968988	1	3.86275e-13	C7	45437780	1	2.34667e-13		0	0	999	0	1	1	0	1	1	1	0	1	0	0	1	1	1	0	0	1	1	0	0	1	0	1	0	0	1	1	0	1	0	0
chrA01_1_61.23922	3127512_20:A>G	chrA01_1	61.2392	chrA01		TGCAGCTATAATGGGACAAAGGCCTCAAAGTCATTAC			0	999		0	0	999		0	0	999	0	1	1	0	1	1	1	0	1	0	0	1	1	1	0	0	1	1	0	0	1	0	1	0	0	1	1	0	1	0	0
chrA01_1_61.23922	3127512_17:A>G	chrA01_1	61.2392	chrA01		TGCAGCTATAATGGGACGAAAGCCTCAAAGTCATTAC			0	999		0	0	999		0	0	999	0	1	1	0	1	1	1	0	1	0	0	1	1	1	0	0	1	1	0	0	1	0	1	0	0	1	1	0	1	0	0
chrA01_1_61.23922	4166322	chrA01_1	61.2392	chrA01		TGCAGAACGCTAAAGCCGATAACGTTGGTGACAAGAAACTTGTAAGTCTTACTGGTGAATTGTTTCCAA			0	999		0	0	999		0	0	999	0	1	1	0	1	1	1	0	1	0	0	1	1	1	0	0	1	1	0	0	1	0	1	0	0	1	1	0	1	0	0
chrA01_1_61.23922	4707171	chrA01_1	61.2392	chrA01		TGCAGAATCCAACGACTGAAACTGTCCACCGTCGCTGAAGCTGTCAGGAGTGAGATTAC			0	999		0	0	999	A01	3621029	1	2.60852e-23	0	1	1	0	1	1	1	0	1	0	0	1	1	1	0	0	1	1	0	0	1	0	1	0	0	1	1	0	1	0	0
chrA01_1_61.23922	3093823	chrA01_1	61.2392	chrA01		TGCAGTGTGGTTCATAATCTCATTACAAAAATATAATTTGTAACAGATAGTTACATTAGCTTTTTACAG			0	999		0	0	999		0	0	999	0	1	1	0	1	1	1	0	1	0	0	1	1	1	0	0	1	1	0	0	1	0	1	0	0	1	1	0	1	0	0
chrA01_1_61.827457	3085371_14:A>T	chrA01_1	61.8275	chrA01		TGCAGAAAAAGATGTTGATGACATGCCTCCAATTGAAGCTATATTTGCTCCATTAGAATCTGAGCTTAC	chrCnn_random	71954060	10	2.74068e-23	C9	15717652	7	1.60813e-23	A08	15103621	1	4.33843e-22	0	1	1	0	1	1	1	0	1	0	0	1	1	1	0	0	1	1	0	0	1	0	1	0	0	1	1	0	1	0	0
chrA01_1_61.827457	3148270_41:C>G	chrA01_1	61.8275	chrA01	3292006	TGCAGTGCCACTAAACGAAGCTGTGGTTCCCGGTATTTCTAGTTTCCCATGATATTAC	chrA01	3292006	2	2.65897e-22	C1	4884643	1	3.40223e-19	A01	3629185	1	9.11385e-23	0	1	1	0	1	1	1	0	1	0	0	1	1	1	0	0	1	1	0	0	1	0	1	0	0	1	1	0	1	0	0
chrA01_1_62.415695	3139063	chrA01_1	62.4157	chrA01		TGCAGAGAAATCCCCGGGTCCAGATGGATTTTCCTCGGAGTTCTTTCGCGCTACATGGGACATCACAGG			0	999		0	0	999		0	0	999	0	1	1	0	1	1	1	0	1	0	0	1	1	1	0	0	1	1	0	0	1	0	1	0	0	1	1	0	1	0	0
chrA01_1_62.415695	3159784	chrA01_1	62.4157	chrA01		TGCAGTAATTCGTAACCTCCTGGAATTCTCTCATACCGGCAGCATCATAGTTTATGTCAAACCTAGAGT			0	999		0	0	999		0	0	999	0	1	1	0	1	1	1	0	1	0	0	1	1	1	0	0	1	1	0	0	1	0	1	0	0	1	1	0	1	0	0
chrA01_1_63.003933	3166097	chrA01_1	63.0039	chrA01	3283242	TGCAGCGTTGAGGAACCTTGGTTGGTCAGTCACGTGAACCGGAGCCGTTTCGTATAAGCAGCTGTGTCT	chrA01	3283242	1	1.26613e-26		0	0	999		0	0	999	0	1	1	0	1	1	1	0	1	0	0	1	1	1	0	0	1	1	0	0	1	0	1	0	0	1	1	0	1	0	0
chrA01_1_63.592171	3086385_13:C>T	chrA01_1	63.5922	chrA01	3114312	TGCAGATTATTTATTCAAGTTATAGTTGCACTCAAGGTTGGTTTTGTACACCTTGTGTCAGCAATCCGG	chrA01	3114312	1	7.5664e-29		0	0	999	A01	3443815	1	2.57438e-29	0	1	1	0	1	1	1	0	1	0	0	1	1	1	0	0	1	1	0	0	1	0	1	0	0	1	1	0	1	0	0
chrA01_1_63.592171	3086385	chrA01_1	63.5922	chrA01	3114312	TGCAGATTATTTACTCAAGTTATAGTTGCACTCAAGGTTGGTTTTGTACACCTTGTGTCAGTAATCCAG	chrA01	3114312	1	7.5664e-29		0	0	999	A01	3443815	1	2.57438e-29	0	1	1	0	1	1	1	0	1	0	0	1	1	1	0	0	1	1	0	0	1	0	1	0	0	1	1	0	1	0	0
chrA01_1_63.592171	5053662	chrA01_1	63.5922	chrA01	3104424	TGCAGCCACTGTGGCAAGACCGACCGGTTATCTCCGGTTAC	chrA01	3104424	2	3.86275e-13	C1	4542998	1	1.0918e-11	A01	3431471	2	1.36083e-13	0	1	1	0	1	1	1	0	1	0	0	1	1	1	0	0	1	1	0	0	1	0	1	0	0	1	1	0	1	0	0
chrA01_1_64.180412	3083171_49:T>C	chrA01_1	64.1804	chrA01		TGCAGCACTTAGTCTGAAGCATGCACCTTCTGTAAGTGGTGTCAGTTTACCAACATCATTAC	chrC09	15648992	2	1.78162e-24		0	0	999	A09	1789767	2	6.08722e-25	0	1	1	0	1	1	1	0	1	0	0	1	1	1	0	0	1	1	0	0	1	0	1	0	0	0	1	0	1	0	0
chrA01_1_64.180412	5053662_31:C>T	chrA01_1	64.1804	chrA01	3104424	TGCAGCCACTGTGGCAAGACCGACCGGTTATTTCCGGTTAC	chrA01	3104424	2	3.86275e-13	C1	4542998	1	1.0918e-11	A01	3431471	2	1.36083e-13	0	1	1	0	1	1	1	0	1	0	0	1	1	1	0	0	1	1	0	0	1	0	1	0	0	0	1	0	1	0	0
chrA01_1_64.180412	4115799	chrA01_1	64.1804	chrA01	3104358	TGCAGAACGCTAAAGCCGACAACGTCGGTGACAAGAAACCTGTAAGTCTTATTGGTGAATTGATTCCAA	chrA01	3104358	1	7.5664e-29		0	0	999	A01	3431405	1	2.57438e-29	0	1	1	0	1	1	1	0	1	0	0	1	1	1	0	0	1	1	0	0	1	0	1	0	0	0	1	0	1	0	0
chrA01_1_64.180412	3178558	chrA01_1	64.1804	chrA01	3114246	TGCAGTGTGATTCATAATCTCATTATATACCCTATAAACTCAGCTAATAAGTGAAACATTAGCTTTTTA	chrA01	3114246	1	7.5664e-29		0	0	999	A01	3443749	1	2.57438e-29	0	1	1	0	1	1	1	0	1	0	0	1	1	1	0	0	1	1	0	0	1	0	1	0	0	0	1	0	1	0	0
chrA01_1_66.533348	5156079	chrA01_1	66.5333	chrA01		TGCAGATCGTGTGCTTTTCTGATTTGTTTTCTTAC			0	999		0	0	999	A01	3670960	1	2.12775e-10	0	1	1	0	1	1	1	0	1	0	0	1	1	1	0	0	1	1	0	0	1	0	1	1	0	0	1	0	1	0	0
chrA01_1_67.12159	3137082_10:A>G	chrA01_1	67.1216	chrA01		TGCAGGAAACGTATATGGTTGACATGGTTTACTATGTGGATGAGATTGTCCAAGTCTTGAGTGAACAAT	chrC01	5125789	1	7.5664e-29	C1	5275988	1	2.06558e-27		0	0	999	0	1	1	0	1	1	1	0	1	0	0	1	1	1	0	0	1	1	0	0	1	0	1	1	0	0	1	0	1	0	0
chrA01_1_67.12159	100030884_48:C>T	chrA01_1	67.1216	chrA01		TGCAGGGTTGGAGTATTTGCACCAAGGTTGCAGGCCACCAATAATACATAGAGATGTTAC	chrAnn_random	32951087	3	7.84099e-23	C1	5287027	1	7.74277e-21	A01	3834979	1	3.47074e-22	0	1	1	0	1	1	1	0	1	0	0	1	1	1	0	0	1	1	0	0	1	0	1	1	0	0	1	0	1	0	0
chrA01_1_67.12159	3152056_10:G>A	chrA01_1	67.1216	chrA01	3391438	TGCAGTCATCACAACTAAACGATCGATAGCCCCCTTCATTGCAACAAGCGCATTTTATATACGTGTTGT	chrA01	3391438	1	3.52031e-27		0	0	999	A01	3737955	1	1.19774e-27	0	1	1	0	1	1	1	0	1	0	0	1	1	1	0	0	1	1	0	0	1	0	1	1	0	0	1	0	1	0	0
chrA01_1_67.12159	3164978	chrA01_1	67.1216	chrA01		TGCAGGAAACGTATATGGTTGACATGGTTTACTATGTGGATGAGATTGTCCAAGTCTTGAGTGAACAAT	chrC04_random	2276662	1	4.58613e-21	C3	38124584	1	2.69097e-21	A01	3818942	1	2.57438e-29	0	1	1	0	1	1	1	0	1	0	0	1	1	1	0	0	1	1	0	0	1	0	1	1	0	0	1	0	1	0	0
chrA01_1_67.709824	3134723_44:T>C	chrA01_1	67.7098	chrA01	3704994	TGCAGAGAAAAAGACAGTAAAGAGTTTCACTGATCTATCTTCTTCGGTTAC	chrA01	3704994	1	1.63099e-18		0	0	999	A01	4044533	1	5.84415e-19	0	1	1	0	1	1	1	0	1	0	0	1	1	1	1	0	1	1	0	0	1	0	1	1	0	0	1	0	1	0	0
chrA01_1_67.709824	3118636_8:G>A	chrA01_1	67.7098	chrA01		TGCAGCAGAAAGCTAGACAAAGATGAGACTTCTCTCCGTTGCATCCGTTGTGTTAC	chrA05	14497120	1	3.23114e-21		0	0	999		0	0	999	0	1	1	0	1	1	1	0	1	0	0	1	1	1	1	0	1	1	0	0	1	0	1	1	0	0	1	0	1	0	0
chrA01_1_67.709824	100035497_25:A>G	chrA01_1	67.7098	chrA01		TGCAGCAGGAAGCTAGACAAAGATGGGACTTCTCTCCGTTGCATCCGTTGTGTTAC	chrC08_random	2054767	2	6.99419e-18	C8	16855301	1	4.14217e-18		0	0	999	0	1	1	0	1	1	1	0	1	0	0	1	1	1	1	0	1	1	0	0	1	0	1	1	0	0	1	0	1	0	0
chrA01_1_67.709824	100030895_55:C>T	chrA01_1	67.7098	chrA01	3638250	TGCAGGTACTGCGGCAGAAGCGGTGCTTCACCTAGAGTTTCCGATGCTGGTAAAATATTAC	chrA01	3638250	2	2.9007e-22	C1	5540209	1	2.86215e-20	A01	4003691	1	2.13174e-24	0	1	1	0	1	1	1	0	1	0	0	1	1	1	1	0	1	1	0	0	1	0	1	1	0	0	1	0	1	0	0
chrA01_1_67.709824	4119331_37:T>C	chrA01_1	67.7098	chrA01		TGCAGTTGAAGGATTAGCTCTTGGTGGTGGTTTAGAACTGGCTATGGTAAGACTTTTCATGTTTATTTT	chrA09	28491615	4	7.62012e-24		0	0	999	A09	34676132	3	5.61211e-21	0	1	1	0	1	1	1	0	1	0	0	1	1	1	1	0	1	1	0	0	1	0	1	1	0	0	1	0	1	0	0
chrA01_1_67.709824	5708240	chrA01_1	67.7098	chrA01		TGCAGACGCCATTTTTCAAAATAGTTAC			0	999		0	0	999		0	0	999	0	1	1	0	1	1	1	0	1	0	0	1	1	1	1	0	1	1	0	0	1	0	1	1	0	0	1	0	1	0	0
chrA01_1_67.709824	3131664	chrA01_1	67.7098	chrA01		TGCAGAGAAGAAGCAAATCATATCAGTGTCTTGGTCTTTTCCACAAGAAGAAATTTAC			0	999		0	0	999		0	0	999	0	1	1	0	1	1	1	0	1	0	0	1	1	1	1	0	1	1	0	0	1	0	1	1	0	0	1	0	1	0	0
chrA01_1_67.709824	4111478	chrA01_1	67.7098	chrA01		TGCAGCAGAAAGCTAGACAAAGATGAGACTTCTCTCCGTTGCATCCGTTGTGTTAC	chrC08_random	2054767	2	6.99419e-18	C8	16855301	1	4.14217e-18		0	0	999	0	1	1	0	1	1	1	0	1	0	0	1	1	1	1	0	1	1	0	0	1	0	1	1	0	0	1	0	1	0	0
chrA01_1_67.709824	3113642	chrA01_1	67.7098	chrA01		TGCAGCCAGTGCAGGACATCAACAACCCAAGCCTTGCAAATAAATTCAGCTTCATGTGTCTTAC			0	999		0	0	999		0	0	999	0	1	1	0	1	1	1	0	1	0	0	1	1	1	1	0	1	1	0	0	1	0	1	1	0	0	1	0	1	0	0
chrA01_1_67.709824	4116528	chrA01_1	67.7098	chrA01		TGCAGGTACTGCGGCAGAAGCGGTGCTTCACCTAGAGTTTCCGATGCTGGTAAAATATTAC			0	999		0	0	999	A01	4003691	1	9.91801e-23	0	1	1	0	1	1	1	0	1	0	0	1	1	1	1	0	1	1	0	0	1	0	1	1	0	0	1	0	1	0	0
chrA01_1_67.709824	4119331	chrA01_1	67.7098	chrA01		TGCAGTTGAAGGATTAGCTCTTGGTGGTGGTTTAGAATTGGCAATGGTGAGACTTTTCAAGCTCATTTT	chrA09	28491615	4	7.62012e-24		0	0	999	A09	34676132	3	5.61211e-21	0	1	1	0	1	1	1	0	1	0	0	1	1	1	1	0	1	1	0	0	1	0	1	1	0	0	1	0	1	0	0
chrA01_1_68.298065	3153819	chrA01_1	68.2981	chrA01	3632941	TGCAGAGAGTGAGATTCGATTAGGGTTCGGCAGAGAATTGAGACTGAAGTCAATTAGGGCTTTCAGATT	chrA01	3632941	2	7.5664e-29		0	0	999	A01	3998672	2	2.57438e-29	0	1	1	0	1	1	1	0	1	0	0	1	1	1	1	0	1	1	0	0	1	0	1	1	0	1	1	0	1	0	0
chrA01_1_68.298065	3143222	chrA01_1	68.2981	chrA01	3638250	TGCAGGTACTGCGGCAGAAGCGGTGCTTCACCTAGAGTTTCCGATGCTGGTAAACCATTAC	chrA01	3638250	2	6.23465e-24		0	0	999	A01	4003691	1	9.91801e-23	0	1	1	0	1	1	1	0	1	0	0	1	1	1	1	0	1	1	0	0	1	0	1	1	0	1	1	0	1	0	0
chrA01_1_68.886307	3102266_61:G>T	chrA01_1	68.8863	chrA01	3451635	TGCAGCTCCAAATGATAGGGTAAAAAAGCAAGTTTTCTTCTGTTTTCTAGCTCTCTCATTATTACATGT	chrA01	3451635	2	7.5664e-29	C1	5274972	1	9.61023e-26	A01	3817939	1	1.19774e-27	0	1	1	0	1	1	1	0	1	0	0	1	1	1	0	0	1	1	0	0	1	0	1	1	0	1	1	0	1	0	0
chrA01_1_68.886307	3143527	chrA01_1	68.8863	chrA01	3452624	TGCAGGAAACATATAAGGTTGACATGGTTTTCTATGTGGATGAGATTGTGCAAGTCTTGAGTGAACAAT	chrA01	3452624	1	7.5664e-29		0	0	999		0	0	999	0	1	1	0	1	1	1	0	1	0	0	1	1	1	0	0	1	1	0	0	1	0	1	1	0	1	1	0	1	0	0
chrA01_1_68.886307	3085274	chrA01_1	68.8863	chrA01	3452690	TGCAGTAGAAAAAAACACATCATAAAAAATCAAACTTTATGCAATGAACAAACTAACAAGCCTAAAGCA	chrA01	3452690	1	7.5664e-29		0	0	999		0	0	999	0	1	1	0	1	1	1	0	1	0	0	1	1	1	0	0	1	1	0	0	1	0	1	1	0	1	1	0	1	0	0
chrA01_1_70.062775	100035693_33:T>C	chrA01_1	70.0628	chrA01		TGCAGTGAGTAATCCCTTGAATGGTTTTGGTTTCTTAC			0	999		0	0	999	A01	3938480	1	2.45474e-10	0	1	1	0	1	1	1	0	1	0	0	1	1	1	1	0	1	1	0	0	1	0	1	1	0	1	1	0	1	0	0
chrA01_1_70.062775	3119202	chrA01_1	70.0628	chrA01	3564092	TGCAGGAGATGTCGTCAGGTGGAGCTATTGTTCAACTTATTGTTCAGAGTTTCAAGGAAGATGAAGATA	chrA01	3564092	2	3.52031e-27	C1	5442793	1	2.71008e-16	A01	3938559	1	1.19774e-27	0	1	1	0	1	1	1	0	1	0	0	1	1	1	1	0	1	1	0	0	1	0	1	1	0	1	1	0	1	0	0
chrA01_1_70.062775	4108696	chrA01_1	70.0628	chrA01		TGCAGTGAGTAATCCCTTGAATGGTTTTGGTTTTTTAC			0	999		0	0	999	A01	3938480	1	2.45474e-10	0	1	1	0	1	1	1	0	1	0	0	1	1	1	1	0	1	1	0	0	1	0	1	1	0	1	1	0	1	0	0
chrA01_1_70.062775	3092722	chrA01_1	70.0628	chrA01	3564163	TGCAGTTCATGTCCCTTCTCTTCCAGAAACATCTTGCTGTCTTTGGTAACTCCTATGTGATCCCCATTA	chrA01	3564163	1	9.78776e-28	C1	5442864	1	9.67846e-21	A01	3938630	1	3.33017e-28	0	1	1	0	1	1	1	0	1	0	0	1	1	1	1	0	1	1	0	0	1	0	1	1	0	1	1	0	1	0	0
chrA01_1_71.239243	100028582_53:C>G	chrA01_1	71.2392	chrA01	3713805	TGCAGGTAGATGCTGGAGAGAGGCTGTTGAAGGAAAAGAGCTCACTGATGTGAGCAACTTGGTGGAAGA	chrA01	3713805	3	1.63784e-25	Scaffold27103	45	1	4.50295e-19	A01	4053342	1	1.19774e-27	0	1	1	0	1	1	1	0	1	0	0	1	1	1	1	0	1	1	0	0	1	0	1	1	0	1	1	0	1	0	0
chrA01_1_71.239243	3122784_25:C>G	chrA01_1	71.2392	chrA01		TGCAGTTCTCGGAGCAAAGAATGTTGGCTTGAAAGCACTCGCAATACTTCTTAC	chrAnn_random	28633781	1	8.46384e-17		0	0	999	A03	27140190	1	3.01034e-17	0	1	1	0	1	1	1	0	1	0	0	1	1	1	1	0	1	1	0	0	1	0	1	1	0	1	1	0	1	0	0
chrA01_1_71.239243	4108562	chrA01_1	71.2392	chrA01	3757630	TGCAGCTAACAAGTCAAGGACTGAGCCTCTCCCAAGGTTTGTGTTTTTTCTTTGTACTATGAAAGTGAT	chrA01	3757630	1	7.62012e-24		0	0	999	A01	4093729	1	2.57438e-29	0	1	1	0	1	1	1	0	1	0	0	1	1	1	1	0	1	1	0	0	1	0	1	1	0	1	1	0	1	0	0
chrA01_1_71.239243	3122784	chrA01_1	71.2392	chrA01		TGCAGTTCTCGGAGCAAAGAATGTTCGCTTGAAAACACTCGCAATACTTCTTAC	chrAnn_random	28633781	1	8.46384e-17		0	0	999	A03	27140190	1	3.01034e-17	0	1	1	0	1	1	1	0	1	0	0	1	1	1	1	0	1	1	0	0	1	0	1	1	0	1	1	0	1	0	0
chrA01_1_71.239243	3162254	chrA01_1	71.2392	chrA01	3708258	TGCAGTTGGTGGACTGCAAACGCCATTTTCAAAATAGTTTAC	chrA01	3708258	2	1.13717e-13	C1	5642185	1	1.15246e-11	A01	4047787	1	3.99383e-14	0	1	1	0	1	1	1	0	1	0	0	1	1	1	1	0	1	1	0	0	1	0	1	1	0	1	1	0	1	0	0
chrA01_1_71.239243	3144355	chrA01_1	71.2392	chrA01	3721354	TGCAGTTTGGTGGCTTAGTTTTTGTTTCGTGCGTGGACATACTTTACTTTTGAACAATGTGGGATTACA	chrA01	3721354	1	9.85725e-23		0	0	999	A01	4057668	1	3.33017e-28	0	1	1	0	1	1	1	0	1	0	0	1	1	1	1	0	1	1	0	0	1	0	1	1	0	1	1	0	1	0	0
chrA01_1_73.592186	3097228_52:A>T	chrA01_1	73.5922	chrA01	3852646	TGCAGCCACGCTGTTCGCGTCCATGTCCTCTACATACTCATCTGAAAGCCAGTCCTTGACCTGAGACCA	chrA01	3852646	2	7.5664e-29	C1	5837046	1	9.67846e-21	A01	4173134	1	1.20624e-22	0	1	1	0	1	1	1	0	1	0	0	1	1	1	1	0	1	1	0	0	1	0	1	1	0	1	1	0	1	0	0
chrA01_1_73.592186	3139543	chrA01_1	73.5922	chrA01	3823415	TGCAGACAGATAGGAACCAACCAGATTAGAATCATGGTTGCAGCTTGAAACGCTTGTTGATTAC	chrA01	3823415	1	1.45172e-25		0	0	999		0	0	999	0	1	1	0	1	1	1	0	1	0	0	1	1	1	1	0	1	1	0	0	1	0	1	1	0	1	1	0	1	0	0
chrA01_1_73.592186	4167074	chrA01_1	73.5922	chrA01	3833065	TGCAGACGACACTATTGAAACCATCCTGTCCAAGTTCCGTAACACGATATGCCTACCACCCTCAGGAGT	chrA01	3833065	1	7.5664e-29	C9	21036178	1	1.24316e-24		0	0	999	0	1	1	0	1	1	1	0	1	0	0	1	1	1	1	0	1	1	0	0	1	0	1	1	0	1	1	0	1	0	0
chrA01_1_73.592186	4111797	chrA01_1	73.5922	chrA01	3816277	TGCAGCTGTTCCTTGGGTTGTTTCAAGAAGCATAAAGGCAAGTTATTTTTTAC	chrA01	3816277	1	1.35782e-19	C1	5794488	1	3.75385e-18	A01	4139857	1	2.25207e-18	0	1	1	0	1	1	1	0	1	0	0	1	1	1	1	0	1	1	0	0	1	0	1	1	0	1	1	0	1	0	0
chrA01_1_73.592186	3172464	chrA01_1	73.5922	chrA01	3794043	TGCAGGAGATACTGAAGTGGATGGCATTTGCATCTGCAATGGACAAGGAGTTTTCAGTTAC	chrA01	3794043	2	6.23465e-24	C1	5762442	1	1.71043e-22	A01	4115937	1	3.56715e-22	0	1	1	0	1	1	1	0	1	0	0	1	1	1	1	0	1	1	0	0	1	0	1	1	0	1	1	0	1	0	0
chrA01_1_73.592186	3107449	chrA01_1	73.5922	chrA01	3794461	TGCAGTATACAAAACATTTATCACAAAGTAATCTTCTATATGAATGAGACAAAATATGCATACATACAA	chrA01	3794461	1	7.5664e-29		0	0	999		0	0	999	0	1	1	0	1	1	1	0	1	0	0	1	1	1	1	0	1	1	0	0	1	0	1	1	0	1	1	0	1	0	0
chrA01_1_74.180428	3110460	chrA01_1	74.1804	chrA01	3852064	TGCAGAATAATGAAAGACGATCAATCACAAGCTTAGATCTTAC	chrA01	3852064	1	3.3374e-14		0	0	999		0	0	999	0	1	1	0	1	1	1	0	1	0	0	1	1	1	1	0	1	1	0	0	1	0	1	1	0	1	1	0	1	0	0
chrA01_1_74.180428	4108472	chrA01_1	74.1804	chrA01	3852104	TGCAGTACGGATTGAACAACGGTCAGAACCAGAGTCCATCAGTTTAC	chrA01	3852104	1	2.41432e-16		0	0	999		0	0	999	0	1	1	0	1	1	1	0	1	0	0	1	1	1	1	0	1	1	0	0	1	0	1	1	0	1	1	0	1	0	0
chrA01_1_74.768661	100032416_18:A>G	chrA01_1	74.7687	chrA01		TGCAGCAAAGGAAGTTCCGGTGGCGAGACCGATAACTGTGGAGGAAGAAAAGTATGTTGTAGAGAAGAC			0	999		0	0	999	A01	4140438	1	2.57438e-29	0	1	1	0	1	1	1	0	1	0	0	1	1	1	1	0	1	1	0	0	1	0	1	1	0	1	1	0	1	0	0
chrA01_1_74.768661	100030741_32:C>T	chrA01_1	74.7687	chrA01		TGCAGCTGTTCCTTGGGTTGTTTCAAGAAGCATAAAGGCAAGTTATTTTTTAC	chrC01	5635090	3	6.31733e-18	C1	5794488	2	8.06837e-20	A01	4139857	1	4.84051e-20	0	1	1	0	1	1	1	0	1	0	0	1	1	1	1	0	1	1	0	0	1	0	1	1	0	1	1	0	1	0	0
chrA01_1_74.768661	100032808_27:G>C	chrA01_1	74.7687	chrA01	3794395	TGCAGGCAATTCCTGGGTCTAGCAATGCTCGTGCAATGCCAATGGACACAAGCAATCATCAAGGTTAGC	chrA01	3794395	4	7.5664e-29	C1	5762818	2	2.06558e-27	A01	4116289	2	1.19774e-27	0	1	1	0	1	1	1	0	1	0	0	1	1	1	1	0	1	1	0	0	1	0	1	1	0	1	1	0	1	0	0
chrA01_1_74.768661	3151494	chrA01_1	74.7687	chrA01		TGCAGAAATGCATAAGAGCATCATTATCCTAGAGACACTAAATGGGTCTCTTATTTTTTTTTAC			0	999		0	0	999	A01	4149813	1	4.95337e-26	0	1	1	0	1	1	1	0	1	0	0	1	1	1	1	0	1	1	0	0	1	0	1	1	0	1	1	0	1	0	0
chrA01_1_74.768661	4107400	chrA01_1	74.7687	chrA01		TGCAGACGTATAGGGAACCAAAATCCATGGTGGCTGGAAACGCTTGTTGATTAC			0	999	C1	5796514	1	1.0797e-18	A01	4160041	1	1.3907e-20	0	1	1	0	1	1	1	0	1	0	0	1	1	1	1	0	1	1	0	0	1	0	1	1	0	1	1	0	1	0	0
chrA01_1_74.768661	3123046	chrA01_1	74.7687	chrA01	3816785	TGCAGATGAAGCTACAAAACACACAGGTAATGTGACTCAAACCAAAGTTCAAATGTTCCTTGTCTGATG	chrA01	3816785	2	3.5453e-22	C1	5795043	1	9.67846e-21	A01	4140372	1	2.57438e-29	0	1	1	0	1	1	1	0	1	0	0	1	1	1	1	0	1	1	0	0	1	0	1	1	0	1	1	0	1	0	0
chrA01_1_74.768661	4113395	chrA01_1	74.7687	chrA01	3830568	TGCAGCTCTTGACCTCTTCCTAGATGTTGACCCACGAGCTTCTTCACCAGTTTCCTGTACGCCACGAGA	chrA01	3830568	3	2.76014e-18	C1	5811097	1	5.82493e-18	A01	4149874	2	2.57438e-29	0	1	1	0	1	1	1	0	1	0	0	1	1	1	1	0	1	1	0	0	1	0	1	1	0	1	1	0	1	0	0
chrA01_1_74.768661	3123924	chrA01_1	74.7687	chrA01		TGCAGTATACAAAATATTTATCACTAACGAATCTTCTTTATGAATGAGACATACAAGTATACCTGAGAC			0	999		0	0	999		0	0	999	0	1	1	0	1	1	1	0	1	0	0	1	1	1	1	0	1	1	0	0	1	0	1	1	0	1	1	0	1	0	0
chrA01_1_75.945129	4108259	chrA01_1	75.9451	chrA01		TGCAGCAATGTTATCGTCCGGAATGAAAACAAATGGCGCCCCCGAAATGTGTTCAGACGGCGTTCCAAG			0	999		0	0	999	A01	6521016	1	1.19774e-27	0	1	1	0	1	1	1	0	1	0	0	1	1	1	1	0	1	1	0	0	1	0	1	1	0	1	1	0	1	0	0
chrA01_1_75.945129	3121655	chrA01_1	75.9451	chrA01		TGCAGGTTATTATTTGATCTTTTCTTTCCGGTATCTTTTTCATTCTATGTCTGATAAAATATAGTGTTT			0	999		0	0	999		0	0	999	0	1	1	0	1	1	1	0	1	0	0	1	1	1	1	0	1	1	0	0	1	0	1	1	0	1	1	0	1	0	0
chrA01_1_75.945129	3138191	chrA01_1	75.9451	chrA01		TGCAGTGTGTATCCATACTCTGCGAAATAATAAACAAAATTTAC			0	999		0	0	999		0	0	999	0	1	1	0	1	1	1	0	1	0	0	1	1	1	1	0	1	1	0	0	1	0	1	1	0	1	1	0	1	0	0
chrA01_1_76.533371	100027590_37:G>A	chrA01_1	76.5334	chrA01	3950681	TGCAGATTCAAAGAAACCTGCAACTCCGAATAGAAGAACAAGGCAAGTACCTACAAATGATGTTCGAGA	chrA01	3950681	4	7.5664e-29	C1	5974831	2	2.06558e-27	A01	4277950	2	2.57438e-29	0	1	1	0	1	1	1	0	1	0	0	1	1	1	1	0	1	1	0	0	1	0	1	1	0	1	1	0	1	0	0
chrA01_1_76.533371	5238379	chrA01_1	76.5334	chrA01		TGCAGATGGCTTTTGACATGATATATAGTTAC			0	999		0	0	999		0	0	999	0	1	1	0	1	1	1	0	1	0	0	1	1	1	1	0	1	1	0	0	1	0	1	1	0	1	1	0	1	0	0
chrA01_1_76.533371	3097111	chrA01_1	76.5334	chrA01	3941823	TGCAGCGTGTATCCATACTCTGCAAAAATAATAAACCAAATTAC	chrA01	3941823	1	9.76758e-15		0	0	999		0	0	999	0	1	1	0	1	1	1	0	1	0	0	1	1	1	1	0	1	1	0	0	1	0	1	1	0	1	1	0	1	0	0
chrA01_1_76.533371	3108882	chrA01_1	76.5334	chrA01	3950072	TGCAGGTTCTTATTTGATCTTTTCTTTCCGGTATCTGTTTCATTCTATGTCTTCTGATAAAATATAGTG	chrA01	3950072	1	7.5664e-29		0	0	999	A01	4277341	1	2.57438e-29	0	1	1	0	1	1	1	0	1	0	0	1	1	1	1	0	1	1	0	0	1	0	1	1	0	1	1	0	1	0	0
chrA01_1_76.533371	3115658	chrA01_1	76.5334	chrA01		TGCAGTAACAAGAAAAGAAAAACATTTTGATCCACACTCCTAATCTTTAC	chrC01	5806504	2	1.26979e-14	C1	5974784	1	7.28506e-15	A01	4277903	1	4.38738e-15	0	1	1	0	1	1	1	0	1	0	0	1	1	1	1	0	1	1	0	0	1	0	1	1	0	1	1	0	1	0	0
chrA01_1_77.121613	4106850_28:G>A	chrA01_1	77.1216	chrA01	3911345	TGCAGTTATGTTACGACTATGTCCATGGAACCGCCGGCTTCCAAATTATTTAC	chrA01	3911345	1	1.35782e-19		0	0	999	A01	4233242	1	4.84051e-20	0	1	1	0	1	1	1	0	1	0	0	1	1	1	1	0	1	1	0	0	1	0	1	1	0	1	1	0	1	0	0
chrA01_1_77.121613	3100556	chrA01_1	77.1216	chrA01	3938105	TGCAGTGACATACATTATAAAATATTATATGCATCATGGTAACTCTTGATTGAATTTTTTAC	chrA01	3938105	2	4.98872e-20	C1	5960285	1	3.80249e-19	A01	4260578	1	1.70449e-20	0	1	1	0	1	1	1	0	1	0	0	1	1	1	1	0	1	1	0	0	1	0	1	1	0	1	1	0	1	0	0
chrA01_1_77.121613	3078762	chrA01_1	77.1216	chrA01	3938105	TGCAGTGGCATACATTATAAATATTATATGCATCATGGTAACTCTTGATTGAATTTTTTTAC	chrA01	3938105	2	1.78162e-24	C1	5960285	1	1.75666e-22	A01	4260578	1	6.08722e-25	0	1	1	0	1	1	1	0	1	0	0	1	1	1	1	0	1	1	0	0	1	0	1	1	0	1	1	0	1	0	0
chrA01_1_77.121613	4331280	chrA01_1	77.1216	chrA01	3911345	TGCAGTTATGTTACGACTATGTCCATGGAACCGCCGGCTTCCAAATTATTTAC	chrA01	3911345	1	2.93917e-16		0	0	999	A01	4233242	1	1.04779e-16	0	1	1	0	1	1	1	0	1	0	0	1	1	1	1	0	1	1	0	0	1	0	1	1	0	1	1	0	1	0	0
chrA01_1_77.121613	4106850	chrA01_1	77.1216	chrA01	3911345	TGCAGTTATGTTACGACTATGTCCATGGGACCGCCGGCTCCCAAATTATTTAC	chrA01	3911345	1	1.35782e-19		0	0	999	A01	4233242	1	4.84051e-20	0	1	1	0	1	1	1	0	1	0	0	1	1	1	1	0	1	1	0	0	1	0	1	1	0	1	1	0	1	0	0
chrA01_1_77.709846	3082827	chrA01_1	77.7098	chrA01	4029450	TGCAGTACGGAAAATATATATCATGTGAGAAAAATACATTACGTAGAGGAAAGCTTTTTACAGCTGCCC	chrA01	4029450	2	7.5664e-29	C1	6049537	2	2.06558e-27	A01	4343784	1	2.57438e-29	0	1	1	0	1	1	1	0	1	0	0	1	1	1	1	0	1	1	0	0	1	0	1	1	0	1	1	0	1	0	0
chrA01_1_77.709846	3087551	chrA01_1	77.7098	chrA01	4029516	TGCAGTATGTGAAGCAAGTATTTACCTCATGCTCTGATCTGCTAAGAAAGAAACAGTTCTGCTACATGA	chrA01	4029516	6	7.5664e-29	C1	6049603	4	2.06558e-27	A01	4343850	3	2.57438e-29	0	1	1	0	1	1	1	0	1	0	0	1	1	1	1	0	1	1	0	0	1	0	1	1	0	1	1	0	1	0	0
chrA01_1_77.709846	3087973	chrA01_1	77.7098	chrA01	3997739	TGCAGTGTCTTATTTACTTTTCTATGCATCTTTGTGTATCTTTTGTTTGAACTCTGCTAATTAC	chrA01	3997739	1	1.45172e-25	C1	6013179	1	1.84911e-22	A01	4311135	1	4.95337e-26	0	1	1	0	1	1	1	0	1	0	0	1	1	1	1	0	1	1	0	0	1	0	1	1	0	1	1	0	1	0	0
chrA01_1_78.298088	100020912_28:T>C	chrA01_1	78.2981	chrA01		TGCAGAAGGAGAAACTGGAGTCAGAAGCCTTAC			0	999		0	0	999		0	0	999	0	1	1	0	1	1	1	0	1	0	0	1	1	1	1	0	1	1	0	0	1	0	1	1	0	1	1	0	1	0	0
chrA01_1_78.298088	5048291	chrA01_1	78.2981	chrA01		TGCAGGACAAGAAACCAAAGAACAAAACCAATCTGCATGCAGGGGAGTTTTTATTTTTTTTACTTTATT	chrA05	21537373	5	3.52031e-27		0	0	999	A01	4559702	3	2.57438e-29	0	1	1	0	1	1	1	0	1	0	0	1	1	1	1	0	1	1	0	0	1	0	1	1	0	1	1	0	1	0	0
chrA01_1_78.886322	3081403_37:C>T	chrA01_1	78.8863	chrA01	4056026	TGCAGATACTCAACATGTAGTATTGAACAGTGATGGATTTACAGAAATCGAAAGATCGTAATTAC	chrA01	4056026	1	4.13982e-26	C1	6155638	1	3.17157e-20	A01	4425768	1	3.05569e-23	0	1	1	0	1	1	1	0	1	0	0	1	1	1	1	0	1	1	0	0	1	0	1	1	0	1	1	0	1	0	0
chrA01_1_78.886322	3075796_65:A>T	chrA01_1	78.8863	chrA01	4297354	TGCAGGGTAGATATCCATCAAATTCATCTGTTTTGGAAATTATGAATACAGTTTTATTTTCAAAATTGT	chrA01	4297354	2	7.5664e-29	C1	6530725	1	7.42916e-27	A01	4670613	1	1.19774e-27	0	1	1	0	1	1	1	0	1	0	0	1	1	1	1	0	1	1	0	0	1	0	1	1	0	1	1	0	1	0	0
chrA01_1_78.886322	3123570_63:A>G	chrA01_1	78.8863	chrA01	4202126	TGCAGTTATTGCATGCCTGAAAAACTTGAGGATGTTCCCGAAAGATGGTCTTGCAATGACTGTGTTGAG	chrA01	4202126	4	3.52031e-27	C1	6371351	2	9.61023e-26	A01	4582300	2	2.57438e-29	0	1	1	0	1	1	1	0	1	0	0	1	1	1	1	0	1	1	0	0	1	0	1	1	0	1	1	0	1	0	0
chrA01_1_78.886322	5121152	chrA01_1	78.8863	chrA01		TGCAGAAACTCGCGACGGTCACTGAAGCTATGGCTCGTAACGCCGGCGGCGGGAAATAACATTCACATA	chrAnn_random	40055208	1	7.5664e-29		0	0	999		0	0	999	0	1	1	0	1	1	1	0	1	0	0	1	1	1	1	0	1	1	0	0	1	0	1	1	0	1	1	0	1	0	0
chrA01_1_78.886322	3151471	chrA01_1	78.8863	chrA01		TGCAGAGTTGGTGCAGAACATACGTAATGATTGACTGATTTAC	chrC01	6150335	2	1.55274e-12	C1	6376836	1	9.37793e-13	A01	4586824	1	1.16888e-14	0	1	1	0	1	1	1	0	1	0	0	1	1	1	1	0	1	1	0	0	1	0	1	1	0	1	1	0	1	0	0
chrA01_1_78.886322	3081403	chrA01_1	78.8863	chrA01	4056026	TGCAGATACTCAACATGTAGTATTGAACAGTGATGGACTTACAGAAATCGAAAGATCACAATTAC	chrA01	4056026	1	4.13982e-26	C1	6155638	1	3.17157e-20	A01	4425768	1	3.05569e-23	0	1	1	0	1	1	1	0	1	0	0	1	1	1	1	0	1	1	0	0	1	0	1	1	0	1	1	0	1	0	0
chrA01_1_78.886322	3089023	chrA01_1	78.8863	chrA01	4055973	TGCAGCATGTGGAAATCATCACTGTAACAGTGACATTGAACATCATTAC	chrA01	4055973	1	2.02868e-17		0	0	999		0	0	999	0	1	1	0	1	1	1	0	1	0	0	1	1	1	1	0	1	1	0	0	1	0	1	1	0	1	1	0	1	0	0
chrA01_1_78.886322	3135812	chrA01_1	78.8863	chrA01	4206767	TGCAGTTCCCGAAAAATGGTCTTGCCATGACTGTGTTGAAGATGCTGGTTCTACAAAAAAAGAAATCGT	chrA01	4206767	2	7.5664e-29	C1	6376971	1	2.08025e-22	A01	4586959	1	7.20854e-25	0	1	1	0	1	1	1	0	1	0	0	1	1	1	1	0	1	1	0	0	1	0	1	1	0	1	1	0	1	0	0
chrA01_1_79.474564	100030279_20:G>A	chrA01_1	79.4746	chrA01		TGCAGAATATTTGATAATACAGTTTTTTGTGTAACTTACTTAC	chrA09	6748168	1	3.3374e-14		0	0	999		0	0	999	0	1	1	0	1	1	1	0	1	0	0	1	1	1	1	0	1	1	0	0	1	0	1	1	0	1	1	0	1	0	0
chrA01_1_80.651031	3083744_61:A>T	chrA01_1	80.651	chrA01		TGCAGTACTGAAAGTATGATACGAATTCTTGTGGATAGGACTTGCACAAGACCTGTTACAATAAATAAA	chrC01	5822907	4	2.72136e-28	C1	5988899	2	7.42916e-27	A01	4294277	3	9.25911e-29	0	1	1	0	1	1	1	0	1	0	0	1	1	1	1	0	1	1	0	0	1	0	1	1	0	0	1	0	1	0	0
chrA01_1_80.651031	3171316	chrA01_1	80.651	chrA01	3967326	TGCAGTACTGAAAGTATGATACGAATTCTTGTGGATAGGACTTGCACAAGACCTGTTACAATAAATAAA	chrA01	3967326	1	7.5664e-29		0	0	999		0	0	999	0	1	1	0	1	1	1	0	1	0	0	1	1	1	1	0	1	1	0	0	1	0	1	1	0	0	1	0	1	0	0
chrA01_1_81.239273	3146493_14:T>C	chrA01_1	81.2393	chrA01		TGCAGGACAAGAAACCAAAGAACAAAACCAATCTGCATGCAAGGGAGTTTTTATTTTTTTTACTTTATT	chrA05	21537373	5	3.52031e-27		0	0	999	A01	4551704	2	1.19774e-27	0	1	1	0	1	1	1	0	1	0	0	1	1	1	1	0	1	1	0	0	1	0	1	1	0	0	1	0	1	0	0
chrA01_1_81.239273	5048291_41:G>A	chrA01_1	81.2393	chrA01		TGCAGGACAAGAAACCAAAGAACAAAACCAATCTGCATGCAAGGGAGTTTTTATTTTTTTTACTTTATT	chrA05	21537373	5	3.52031e-27		0	0	999	A01	4559702	3	2.57438e-29	0	1	1	0	1	1	1	0	1	0	0	1	1	1	1	0	1	1	0	0	1	0	1	1	0	0	1	0	1	0	0
chrA01_1_81.239273	3158001_16:T>A	chrA01_1	81.2393	chrA01		TGCAGTTTGTGCAAAAAAGCGGCGTTAGTTTTTTCCAAGAGAAGAACCATTTAGAACGAGCACCTGCGA	chrC01	5985865	2	7.5664e-29	C1	6161228	1	4.43969e-29	A01	4437555	1	2.57438e-29	0	1	1	0	1	1	1	0	1	0	0	1	1	1	1	0	1	1	0	0	1	0	1	1	0	0	1	0	1	0	0
chrA01_1_81.239273	3161231	chrA01_1	81.2393	chrA01		TGCAGAACCGAGAAAGAGAAAACTATTGTAATTAGCCTTAC			0	999		0	0	999		0	0	999	0	1	1	0	1	1	1	0	1	0	0	1	1	1	1	0	1	1	0	0	1	0	1	1	0	0	1	0	1	0	0
chrA01_1_81.239273	3120145	chrA01_1	81.2393	chrA01		TGCAGAAGATATCACATACTTAGATCTTCAAAACAATCAAACCACAAAGTTCTTTCTTTTTTTTACAGA			0	999	C3	15813071	1	2.08025e-22	Scaffold000203	54845	1	5.57255e-26	0	1	1	0	1	1	1	0	1	0	0	1	1	1	1	0	1	1	0	0	1	0	1	1	0	0	1	0	1	0	0
chrA01_1_81.239273	5756759	chrA01_1	81.2393	chrA01	4228008	TGCAGAAGGCTGAAGCTGATAAAGAAGAGTTGCAGAAGCAGATTGATGGGATGAGCAAAGAGGTGGGGG	chrA01	4228008	1	1.63784e-25	C1	6411721	1	9.61023e-26	A01	4601789	1	2.57438e-29	0	1	1	0	1	1	1	0	1	0	0	1	1	1	1	0	1	1	0	0	1	0	1	1	0	0	1	0	1	0	0
chrA01_1_81.239273	3138388	chrA01_1	81.2393	chrA01	4061796	TGCAGAGTTACAGGGGATTGTCAACTTAGCAACGCAGTACACCTAAAAGAATCCATTGTGGAAATTACA	chrA01	4061796	1	9.85725e-23		0	0	999	A01	4437621	1	7.20854e-25	0	1	1	0	1	1	1	0	1	0	0	1	1	1	1	0	1	1	0	0	1	0	1	1	0	0	1	0	1	0	0
chrA01_1_81.239273	3114547	chrA01_1	81.2393	chrA01		TGCAGAGTTGGTGCAGAACATACGTAATGATTGACTGATTTATCTATGCAATTATATAGTAAAAATGTT	chrC01	6150335	2	1.63784e-25	C1	6376836	1	9.61023e-26	A01	4586824	1	2.57438e-29	0	1	1	0	1	1	1	0	1	0	0	1	1	1	1	0	1	1	0	0	1	0	1	1	0	0	1	0	1	0	0
chrA01_1_81.239273	3132917	chrA01_1	81.2393	chrA01		TGCAGCATGTGGAAATCATCACTGTAACAGTGACATTGAACAAAGTATTAC			0	999		0	0	999		0	0	999	0	1	1	0	1	1	1	0	1	0	0	1	1	1	1	0	1	1	0	0	1	0	1	1	0	0	1	0	1	0	0
chrA01_1_81.239273	4115256	chrA01_1	81.2393	chrA01		TGCAGTTATGACAAATAGCAAGCTTATTTTTAC			0	999		0	0	999		0	0	999	0	1	1	0	1	1	1	0	1	0	0	1	1	1	1	0	1	1	0	0	1	0	1	1	0	0	1	0	1	0	0
chrA01_1_81.827507	4113704	chrA01_1	81.8275	chrA01	4056026	TGCAGATACTCAACATGTAGTATTGAACAGTGATGGATTTACAGAAATCGAAAGATCGTAATTAC	chrA01	4056026	1	4.16921e-21	C1	6155638	1	6.81685e-22	A01	4425768	1	6.56778e-25	0	1	1	0	1	1	1	0	1	0	0	1	1	1	1	0	1	1	0	0	1	0	1	1	0	0	1	0	1	0	0
chrA01_1_81.827507	3149033	chrA01_1	81.8275	chrA01	4065245	TGCAGCTAGCAGCCGGAGATAGATATCGGAAAAACGTAAAACGAATTTTGAAATTAGATTTTTTCCGAC	chrA01	4065245	2	1.63784e-25	C1	6164789	1	7.42916e-27	A01	4441121	1	5.57255e-26	0	1	1	0	1	1	1	0	1	0	0	1	1	1	1	0	1	1	0	0	1	0	1	1	0	0	1	0	1	0	0
chrA01_1_83.003983	5156746	chrA01_1	83.004	chrA01		TGCAGACTTGACCGTGCGGTTGTAAACAGCTACTGGGCAGAGCTCTTCCCAAAGGCCAGATCGCAATAC			0	999		0	0	999		0	0	999	0	1	1	0	1	1	1	0	1	0	0	1	1	1	1	0	1	1	0	0	1	0	1	1	0	0	1	0	1	0	0
chrA01_1_83.003983	5756855	chrA01_1	83.004	chrA01		TGCAGGTTAGTCGTAAGCCAAACTTAC			0	999		0	0	999		0	0	999	0	1	1	0	1	1	1	0	1	0	0	1	1	1	1	0	1	1	0	0	1	0	1	1	0	0	1	0	1	0	0
chrA01_1_83.592216	3129626_17:A>T	chrA01_1	83.5922	chrA01		TGCAGTAGTTGGGCTTGTCGGAAACCAGGAGGCTGTTGATTCTGATGGCTGTAATATCCACTTCCTGGA	chrC01_random	112337	2	7.5664e-29		0	0	999	A01	4745736	1	1.19774e-27	0	1	1	0	1	1	1	0	1	0	0	1	1	1	1	0	1	1	0	0	1	0	1	1	0	0	1	0	1	0	0
chrA01_1_83.592216	3133296_35:C>T	chrA01_1	83.5922	chrA01	4349846	TGCAGTCAACCAGGACGAGCCAAGACAAACCAATCTGGGAAAAGACCGGTTTGGGCAAAACGATATTTA	chrA01	4349846	2	3.52031e-27		0	0	999	A01	4746250	1	2.57438e-29	0	1	1	0	1	1	1	0	1	0	0	1	1	1	1	0	1	1	0	0	1	0	1	1	0	0	1	0	1	0	0
chrA01_1_83.592216	3153444	chrA01_1	83.5922	chrA01		TGCAGTCAACCAGGACGAGCCAAGACAAACCAATCTGGGAAAAGACCGGTTTGGGCAAAACGATATTTA	chrC01_random	111843	2	3.5453e-22		0	0	999	A01	4746250	1	2.59265e-24	0	1	1	0	1	1	1	0	1	0	0	1	1	1	1	0	1	1	0	0	1	0	1	1	0	0	1	0	1	0	0
chrA01_1_83.592216	3087214	chrA01_1	83.5922	chrA01	4424344	TGCAGTTATATCCAATCAAGGAATCAGAATTATAGAAAATAATGTCATGCAACACCTTTATGTTACAGA	chrA01	4424344	1	1.26613e-26		0	0	999	A01	4820143	1	2.00424e-25	0	1	1	0	1	1	1	0	1	0	0	1	1	1	1	0	1	1	0	0	1	0	1	1	0	0	1	0	1	0	0
chrA01_1_84.768692	3133296	chrA01_1	84.7687	chrA01	4349846	TGCAGTCAACCAGGACGAGCCAAGACAAACCAATCCAGGCAAAGACCGGTTTGGGCAAAACGATATTTA	chrA01	4349846	2	3.52031e-27		0	0	999	A01	4746250	1	2.57438e-29	0	1	1	0	1	1	1	0	1	0	0	1	1	1	1	0	1	1	0	0	1	0	1	1	0	1	1	0	1	0	0
chrA01_1_84.768692	4110521	chrA01_1	84.7687	chrA01		TGCAGTTATATCCAATCAAAGAATCAGAATTTAC			0	999		0	0	999		0	0	999	0	1	1	0	1	1	1	0	1	0	0	1	1	1	1	0	1	1	0	0	1	0	1	1	0	1	1	0	1	0	0
chrA01_1_85.356926	3091569_48:T>A	chrA01_1	85.3569	chrA01		TGCAGGGTTTTTCGCCAATGCATGCCGCTTAGAAGTAAGTAACTGATTATACTTCTCTGTTTATGTACA	chrC01	6728354	2	7.5664e-29	C1	6957478	1	4.47121e-24	A01	4925889	1	1.54938e-26	0	1	1	0	1	1	1	0	1	0	0	1	1	1	1	0	1	1	0	0	1	0	1	1	0	1	1	0	1	0	0
chrA01_1_85.356926	3097887	chrA01_1	85.3569	chrA01	4633711	TGCAGCAAACTTCCAAAATAGACCGACTACATTTTCATGATTGATACATTTCCTAAACATATATAATAT	chrA01	4633711	2	7.5664e-29	C1	7062675	1	3.45645e-25	A01	5035140	1	2.57438e-29	0	1	1	0	1	1	1	0	1	0	0	1	1	1	1	0	1	1	0	0	1	0	1	1	0	1	1	0	1	0	0
chrA01_1_85.356926	4107811	chrA01_1	85.3569	chrA01	4481821	TGCAGTCGCTGAAACGTCAAACACTAGCGTCTGGTGTCTTGCGACTTGCGTTGGTTTGGTTTGGTTTGA	chrA01	4481821	1	3.57047e-17		0	0	999	A01	4882736	1	1.21481e-17	0	1	1	0	1	1	1	0	1	0	0	1	1	1	1	0	1	1	0	0	1	0	1	1	0	1	1	0	1	0	0
chrA01_1_85.945168	3086584	chrA01_1	85.9452	chrA01	4481755	TGCAGACAGTTTTTGGAGTAGAGACCAGAAGAAATTTTAGGAACTATAAACAATCTAGTACTATAATAA	chrA01	4481755	1	3.57047e-17		0	0	999	A01	4882670	1	1.21481e-17	0	1	1	0	1	1	1	0	1	0	0	1	1	1	1	0	1	1	0	0	1	0	1	1	0	1	1	0	1	0	0
chrA01_1_85.945168	3093488	chrA01_1	85.9452	chrA01		TGCAGTCACAGCTTTTCTCACAGCCTGAAACATAGCATATGATGTAACTTAC	chrC01	6728305	1	4.74262e-14		0	0	999		0	0	999	0	1	1	0	1	1	1	0	1	0	0	1	1	1	1	0	1	1	0	0	1	0	1	1	0	1	1	0	1	0	0
chrA01_1_85.945168	3104610	chrA01_1	85.9452	chrA01	4521002	TGCAGTCACTGCTTTTCTCACAGCCTGAAACATAACATATGATGTAATATTAC	chrA01	4521002	1	1.35782e-19	C1	6957428	1	4.89038e-12		0	0	999	0	1	1	0	1	1	1	0	1	0	0	1	1	1	1	0	1	1	0	0	1	0	1	1	0	1	1	0	1	0	0
chrA01_1_86.533401	100030889_8:G>A	chrA01_1	86.5334	chrA01		TGCAGGTAACCCATGAAATTTTAGATAACAACGGGGACAACAACTTAC	chrC01	6733842	2	7.00456e-17		0	0	999	A01	4946864	1	2.4277e-17	0	1	1	0	1	1	1	0	1	0	0	1	1	1	1	0	1	1	0	0	1	0	1	1	0	0	1	0	1	0	0
chrA01_1_86.533401	3100252	chrA01_1	86.5334	chrA01	4481755	TGCAGACAGTTTTTGGAGTAGAGACCAGATGCACTGAAATTTTAGGAACTATAAACAATCTAGTAATAA	chrA01	4481755	1	7.5664e-29		0	0	999	A01	4882670	1	2.57438e-29	0	1	1	0	1	1	1	0	1	0	0	1	1	1	1	0	1	1	0	0	1	0	1	1	0	0	1	0	1	0	0
chrA01_1_86.533401	3125883	chrA01_1	86.5334	chrA01	4521052	TGCAGGGTTTTTCGCCAATGCATGCCGCTTAGAAGTAAGTAACTGATTTTTACTTCTCTGTTTATGTAC	chrA01	4521052	2	7.5664e-29	C1	6957478	1	7.48191e-22	A01	4925889	1	1.19774e-27	0	1	1	0	1	1	1	0	1	0	0	1	1	1	1	0	1	1	0	0	1	0	1	1	0	0	1	0	1	0	0
chrA01_1_86.533401	3216325	chrA01_1	86.5334	chrA01		TGCAGGTAACCCATGAAATTTTAGATAACAACGGGGACAACAACTTAC			0	999	C1	6965299	1	8.69892e-14		0	0	999	0	1	1	0	1	1	1	0	1	0	0	1	1	1	1	0	1	1	0	0	1	0	1	1	0	0	1	0	1	0	0
chrA01_1_86.533401	4111260	chrA01_1	86.5334	chrA01	4481821	TGCAGTCGCTGAAACGTCAAACACTAGCGTCTGGTGCCTTGCGTTGGTTTGGTTTGGTTTGATTTACTG	chrA01	4481821	1	7.5664e-29		0	0	999	A01	4882736	1	2.57438e-29	0	1	1	0	1	1	1	0	1	0	0	1	1	1	1	0	1	1	0	0	1	0	1	1	0	0	1	0	1	0	0
chrA01_1_87.709877	4108895_33:A>G	chrA01_1	87.7099	chrA01	4609394	TGCAGAGCACTGCAACGTCATTCAAAGTTTTTGGCTTAC	chrA01	4609394	1	4.40893e-12		0	0	999		0	0	999	0	1	1	0	1	1	1	0	1	0	0	1	1	1	1	0	1	1	0	0	1	0	1	1	0	0	1	0	1	0	0
chrA01_1_87.709877	5047598_63:C>A	chrA01_1	87.7099	chrA01	4615819	TGCAGTGTATGCAAAATGAATGTGGCTTGTCTGTGACAGCACAGCCTTTTCAAGAGGTGACAAAGCTGA	chrA01	4615819	2	7.5664e-29	C1	7036626	1	2.06558e-27	A01	5021706	1	1.19774e-27	0	1	1	0	1	1	1	0	1	0	0	1	1	1	1	0	1	1	0	0	1	0	1	1	0	0	1	0	1	0	0
chrA01_1_87.709877	4706105	chrA01_1	87.7099	chrA01	4647212	TGCAGCCTGTTATAGTCTCTGGCGGTTTTAGTGGTAGGTTCCGAGTGATATCTTGTGTCATCTATTACA	chrA01	4647212	2	9.78776e-28	C1	7083901	1	1.24316e-24	A01	5061845	1	3.35381e-23	0	1	1	0	1	1	1	0	1	0	0	1	1	1	1	0	1	1	0	0	1	0	1	1	0	0	1	0	1	0	0
chrA01_1_87.709877	3128348	chrA01_1	87.7099	chrA01	4647146	TGCAGTGAATATTCATTCATTTGCATGTTTTACAGCTCAACATCAGTTATCCACGTATCTTCAGGGTCC	chrA01	4647146	1	7.5664e-29		0	0	999	A01	5061779	1	5.57255e-26	0	1	1	0	1	1	1	0	1	0	0	1	1	1	1	0	1	1	0	0	1	0	1	1	0	0	1	0	1	0	0
chrA01_1_88.298111	3196349_56:A>C	chrA01_1	88.2981	chrA01		TGCAGTTACACCGGCGTTTACTGTGCTCCGGCGCCGGACAACCCACGGATCCGTACCGTCGCCGGGATA	chrC01	6915709	1	7.5664e-29	C1	7105141	1	4.43969e-29	A01	5088623	1	1.19774e-27	0	1	1	0	1	1	1	0	1	0	0	1	1	1	1	0	1	1	0	0	1	0	1	1	0	0	1	0	1	0	0
chrA01_1_90.651054	3149661_27:T>G	chrA01_1	90.6511	chrA01	4839375	TGCAGAATAAAGTTGGCAAGCACAAAAGAAAAGGTATAAGGGAATAGCACAGACAAGGTTGTGACAAAT	chrA01	4839375	2	3.52031e-27	C1	7341457	1	4.50295e-19	A01	5256003	1	1.19774e-27	0	0	1	0	1	1	1	0	1	0	0	1	1	1	1	0	1	1	0	0	1	0	1	1	0	0	1	0	1	0	1
chrA01_1_94.7687	4113119	chrA01_1	94.7687	chrA01	5450645	TGCAGAGATTCCATCTTGGGTGCTTCGTCTATGTCTTGCATTGGCTGATTTCCCTTCACATCTTCTTCA	chrA01	5450645	2	2.72136e-28	Scaffold01304	14747	1	3.45645e-25		0	0	999	0	0	1	0	1	1	1	0	1	0	1	1	1	1	1	0	1	1	0	0	1	0	1	1	0	0	1	0	1	0	1
chrA01_1_95.945175	3123017_15:A>G	chrA01_1	95.9452	chrA01	5418611	TGCAGACAAACCCAAGTTGTCCAAAACAACAGCAGCTACATTACCACCGTTGCAGACGATACCGTTCCA	chrA01	5418611	2	1.63784e-25	C1	8504273	2	4.47121e-24	A01	5930538	1	5.57255e-26	0	0	1	0	1	1	1	0	1	0	1	1	1	1	1	0	1	1	0	0	1	0	1	1	0	0	1	0	1	0	1
chrA01_1_95.945175	4111580_67:C>T	chrA01_1	95.9452	chrA01	5352584	TGCAGCATAACTCTCACGAACAAGTCATCAGAGACTTTGTCTGAAACAAACTGCCAACGGTGGATAATC	chrA01	5352584	1	3.52031e-27	Scaffold01178	15485	1	1.25199e-19	A01	5869371	1	1.19774e-27	0	0	1	0	1	1	1	0	1	0	1	1	1	1	1	0	1	1	0	0	1	0	1	1	0	0	1	0	1	0	1
chrA01_1_95.945175	4121260	chrA01_1	95.9452	chrA01		TGCAGAGCCGGTCCTGGGCCCAAGCGAAAGAAGCCCATGCTTCCGGCCGCTATTTTATTAC	chrA08	7924704	2	3.75229e-21	C9	37755515	1	3.70243e-19	A03	26644908	2	3.56715e-22	0	0	1	0	1	1	1	0	1	0	1	1	1	1	1	0	1	1	0	0	1	0	1	1	0	0	1	0	1	0	1
chrA01_1_95.945175	5152684	chrA01_1	95.9452	chrA01		TGCAGGTGACCAATCTCTGTTTTGACTTTTTTTTTAC			0	999		0	0	999		0	0	999	0	0	1	0	1	1	1	0	1	0	1	1	1	1	1	0	1	1	0	0	1	0	1	1	0	0	1	0	1	0	1
chrA01_1_95.945175	4121959	chrA01_1	95.9452	chrA01		TGCAGGTGACCAATCTCTGTTTTGACTTTTTTTTTTAC			0	999		0	0	999		0	0	999	0	0	1	0	1	1	1	0	1	0	1	1	1	1	1	0	1	1	0	0	1	0	1	1	0	0	1	0	1	0	1
chrA01_1_96.533409	3091695_25:G>A	chrA01_1	96.5334	chrA01	5506646	TGCAGAATAACTCATTGCTCTTCTCAAAAGCTAGCAATCGTTCAAACACGATCCCTACACAGAACAAAA	chrA01	5506646	1	7.5664e-29		0	0	999	A01	6030413	1	1.19774e-27	0	0	1	0	1	1	1	0	1	0	1	1	1	1	1	0	1	1	0	0	1	0	1	1	1	0	1	0	1	0	1
chrA01_1_96.533409	4333060_7:C>T	chrA01_1	96.5334	chrA01	5519258	TGCAGAATAACTCATTGCTCTTCTCAAAAGCTAGCAATCGTTCAAACACGATCCCTACACAGAACAAAA	chrA01	5519258	2	9.85725e-23	C1	8661907	1	2.69097e-21	A01	6030413	2	5.57255e-26	0	0	1	0	1	1	1	0	1	0	1	1	1	1	1	0	1	1	0	0	1	0	1	1	1	0	1	0	1	0	1
chrA01_1_96.533409	3123218_20:T>C	chrA01_1	96.5334	chrA01	5676668	TGCAGGCAATCTCGAGAATACCTGGACAATGAGATCATTCGGAATGGGAGCTGAATTTTCTTCTCCCGT	chrA01	5676668	1	7.5664e-29	C1	8932935	1	5.78387e-23	A01	6192071	1	2.57438e-29	0	0	1	0	1	1	1	0	1	0	1	1	1	1	1	0	1	1	0	0	1	0	1	1	1	0	1	0	1	0	1
chrA01_1_96.533409	3089321_31:C>A	chrA01_1	96.5334	chrA01		TGCAGGCGATTTATCACCTAAAACAAAAAAAACTATACATATAAATGCATTTCATTAC			0	999		0	0	999		0	0	999	0	0	1	0	1	1	1	0	1	0	1	1	1	1	1	0	1	1	0	0	1	0	1	1	1	0	1	0	1	0	1
chrA01_1_96.533409	5034091_6:A>G	chrA01_1	96.5334	chrA01		TGCAGGGTCCTGTTTCCAAAACTTAGCTTCATCTTGCTTCATTTTCTTAGGATCCAGACTTAGCTCGCT	chrC02	45987325	3	1.63784e-25	C2	52870628	2	9.61023e-26	A01	6041019	1	2.57438e-29	0	0	1	0	1	1	1	0	1	0	1	1	1	1	1	0	1	1	0	0	1	0	1	1	1	0	1	0	1	0	1
chrA01_1_96.533409	3167321_15:T>C	chrA01_1	96.5334	chrA01	5526046	TGCAGGTGCCAAGAGCCTCCCCATCACCAATCTTGACCCACTTTTAC	chrA01	5526046	1	2.41432e-16		0	0	999		0	0	999	0	0	1	0	1	1	1	0	1	0	1	1	1	1	1	0	1	1	0	0	1	0	1	1	1	0	1	0	1	0	1
chrA01_1_96.533409	5047798_22:A>G	chrA01_1	96.5334	chrA01		TGCAGTCAACAGTCGTTGTGCTGTTTAGCTTAC			0	999		0	0	999		0	0	999	0	0	1	0	1	1	1	0	1	0	1	1	1	1	1	0	1	1	0	0	1	0	1	1	1	0	1	0	1	0	1
chrA01_1_96.533409	3087610_11:T>A	chrA01_1	96.5334	chrA01		TGCAGTCTGATACAACTTTTCTTCTTGCCAGACCTTATTAC	chrC04	41936777	2	3.86275e-13	C1	9009135	1	2.34667e-13		0	0	999	0	0	1	0	1	1	1	0	1	0	1	1	1	1	1	0	1	1	0	0	1	0	1	1	1	0	1	0	1	0	1
chrA01_1_96.533409	3117800_41:C>T	chrA01_1	96.5334	chrA01	5524982	TGCAGTTATCAAGGTTGGTTTACTTTTGAGACGTTATAACATAAAGTATTGGATACATTTTTGAAAAGA	chrA01	5524982	2	7.5664e-29	C1	8667592	1	9.61023e-26		0	0	999	0	0	1	0	1	1	1	0	1	0	1	1	1	1	1	0	1	1	0	0	1	0	1	1	1	0	1	0	1	0	1
chrA01_1_96.533409	3154845	chrA01_1	96.5334	chrA01		TGCAGAACGGGGAAGCTGGAGAAAGCGATGGAACTACATGAGAAGATAAAGAAGATTAC	chrC01	8035088	2	9.85317e-22	C1	8664026	1	5.81926e-22	A01	6037450	1	2.60852e-23	0	0	1	0	1	1	1	0	1	0	1	1	1	1	1	0	1	1	0	0	1	0	1	1	1	0	1	0	1	0	1
chrA01_1_96.533409	4110886	chrA01_1	96.5334	chrA01		TGCAGAAGAGAGAAGCCAGCAAGTTAC			0	999		0	0	999		0	0	999	0	0	1	0	1	1	1	0	1	0	1	1	1	1	1	0	1	1	0	0	1	0	1	1	1	0	1	0	1	0	1
chrA01_1_96.533409	4114342	chrA01_1	96.5334	chrA01	5653380	TGCAGAGAACTGAAACCTGAAGAAGAATATAAAAAAAGAGCTAGAACTCGAGTTATATCCACGTGGCGG	chrA01	5653380	1	1.63784e-25		0	0	999	A01	6170125	1	2.57438e-29	0	0	1	0	1	1	1	0	1	0	1	1	1	1	1	0	1	1	0	0	1	0	1	1	1	0	1	0	1	0	1
chrA01_1_96.533409	4118420	chrA01_1	96.5334	chrA01		TGCAGCGATAGTTTCTTCCTCAAAGTATCCCTGAAGATTCACAAATGGAAAAAAAAAAGAATCAGTTTA			0	999		0	0	999		0	0	999	0	0	1	0	1	1	1	0	1	0	1	1	1	1	1	0	1	1	0	0	1	0	1	1	1	0	1	0	1	0	1
chrA01_1_96.533409	3092866	chrA01_1	96.5334	chrA01	5523950	TGCAGGTCTCTAGCTTTACTTCATGTAGCAACTTGACGGTTGTGCTTCTCTGGTTTGTAATGATCTTCT	chrA01	5523950	1	7.5664e-29		0	0	999		0	0	999	0	0	1	0	1	1	1	0	1	0	1	1	1	1	1	0	1	1	0	0	1	0	1	1	1	0	1	0	1	0	1
chrA01_1_96.533409	3167321	chrA01_1	96.5334	chrA01	5526046	TGCAGGTGCCAAGAGTCTCCCCATCACCAATCTAGACCCGCTTTTAC	chrA01	5526046	1	2.41432e-16		0	0	999		0	0	999	0	0	1	0	1	1	1	0	1	0	1	1	1	1	1	0	1	1	0	0	1	0	1	1	1	0	1	0	1	0	1
chrA01_1_96.533409	3098125	chrA01_1	96.5334	chrA01		TGCAGTAAAGAAACTTCTCCCTGAAGCTGCTCAAGGAGAAGGAGATGATCTAGCATCTTTTTGCTCATG			0	999		0	0	999		0	0	999	0	0	1	0	1	1	1	0	1	0	1	1	1	1	1	0	1	1	0	0	1	0	1	1	1	0	1	0	1	0	1
chrA01_1_96.533409	3096250	chrA01_1	96.5334	chrA01	5720503	TGCAGTCTGATACAACTTTTCTTCTTGCCAGACCTTATTAC	chrA01	5720503	1	3.86275e-13		0	0	999		0	0	999	0	0	1	0	1	1	1	0	1	0	1	1	1	1	1	0	1	1	0	0	1	0	1	1	1	0	1	0	1	0	1
chrA01_1_96.533409	3117800	chrA01_1	96.5334	chrA01	5524982	TGCAGTTATCAAGGTTGGTTTACTTTTGAGACGTTATAACACAAAGTGTTGGATACATTTTTGAAAAGA	chrA01	5524982	2	7.5664e-29	C1	8667592	1	9.61023e-26		0	0	999	0	0	1	0	1	1	1	0	1	0	1	1	1	1	1	0	1	1	0	0	1	0	1	1	1	0	1	0	1	0	1
chrA01_1_96.533409	3134174	chrA01_1	96.5334	chrA01		TGCAGTTCTCTTGTTCCTTCGTTGTTTCATAGAAAATTGAAATCAAGCTGGTTTATTTGCTTTTTACAG			0	999		0	0	999		0	0	999	0	0	1	0	1	1	1	0	1	0	1	1	1	1	1	0	1	1	0	0	1	0	1	1	1	0	1	0	1	0	1
chrA01_1_96.533409	4166767	chrA01_1	96.5334	chrA01	5483064	TGCAGTTGCAGTAGGAGGCAAAACTAGAAGAAACCGTCTTGTGGGTGCTTGTAATGGCATTCATGAACA	chrA01	5483064	1	5.89072e-25		0	0	999		0	0	999	0	0	1	0	1	1	1	0	1	0	1	1	1	1	1	0	1	1	0	0	1	0	1	1	1	0	1	0	1	0	1
chrA01_1_97.121651	4118500	chrA01_1	97.1217	chrA01	5997045	TGCAGAAAAAACAAACATCAAAAGATTACCTCACAGCTCATCACAGGGATTATATCTAACTGACATTCT	chrA01	5997045	1	4.5538e-26		0	0	999	A01	6532600	1	1.54938e-26	0	0	1	0	1	1	1	0	1	0	1	1	1	1	1	0	1	1	0	0	1	0	1	1	1	0	1	0	1	0	1
chrA01_1_97.709885	3127639_67:T>C	chrA01_1	97.7099	chrA01		TGCAGTTTTTGTTTGTCTCTCCATTCTGCAATCCACTAGAGGTTCGTACGTCAAACCACACTAATTACA	chrC01	8950722	2	7.5664e-29	C1	9557274	1	4.43969e-29	A01	6563479	1	3.33017e-28	0	0	1	0	1	1	1	0	1	0	1	1	1	1	1	0	1	1	0	0	1	0	1	1	1	0	1	0	1	0	1
chrA01_1_97.709885	4112630	chrA01_1	97.7099	chrA01		TGCAGTTTTTGTTTGTCTCTCCATTCTGCAATCCACTAGAGGTTCGTACGTCAAACCACACTAATTACA	chrC01	8950722	2	9.78776e-28	C1	9557274	1	5.7431e-28	A01	6563479	1	3.33017e-28	0	0	1	0	1	1	1	0	1	0	1	1	1	1	1	0	1	1	0	0	1	0	1	1	1	0	1	0	1	0	1
chrA01_1_98.88636	3094707_39:C>A	chrA01_1	98.8864	chrA01	6069344	TGCAGGTGCCAAACGATATCGTTTATACACGGAGCATGCACTCAAGGACATTTTTGTCATTTCAGCCTT	chrA01	6069344	2	3.52031e-27	C1	9609415	1	4.47121e-24	A01	6622022	1	2.57438e-29	0	0	1	0	1	1	1	0	1	0	1	1	1	1	1	0	1	1	0	0	1	0	1	1	1	1	1	0	1	0	1
chrA01_1_98.88636	4115560	chrA01_1	98.8864	chrA01	6036099	TGCAGATGCACTCTTTCCATACGGTTCATGTTCATCCGCGGATCCCTCCGGTGATGCAGTGAGAGATGC	chrA01	6036099	1	7.5664e-29		0	0	999		0	0	999	0	0	1	0	1	1	1	0	1	0	1	1	1	1	1	0	1	1	0	0	1	0	1	1	1	1	1	0	1	0	1
chrA01_1_98.88636	3175379	chrA01_1	98.8864	chrA01	6036059	TGCAGCAGATGATCTGCTCCCCCGATAAGAAGAAATGAATTAC	chrA01	6036059	1	3.3374e-14		0	0	999		0	0	999	0	0	1	0	1	1	1	0	1	0	1	1	1	1	1	0	1	1	0	0	1	0	1	1	1	1	1	0	1	0	1
chrA01_1_98.88636	3083435	chrA01_1	98.8864	chrA01	6027741	TGCAGTTTTTGTTTGTCTCTCCATTCTGCAATCCACTAGAGGTCGTACGTCAAACCACACTAATTATTT	chrA01	6027741	2	7.5664e-29	C1	9557274	1	2.06558e-27	A01	6563479	1	5.57255e-26	0	0	1	0	1	1	1	0	1	0	1	1	1	1	1	0	1	1	0	0	1	0	1	1	1	1	1	0	1	0	1
chrA01_1_100.062836	5031260_16:C>A	chrA01_1	100.063	chrA01		TGCAGCCAGATGCAAAATCTGGTTTAC			0	999		0	0	999		0	0	999	0	0	1	0	1	1	1	0	1	0	1	1	1	1	1	0	1	1	0	0	1	0	1	1	1	1	1	0	1	0	1
chrA01_1_100.062836	3091731_68:T>C	chrA01_1	100.063	chrA01	6158899	TGCAGCTGACCATCGATGGAGCCCATGGCATAGCTGAGAAATATTATCGAGCCCATAAGCCTAGAATTC	chrA01	6158899	2	7.5664e-29	C1	9772552	1	1.60813e-23	A01	6720547	1	2.57438e-29	0	0	1	0	1	1	1	0	1	0	1	1	1	1	1	0	1	1	0	0	1	0	1	1	1	1	1	0	1	0	1
chrA01_1_100.062836	5031260	chrA01_1	100.063	chrA01		TGCAGCCAGATGCAAACTCTGGGTTAC			0	999		0	0	999		0	0	999	0	0	1	0	1	1	1	0	1	0	1	1	1	1	1	0	1	1	0	0	1	0	1	1	1	1	1	0	1	0	1
chrA01_1_100.651077	3075626_35:T>G	chrA01_1	100.651	chrA01		TGCAGAACCAATTCTCATTGGTCTGTGCTTTGTTTGGGAGGGAAGGCAACATAATTGAATCAGTTTACA	chrC01	9207840	2	9.78776e-28		0	0	999	A01	6708854	1	3.35381e-23	0	0	1	0	1	1	1	0	1	0	1	1	1	1	1	0	1	1	0	0	1	0	1	1	1	1	1	0	1	0	1
chrA01_1_100.651077	3096230	chrA01_1	100.651	chrA01	6149960	TGCAGAACCAATTCTCATTGGTCTGTGCTTTGTTTGGGAGGGAAGGCAACATAATTGAATCAGTTTACA	chrA01	6149960	2	9.78776e-28		0	0	999	A01	6708854	1	3.33017e-28	0	0	1	0	1	1	1	0	1	0	1	1	1	1	1	0	1	1	0	0	1	0	1	1	1	1	1	0	1	0	1
chrA01_1_101.239311	3093726_6:A>G	chrA01_1	101.239	chrA01	6399972	TGCAGAGACAAACATGATGAGTCCGGAGCAAACGTATTGTGGCACAGTGTATGGAACAATGACATTGAA	chrA01	6399972	2	7.5664e-29	C1	10212083	1	2.06558e-27	A01	6980202	1	2.57438e-29	0	0	1	0	1	1	1	0	1	0	1	1	1	1	1	0	1	1	0	0	1	0	1	1	1	1	1	0	1	0	1
chrA01_1_101.239311	3086694	chrA01_1	101.239	chrA01		TGCAGAACCAAATTCTCATTGGTCTGTGCTTTGTTTTTGAGGGAAGGCAACATAACTGAATCAGTTTAC			0	999	C1	9749174	1	2.69097e-21		0	0	999	0	0	1	0	1	1	1	0	1	0	1	1	1	1	1	0	1	1	0	0	1	0	1	1	1	1	1	0	1	0	1
chrA01_1_101.239311	3109031	chrA01_1	101.239	chrA01	6289078	TGCAGAAGATGCTTCTGCTAATGTCTTTACAAGATTCCCTCTGCAACATAGATTCAACAGTGAAAAAGG	chrA01	6289078	1	7.5664e-29		0	0	999	A01	6870565	1	2.57438e-29	0	0	1	0	1	1	1	0	1	0	1	1	1	1	1	0	1	1	0	0	1	0	1	1	1	1	1	0	1	0	1
chrA01_1_101.239311	3092004	chrA01_1	101.239	chrA01	6312028	TGCAGATAATCAGGACAACACCATTGATACTGGTAAGTTTTCCAACTGATAAATGATTTTGTAATATTA	chrA01	6312028	1	7.5664e-29		0	0	999	A01	6896226	1	5.61211e-21	0	0	1	0	1	1	1	0	1	0	1	1	1	1	1	0	1	1	0	0	1	0	1	1	1	1	1	0	1	0	1
chrA01_1_101.239311	3128814	chrA01_1	101.239	chrA01		TGCAGCTGAAAAAACAATATAGCCTCACTTATCTTCTTAC			0	999		0	0	999		0	0	999	0	0	1	0	1	1	1	0	1	0	1	1	1	1	1	0	1	1	0	0	1	0	1	1	1	1	1	0	1	0	1
chrA01_1_101.239311	3086147	chrA01_1	101.239	chrA01	6357439	TGCAGTAGAAGATCTGATTAGAAAATCAACCTCTAAGTAAACGATGATGGCATCAAAGATTTGCTTTAC	chrA01	6357439	1	2.72136e-28		0	0	999	A01	6944480	1	9.25911e-29	0	0	1	0	1	1	1	0	1	0	1	1	1	1	1	0	1	1	0	0	1	0	1	1	1	1	1	0	1	0	1
chrA01_1_101.827553	3124437	chrA01_1	101.828	chrA01		TGCAGAGTAGAAGCGCTAATTACAGCACCTATTGGAATCATTTGGTTTAC			0	999		0	0	999		0	0	999	0	0	1	0	1	1	1	0	1	0	1	1	1	1	1	0	1	1	0	0	1	0	1	1	1	1	1	0	1	0	1
chrA01_1_102.415787	3121234_7:G>C	chrA01_1	102.416	chrA01		TGCAGTTCTAATATCGTCCCTATCTGTCGAAACAAATTCATCAGCTTAGTTAC			0	999		0	0	999	A01	6546745	1	4.84051e-20	0	0	1	0	1	1	1	0	1	0	1	1	1	1	1	0	1	1	0	0	1	0	1	1	1	1	1	0	1	0	1
chrA01_1_102.415787	3143578	chrA01_1	102.416	chrA01	6010706	TGCAGTTCTAATATCGTCCCTATCTGTCGAAACAAATTCATCAGCTTAGTTAC	chrA01	6010706	1	1.35782e-19		0	0	999		0	0	999	0	0	1	0	1	1	1	0	1	0	1	1	1	1	1	0	1	1	0	0	1	0	1	1	1	1	1	0	1	0	1
chrA01_1_102.415787	3121234	chrA01_1	102.416	chrA01		TGCAGTTGTAATATCGTCCCTATCTGTCGAAACAACTTCATCAGCTTAGTTAC			0	999		0	0	999	A01	6546745	1	4.84051e-20	0	0	1	0	1	1	1	0	1	0	1	1	1	1	1	0	1	1	0	0	1	0	1	1	1	1	1	0	1	0	1
chrA01_1_103.592262	3107606	chrA01_1	103.592	chrA01	5997038	TGCAGAAAAAAAACAAACATCAAAAGATTACCTCACAGCTCATCACAGGGATTATATCTAACTGACATT	chrA01	5997038	1	7.5664e-29		0	0	999		0	0	999	0	0	1	0	1	1	1	0	1	0	1	1	1	1	1	0	1	1	0	0	1	0	1	1	1	1	1	0	1	0	1
chrA01_1_104.768738	100035484_38:T>C	chrA01_1	104.769	chrA01	5521933	TGCAGATTGGGAGACGCTGAGTTGATCGATAAGGTTCTCGTTTTAC	chrA01	5521933	2	8.30589e-16	C1	8664555	1	1.7139e-15	A01	6037982	1	2.88919e-16	0	0	1	0	1	1	1	0	1	0	1	1	1	1	1	0	1	1	0	0	1	0	1	1	1	1	1	0	1	0	1
chrA01_1_104.768738	3154508_36:T>C	chrA01_1	104.769	chrA01		TGCAGGTGCCAAGAGCCTCCCCATCACCAATCTTGACCCACTTTTAC	chrC01	8039649	1	1.12327e-14	C1	8668608	1	6.44448e-15	A01	6042142	1	1.81445e-13	0	0	1	0	1	1	1	0	1	0	1	1	1	1	1	0	1	1	0	0	1	0	1	1	1	1	1	0	1	0	1
chrA01_1_104.768738	3147086	chrA01_1	104.769	chrA01		TGCAGCAACAATGACACGGCAGTTGATCAGCTCAAGACTCAGCTCAAGTCTTTTTTTAC			0	999		0	0	999		0	0	999	0	0	1	0	1	1	1	0	1	0	1	1	1	1	1	0	1	1	0	0	1	0	1	1	1	1	1	0	1	0	1
chrA01_1_104.768738	3083263	chrA01_1	104.769	chrA01	5686197	TGCAGCATGAAAGTAAAACTAAGAAGAAGATACCACAAGAACCATAGGCAGTCACTCTATTAGCTCCTC	chrA01	5686197	2	7.5664e-29	C1	8948715	1	9.61023e-26		0	0	999	0	0	1	0	1	1	1	0	1	0	1	1	1	1	1	0	1	1	0	0	1	0	1	1	1	1	1	0	1	0	1
chrA01_1_104.768738	3079948	chrA01_1	104.769	chrA01	5692114	TGCAGCTTCTATTGGTGTATTAGTAACAACACTTGAGTATTGCTAATATCATTTAC	chrA01	5692114	1	3.23114e-21		0	0	999		0	0	999	0	0	1	0	1	1	1	0	1	0	1	1	1	1	1	0	1	1	0	0	1	0	1	1	1	1	1	0	1	0	1
chrA01_1_104.768738	4112392	chrA01_1	104.769	chrA01		TGCAGGTGCCAAGAGCCTCCCCATCACCAATCTTGACCCACTTTTAC	chrC01	8039649	1	1.12327e-14	C1	8668608	1	6.44448e-15	A01	6042142	1	8.38228e-17	0	0	1	0	1	1	1	0	1	0	1	1	1	1	1	0	1	1	0	0	1	0	1	1	1	1	1	0	1	0	1
chrA01_1_104.768738	5708297	chrA01_1	104.769	chrA01		TGCAGTTATCAAGGTTGGTTTCTGTTAC			0	999		0	0	999		0	0	999	0	0	1	0	1	1	1	0	1	0	1	1	1	1	1	0	1	1	0	0	1	0	1	1	1	1	1	0	1	0	1
chrA01_1_104.768738	3106501	chrA01_1	104.769	chrA01	5692048	TGCAGTTTGAAGGTGGCCTCAATTGCATAACATCACTTGGTTTCTAATATGATTCATCTGAAGTGATTA	chrA01	5692048	2	7.5664e-29	C1	8955679	1	5.82493e-18		0	0	999	0	0	1	0	1	1	1	0	1	0	1	1	1	1	1	0	1	1	0	0	1	0	1	1	1	1	1	0	1	0	1
chrA01_1_105.356979	4169096_10:C>T	chrA01_1	105.357	chrA01		TGCAGAGGTATAAGAACATGGTTCGAGCCTCCTTTCCCGGTTTGTATCTCGGTTCGGTTAC	chrC01	7704859	1	1.34956e-20	Scaffold01178	15551	1	7.95784e-21		0	0	999	0	0	1	0	1	1	1	0	1	0	1	1	1	1	1	0	1	1	0	0	1	0	1	1	0	1	1	0	1	0	1
chrA01_1_105.356979	3180485	chrA01_1	105.357	chrA01		TGCAGAGGTATAAGAACATGGTTCGAGCCTCCTTTCCCGGTTTGTATCTCGGTTCGGTTAC			0	999		0	0	999		0	0	999	0	0	1	0	1	1	1	0	1	0	1	1	1	1	1	0	1	1	0	0	1	0	1	1	0	1	1	0	1	0	1
chrA01_1_105.356979	4120124	chrA01_1	105.357	chrA01		TGCAGATTTTCGACGCGTAAAACACCTTCCTCACGTCATCTATGAGCTGTTTCTTGTCAACGGTTTGGT			0	999		0	0	999	A01	19365573	1	2.00424e-25	0	0	1	0	1	1	1	0	1	0	1	1	1	1	1	0	1	1	0	0	1	0	1	1	0	1	1	0	1	0	1
chrA01_1_105.356979	4168630	chrA01_1	105.357	chrA01	5439545	TGCAGCGCTGTGAACCTAGGTTCCTAGTGAGAGGATGGAATGTCATAATAGAAGGGTTGGGGTCGGTAC	chrA01	5439545	1	7.5664e-29		0	0	999		0	0	999	0	0	1	0	1	1	1	0	1	0	1	1	1	1	1	0	1	1	0	0	1	0	1	1	0	1	1	0	1	0	1
chrA01_1_105.945221	3119872_13:T>A	chrA01_1	105.945	chrA01		TGCAGATATACACACTATACAGGCCAGTCCCTTCTATAAAGCCAATGACGCATTGGTTCAGGCCACATA	chrA01_random	370465	1	1.63784e-25		0	0	999	A01	5737871	1	5.57255e-26	0	0	1	0	1	1	1	0	1	0	1	1	1	1	1	0	1	1	0	0	1	0	1	1	0	1	1	0	1	0	1
chrA01_1_105.945221	5048121_41:G>A	chrA01_1	105.945	chrA01	5194552	TGCAGTTTACAGTTTATTCGGTTTGGTTCCTGAAGAAGATAAACTCTTTTACAATACTATCCTACTGAG	chrA01	5194552	1	1.63784e-25		0	0	999		0	0	999	0	0	1	0	1	1	1	0	1	0	1	1	1	1	1	0	1	1	0	0	1	0	1	1	0	1	1	0	1	0	1
chrA01_1_105.945221	3088937	chrA01_1	105.945	chrA01	5194141	TGCAGCAAACAGAGATGATCTTACCTGCAATGGCAGATAAAAGGTTAGACCAGATATTATTGTAATAAT	chrA01	5194141	1	7.5664e-29		0	0	999	A01	5688465	1	3.33017e-28	0	0	1	0	1	1	1	0	1	0	1	1	1	1	1	0	1	1	0	0	1	0	1	1	0	1	1	0	1	0	1
chrA01_1_105.945221	4121495	chrA01_1	105.945	chrA01		TGCAGGTGGTATGGTCCATGAAAAGGGTCTTGTTCCACAAGAGTGTAAGTAAAAAATTTGTAAAAAACA	chrC01	7623394	2	3.5453e-22	C1	8334863	1	2.08025e-22	A01	5798803	1	2.57438e-29	0	0	1	0	1	1	1	0	1	0	1	1	1	1	1	0	1	1	0	0	1	0	1	1	0	1	1	0	1	0	1
chrA01_1_105.945221	3096120	chrA01_1	105.945	chrA01	5276256	TGCAGTAAATCAATCATGTTCTGACAACAAGAGCATCATACCTTACAAGTTAC	chrA01	5276256	1	6.31733e-18	C1	8332732	1	1.05112e-13	A01	5796900	1	2.25207e-18	0	0	1	0	1	1	1	0	1	0	1	1	1	1	1	0	1	1	0	0	1	0	1	1	0	1	1	0	1	0	1
chrA01_1_105.945221	3084639	chrA01_1	105.945	chrA01	5194552	TGCAGTTTACAGTTTATTCGGTTTGGTTCCTGAAGAAGATAAACTCTTTTACAATACTATCCTACTGAG	chrA01	5194552	1	7.5664e-29		0	0	999		0	0	999	0	0	1	0	1	1	1	0	1	0	1	1	1	1	1	0	1	1	0	0	1	0	1	1	0	1	1	0	1	0	1
chrA01_1_106.533455	5048121	chrA01_1	106.533	chrA01	5194552	TGCAGTTTACAGTTTATTCGGTTTGGTTCCTGAAGAAGATAGGCTCTTTTACAATACTATCCTACTGAG	chrA01	5194552	1	1.63784e-25		0	0	999		0	0	999	0	0	1	0	1	1	1	0	1	0	1	1	1	1	1	0	1	1	0	0	1	0	1	1	0	1	1	0	1	0	1
chrA01_1_107.70993	4169096	chrA01_1	107.71	chrA01		TGCAGAGGTACAAGAACATGGTTCGAGCTTCGTTTCCCGGTTTGTATCTCGGTTCGGTTAC	chrC01	7704859	1	1.34956e-20	Scaffold01178	15551	1	7.95784e-21		0	0	999	0	0	1	0	1	1	1	0	1	0	1	1	1	1	1	0	1	1	0	0	1	0	1	1	0	0	1	0	1	0	1
chrA01_1_107.70993	4338971	chrA01_1	107.71	chrA01		TGCAGCAAACAGAGATGATCTTACCTGCAATGGAAGAAAATAGTTGTTAGGCTAACTAGGATATTTTTG			0	999		0	0	999		0	0	999	0	0	1	0	1	1	1	0	1	0	1	1	1	1	1	0	1	1	0	0	1	0	1	1	0	0	1	0	1	0	1
chrA01_1_107.70993	3084290	chrA01_1	107.71	chrA01	5276255	TGCAGTAAATCAATCATGTTCTGACAACAAAGAGCATCATACCTTACAAGTTAC	chrA01	5276255	1	3.91008e-20	C1	8332731	1	1.40659e-12	A01	5796899	1	1.3907e-20	0	0	1	0	1	1	1	0	1	0	1	1	1	1	1	0	1	1	0	0	1	0	1	1	0	0	1	0	1	0	1
chrA01_1_110.062874	5120836	chrA01_1	110.063	chrA01		TGCAGCGACAACAGCTGTGCTCATTCTTAC			0	999		0	0	999		0	0	999	0	0	1	0	1	1	1	0	1	0	1	1	1	1	1	0	1	1	0	0	1	0	1	1	1	0	1	0	1	0	1
chrA01_1_111.827576	5047592_30:G>A	chrA01_1	111.828	chrA01	6081917	TGCAGCAAAGGCGGCACCGTAGAGGAAGAGAAAAGTGGGCATGGTGCTTCTGTAATGCCAGTCTGGTGA	chrA01	6081917	3	3.52031e-27	C1	9625573	1	9.61023e-26	A01	6629610	1	2.57438e-29	0	0	1	0	1	1	1	0	1	0	1	1	1	1	1	0	1	1	0	0	1	0	1	1	1	0	1	0	1	0	1
chrA01_1_111.827576	3127394	chrA01_1	111.828	chrA01		TGCAGGTTTTCACTCGAATCTCTGCCTCTTTTGACCGTCATCTTTTGCTTAC			0	999		0	0	999	A01	6700898	1	1.68292e-19	0	0	1	0	1	1	1	0	1	0	1	1	1	1	1	0	1	1	0	0	1	0	1	1	1	0	1	0	1	0	1
chrA01_1_112.415817	3093726	chrA01_1	112.416	chrA01	6399972	TGCAGAAACAAACATGATGAGTCCGGAGCAAACGTATTGTGGTACAGTGTATGGAACAAGGACATTGAA	chrA01	6399972	2	7.5664e-29	C1	10212083	1	2.06558e-27	A01	6980202	1	2.57438e-29	0	0	1	0	1	1	1	0	1	0	1	1	1	1	1	0	1	1	0	0	1	0	1	1	1	0	1	0	1	0	1
chrA01_1_112.415817	3097757	chrA01_1	112.416	chrA01	6289078	TGCAGACGATGCTTCTGCTATTGTCTTTACAAGATTCCCTCTGCAACATTGATCCAACAGTGAAAAAGG	chrA01	6289078	1	3.5453e-22		0	0	999	A01	6870565	1	1.20624e-22	0	0	1	0	1	1	1	0	1	0	1	1	1	1	1	0	1	1	0	0	1	0	1	1	1	0	1	0	1	0	1
chrA01_1_112.415817	4118292	chrA01_1	112.416	chrA01	6359935	TGCAGGAAACAAAAAAGAGAGAGTAGTATTACACCAGAGAGTAATTAC	chrA01	6359935	1	1.96135e-12		0	0	999	A01	6946976	1	6.79782e-13	0	0	1	0	1	1	1	0	1	0	1	1	1	1	1	0	1	1	0	0	1	0	1	1	1	0	1	0	1	0	1
chrA01_1_113.592293	3077898_13:C>A	chrA01_1	113.592	chrA01		TGCAGGTGAGTTCATTCACATCTCACCTAAACAACATTCTATTGTTTTTACAAAGTTCAGTCTCATTAC	chrC01	10453663	1	2.72136e-28	C1	10768508	1	7.48191e-22		0	0	999	0	0	1	0	1	1	1	0	1	0	1	1	1	1	1	0	1	1	0	0	1	0	1	1	1	0	1	0	1	0	1
chrA01_1_113.592293	3080677	chrA01_1	113.592	chrA01	6725245	TGCAGAAAGATCAAGAAAAATGGTGATCAATATTGAAACCTGAAGGAAACTAAATTCTGCAATATACAA	chrA01	6725245	1	7.5664e-29		0	0	999	A01	7359717	1	2.57438e-29	0	0	1	0	1	1	1	0	1	0	1	1	1	1	1	0	1	1	0	0	1	0	1	1	1	0	1	0	1	0	1
chrA01_1_113.592293	4109575	chrA01_1	113.592	chrA01	6646349	TGCAGGTGAGTTCATTCACATCTCACCTAAACAACATTCTATTGTTTTTACAAAGTTCAGTCTCATTAC	chrA01	6646349	1	2.72136e-28	C1	10768508	1	1.60813e-23		0	0	999	0	0	1	0	1	1	1	0	1	0	1	1	1	1	1	0	1	1	0	0	1	0	1	1	1	0	1	0	1	0	1
chrA01_1_114.180527	3115557_60:A>C	chrA01_1	114.181	chrA01	6725179	TGCAGGAGCATCTCTGAATACGATCAAAAGAACGGTAAAGTTCCTATGTCCAGCAGAGATCATCCCTCC	chrA01	6725179	5	7.5664e-29	C3	55533552	1	5.78387e-23	A01	7359651	1	2.57438e-29	0	0	1	0	1	1	1	0	1	0	1	1	1	1	1	0	1	1	0	0	1	0	1	1	1	1	1	0	1	0	1
chrA01_1_114.180527	3174118	chrA01_1	114.181	chrA01		TGCAGAGGGAAACTGTACGATCTTTTCAACAGATGCGAGCGCCAAAATTAC	chrC01	9582418	2	7.58827e-17		0	0	999	A01	6872290	1	2.71902e-17	0	0	1	0	1	1	1	0	1	0	1	1	1	1	1	0	1	1	0	0	1	0	1	1	1	1	1	0	1	0	1
chrA01_1_114.180527	3102790	chrA01_1	114.181	chrA01		TGCAGTTCGTATAAGTGTGATTAGAGGGCAAATAGATCAAGCTCTCCGAGATAGCTCAGTTCAACTTGA			0	999		0	0	999	A01	7236804	1	2.57438e-29	0	0	1	0	1	1	1	0	1	0	1	1	1	1	1	0	1	1	0	0	1	0	1	1	1	1	1	0	1	0	1
chrA01_1_114.768768	5155242	chrA01_1	114.769	chrA01		TGCAGAAAGATCAAGAAAAATGGTGATCAATATTGAAAATTTAC			0	999		0	0	999		0	0	999	0	0	1	0	1	1	1	0	1	0	1	1	1	1	1	0	1	1	0	0	1	0	1	1	1	1	1	0	1	0	1
chrA01_1_114.768768	5121310	chrA01_1	114.769	chrA01		TGCAGAATTCGTTTGGTGTCTTCTCTTCCAGTTAC			0	999		0	0	999	A01	7236870	1	2.12775e-10	0	0	1	0	1	1	1	0	1	0	1	1	1	1	1	0	1	1	0	0	1	0	1	1	1	1	1	0	1	0	1
chrA01_1_114.768768	4333302	chrA01_1	114.769	chrA01		TGCAGAGAAACGGCCACAGCTTCATGCATGAAAGATTTTTTCTTAC			0	999		0	0	999	A01	7284042	1	2.88919e-16	0	0	1	0	1	1	1	0	1	0	1	1	1	1	1	0	1	1	0	0	1	0	1	1	1	1	1	0	1	0	1
chrA01_1_114.768768	3150633	chrA01_1	114.769	chrA01		TGCAGGAGGACATTCACCGGAGTCATGGGTAATCATCCCACACTGATCACAAAAACCCCTGAGTCGTTC			0	999		0	0	999	A01	7238453	3	2.57438e-29	0	0	1	0	1	1	1	0	1	0	1	1	1	1	1	0	1	1	0	0	1	0	1	1	1	1	1	0	1	0	1
chrA01_1_114.768768	4331721	chrA01_1	114.769	chrA01		TGCAGGTGAGTTCCTTCGCATTTTCACTTGAACAGTATTCTATTGTTTTTACAAAGTTTAC			0	999		0	0	999	A01	7283984	1	2.13174e-24	0	0	1	0	1	1	1	0	1	0	1	1	1	1	1	0	1	1	0	0	1	0	1	1	1	1	1	0	1	0	1
chrA01_1_115.945244	4109552	chrA01_1	115.945	chrA01		TGCAGGATCTTCTTATGAACTTACTGAGTAGTGTACAATCCGCAGAGACGATGGACGGTAAGAGCGAAA	chrA08	9942958	1	7.5664e-29		0	0	999	A01	7646648	1	2.57438e-29	0	0	1	0	1	1	1	0	1	0	1	1	1	1	1	0	1	1	0	0	1	0	1	1	1	1	1	0	1	0	1
chrA01_1_116.533485	3217356	chrA01_1	116.533	chrA01	6951961	TGCAGCTTCGGCTTCTTCTCATCATCTTCAAGCTATCTCCTGGACTTGTGTTGACACTTATTGTGTTAA	chrA01	6951961	2	7.5664e-29	C1	11467697	1	7.42916e-27		0	0	999	0	0	1	0	1	1	1	0	1	0	1	1	1	1	1	0	1	1	0	0	1	0	1	1	1	1	1	0	1	0	1
chrA01_1_116.533485	4114540	chrA01_1	116.533	chrA01		TGCAGGATCTTCTTATGAACTTACTGAATAGTGTACAACCTACTGAGACGGCAGATGGTAAGATCATTT			0	999	C1	11410302	1	9.74717e-16		0	0	999	0	0	1	0	1	1	1	0	1	0	1	1	1	1	1	0	1	1	0	0	1	0	1	1	1	1	1	0	1	0	1
chrA01_1_117.121719	3093893_31:C>T	chrA01_1	117.122	chrA01		TGCAGATTCGCTATCAACTTAGCTCTGTGTTTGTCTCTCCACCCAAGATAATGATCTAGAATAGATTAC	chrCnn_random	79177325	1	7.5664e-29		0	0	999	A04	10023176	2	2.59265e-24	0	0	1	0	1	1	1	0	1	0	1	1	1	1	1	0	1	1	0	0	1	0	1	1	1	1	1	0	1	0	1
chrA01_1_117.121719	3110343_16:C>T	chrA01_1	117.122	chrA01		TGCAGGTGAATGATAGTCCGGTACTATATGAAAACATGAACGGGAAGGAAAAGGTTTCCACTACTGAGG	chrC01	10979652	2	3.52031e-27	C1	11409187	1	4.43969e-29	A01	7645555	1	5.57255e-26	0	0	1	0	1	1	1	0	1	0	1	1	1	1	1	0	1	1	0	0	1	0	1	1	1	1	1	0	1	0	1
chrA01_1_117.121719	3093893	chrA01_1	117.122	chrA01		TGCAGATTCGCTATCAACTTAGCTCTGTGTTCGTCTCTCCACCCAAGATAAAGATCTTGAATAGATTAC	chrCnn_random	79177325	1	7.5664e-29		0	0	999	A04	10023176	2	2.59265e-24	0	0	1	0	1	1	1	0	1	0	1	1	1	1	1	0	1	1	0	0	1	0	1	1	1	1	1	0	1	0	1
chrA01_1_117.121719	3087733	chrA01_1	117.122	chrA01		TGCAGATTCGCTATCAACTTAGCTCTGTGTTTGTCTCTCCACCCAAGATAATGATCTAGAATAGATTAC	chrCnn_random	79177325	1	7.62012e-24		0	0	999	A04	10023176	2	2.57438e-29	0	0	1	0	1	1	1	0	1	0	1	1	1	1	1	0	1	1	0	0	1	0	1	1	1	1	1	0	1	0	1
chrA01_1_117.121719	4110808	chrA01_1	117.122	chrA01		TGCAGCCAACGGTTCAGCCTCAGACCATTAC			0	999		0	0	999		0	0	999	0	0	1	0	1	1	1	0	1	0	1	1	1	1	1	0	1	1	0	0	1	0	1	1	1	1	1	0	1	0	1
chrA01_1_118.298195	7249222_10:G>A	chrA01_1	118.298	chrA01		TGCAGAAAGTAGACCATCACACCTTAC			0	999		0	0	999		0	0	999	0	0	1	0	1	1	1	0	1	0	1	1	1	1	1	0	1	0	0	0	1	0	1	1	1	0	1	0	1	0	1
chrA01_1_118.298195	3119440	chrA01_1	118.298	chrA01		TGCAGCAGAAAAACGTCAATTTTTTTTTCCTTCCTTTGACCACTCTAATTATAGTTTGACCATTCTAAT			0	999		0	0	999		0	0	999	0	0	1	0	1	1	1	0	1	0	1	1	1	1	1	0	1	0	0	0	1	0	1	1	1	0	1	0	1	0	1
chrA01_1_118.886436	4114783_48:T>C	chrA01_1	118.886	chrA01		TGCAGAAATTTATCTCAGGGCTTTGGATTGTCGACACTAACGCCAAACCGCTGAGAGATTATGGTGATA	chrC01	4378544	5	1.63784e-25	C3	57328664	5	2.06558e-27	A05	12933048	2	1.19774e-27	0	0	1	0	1	1	1	0	1	0	1	1	1	1	1	0	1	0	0	0	1	0	1	1	1	0	1	0	1	0	1
chrA01_1_118.886436	3126791	chrA01_1	118.886	chrA01		TGCAGCTCCAGCTCCAGCTCCAGGCTGGTTGTACATAAACAGACCGATCTGCATCACTTCTTGGTTACA	chrA03	23957700	1	2.13372e-19		0	0	999	A01	7754065	2	3.33017e-28	0	0	1	0	1	1	1	0	1	0	1	1	1	1	1	0	1	0	0	0	1	0	1	1	1	0	1	0	1	0	1
chrA01_1_118.886436	3119593	chrA01_1	118.886	chrA01		TGCAGGCTCCATACATGAATTGTGGTTTCAAAGCATACCACAAATGAACCTTAC			0	999		0	0	999		0	0	999	0	0	1	0	1	1	1	0	1	0	1	1	1	1	1	0	1	0	0	0	1	0	1	1	1	0	1	0	1	0	1
chrA01_1_120.062912	3122820_47:A>G	chrA01_1	120.063	chrA01		TGCAGAACTCTCCATGTCTGAGGAGGAAACCTCAAAAGTATCGTATAGGAAGTCTCTGTAGACTGCATT	chrC01	11206897	2	1.63784e-25	C1	11651205	1	9.61023e-26	A01	7774604	1	2.57438e-29	0	0	1	0	1	1	1	0	1	0	1	1	1	1	1	0	1	0	0	0	1	0	1	1	1	1	1	0	1	0	1
chrA01_1_120.062912	3117161_21:C>T	chrA01_1	120.063	chrA01	7020958	TGCAGCACCTAGAGCCACAACTTCATCAGGATTCACAGTGACGTTAGGTTCTTTCCCAGTCAGCTTCCT	chrA01	7020958	2	7.5664e-29	C1	11604964	1	3.48099e-20		0	0	999	0	0	1	0	1	1	1	0	1	0	1	1	1	1	1	0	1	0	0	0	1	0	1	1	1	1	1	0	1	0	1
chrA01_1_120.062912	5029592	chrA01_1	120.063	chrA01	6986681	TGCAGTATCTACCATAGGTGAAGCAACATTCTCAGTGACAGCAAACGCAGCAGGAGGTATCACAGAGGA	chrA01	6986681	1	7.5664e-29		0	0	999	A10	16632719	1	2.57438e-29	0	0	1	0	1	1	1	0	1	0	1	1	1	1	1	0	1	0	0	0	1	0	1	1	1	1	1	0	1	0	1
chrA01_1_121.827614	3130221_19:G>T	chrA01_1	121.828	chrA01		TGCAGGTATATGAAGATCCTTGTAATATATACCGGAATACGGTGTTAC	chrCnn_random	67536425	1	7.00456e-17	C1	11740967	1	4.01868e-17		0	0	999	0	0	1	0	1	1	1	0	1	0	1	1	1	1	1	0	1	0	0	0	1	0	1	1	1	1	1	0	1	0	1
chrA01_1_121.827614	3140426	chrA01_1	121.828	chrA01	7058155	TGCAGGTATATGAAGATCCTTGTAATATATACCGGAATACGGTGTTAC	chrA01	7058155	1	7.00456e-17		0	0	999		0	0	999	0	0	1	0	1	1	1	0	1	0	1	1	1	1	1	0	1	0	0	0	1	0	1	1	1	1	1	0	1	0	1
chrA01_1_122.415855	100032310_43:C>T	chrA01_1	122.416	chrA01		TGCAGATATGTGATGCGGTTGCTGTTGCCAAGATACTGAACGTTACGCTTGTGATTCCACGTCTTGAAG	chrC01	11240600	2	3.52031e-27	C1	11750073	1	2.06558e-27	A01	7873173	1	2.57438e-29	0	0	1	0	1	1	1	0	1	0	1	1	1	1	1	0	1	0	0	0	1	0	1	1	1	1	1	0	1	0	1
chrA01_1_122.415855	3080910_52:T>C	chrA01_1	122.416	chrA01		TGCAGTAACAAATCGAAAGAGAAGTCTGTAAAGTTGATATAATGTCTCAGCGCTATAATCAAAGCAGAT	chrC01	11240666	2	7.5664e-29	C1	11750139	1	4.43969e-29	A01	7873239	1	2.59265e-24	0	0	1	0	1	1	1	0	1	0	1	1	1	1	1	0	1	0	0	0	1	0	1	1	1	1	1	0	1	0	1
chrA01_1_122.415855	3194618	chrA01_1	122.416	chrA01	7066530	TGCAGACAGCAAAAAAAAGAGAGCGGATGATTCATAATAGTAACAGTGTAGTGATGATTAC	chrA01	7066530	2	6.23465e-24		0	0	999	A01	7872764	1	7.66709e-24	0	0	1	0	1	1	1	0	1	0	1	1	1	1	1	0	1	0	0	0	1	0	1	1	1	1	1	0	1	0	1
chrA01_1_122.415855	4107555	chrA01_1	122.416	chrA01	7066943	TGCAGATATGTGATGCGGTTGCTGTTGCCAAGATACTGAACGTTACGCTTGTGATTCCACGTCTTGAAG	chrA01	7066943	2	7.5664e-29	C1	11750073	1	9.61023e-26	A01	7873173	1	1.19774e-27	0	0	1	0	1	1	1	0	1	0	1	1	1	1	1	0	1	0	0	0	1	0	1	1	1	1	1	0	1	0	1
chrA01_1_122.415855	5121955	chrA01_1	122.416	chrA01	7067009	TGCAGTAACAAATCGAAAGAGAAGTCTGTAAAGTTGATATAATGTCTCAGCGCTATAATCAAAGCAGAT	chrA01	7067009	2	7.5664e-29	C1	11750139	1	9.61023e-26		0	0	999	0	0	1	0	1	1	1	0	1	0	1	1	1	1	1	0	1	0	0	0	1	0	1	1	1	1	1	0	1	0	1
chrA01_1_123.004089	3150694_65:G>A	chrA01_1	123.004	chrA01	7083108	TGCAGAATATTGGAATCTCTCTTGGGAATGGCAAGCAAGAGGATGCACATGAATTTCTTAGGTGAACTG	chrA01	7083108	2	7.5664e-29	C1	11773416	1	1.24316e-24	A01	7890416	1	2.57438e-29	0	0	1	0	1	1	1	0	1	0	1	1	1	1	1	0	1	0	0	0	1	0	1	1	1	1	1	0	1	0	1
chrA01_1_123.004089	3140426_32:C>T	chrA01_1	123.004	chrA01	7058155	TGCAGGTATATGAAGATCCCTGTAATATATACTGGAATACGGTGTTAC	chrA01	7058155	1	7.00456e-17		0	0	999		0	0	999	0	0	1	0	1	1	1	0	1	0	1	1	1	1	1	0	1	0	0	0	1	0	1	1	1	1	1	0	1	0	1
chrA01_1_123.004089	3126129	chrA01_1	123.004	chrA01		TGCAGAAACAAATCGAAAGAGAAGTATGTAAAGTTTGATATAATGTCTCAGCGTTATAAACAAAGCAGA	chrC01	11240666	1	2.74068e-23	C1	11750139	1	1.60813e-23	A01	7873239	1	2.57438e-29	0	0	1	0	1	1	1	0	1	0	1	1	1	1	1	0	1	0	0	0	1	0	1	1	1	1	1	0	1	0	1
chrA01_1_123.592331	4107112	chrA01_1	123.592	chrA01	7066530	TGCAGACAGCAAAAAAAAGAGAGCGGATGATTCATAATAGTAACAGTGTAGTGATGATTCATGTGAAAA	chrA01	7066530	2	3.52031e-27		0	0	999	A01	7872764	1	2.57438e-29	0	0	1	0	1	1	1	0	1	0	1	1	1	1	1	0	1	0	0	0	1	0	1	1	1	0	1	0	1	0	1
chrA01_1_123.592331	4169109	chrA01_1	123.592	chrA01		TGCAGGTATATGAAGATCCCTGTAATATATACTGGAATACGGTGTTAC			0	999		0	0	999		0	0	999	0	0	1	0	1	1	1	0	1	0	1	1	1	1	1	0	1	0	0	0	1	0	1	1	1	0	1	0	1	0	1
chrA01_1_124.180565	3101276_58:T>C	chrA01_1	124.181	chrA01	7250611	TGCAGGTGGAGTCACTGTGATGCATGTTGTTGTACAGCCTTCTCCAGCAAAAACTAAACCAGGTCAAAG	chrA01	7250611	4	7.5664e-29	C1	12022143	2	1.59679e-28	A01	8071374	2	9.25911e-29	0	0	1	0	1	1	1	0	1	0	1	1	1	1	1	0	1	0	0	0	1	0	1	1	1	0	1	0	1	0	1
chrA01_1_124.180565	3155804	chrA01_1	124.181	chrA01		TGCAGAAATTTTCAACGAACCATAAAACTCTTCAATCTTAC			0	999		0	0	999	A01	7974631	1	1.36083e-13	0	0	1	0	1	1	1	0	1	0	1	1	1	1	1	0	1	0	0	0	1	0	1	1	1	0	1	0	1	0	1
chrA01_1_124.180565	4112880	chrA01_1	124.181	chrA01		TGCAGATAGAATCAAGAGTGTTCTCGATCAACGTCTTTAC	chrC01	11299773	1	6.08353e-11	C1	11813963	1	4.79745e-10	A01	7930759	1	2.78204e-10	0	0	1	0	1	1	1	0	1	0	1	1	1	1	1	0	1	0	0	0	1	0	1	1	1	0	1	0	1	0	1
chrA01_1_125.35704	3095811_34:A>T	chrA01_1	125.357	chrA01		TGCAGCATCCAACATATCTCATGGACAGCAAGAGTATGAATTCAGCCTAAATCTTTGTGAACCAGCTCA	chrC01	11385627	2	7.5664e-29		0	0	999	A01	7991909	1	1.19774e-27	0	0	1	0	1	1	1	0	1	0	1	1	1	1	1	0	1	0	0	0	1	0	1	1	1	1	1	0	1	0	1
chrA01_1_125.35704	3146500_9:C>T	chrA01_1	125.357	chrA01	7203847	TGCAGCTGATTCAATAAACACGAAACCGCAGAGATCTGAAAAGAAGTGGAGCTGAGAAACAATCCAGAT	chrA01	7203847	1	7.5664e-29		0	0	999	A01	8027801	1	2.57438e-29	0	0	1	0	1	1	1	0	1	0	1	1	1	1	1	0	1	0	0	0	1	0	1	1	1	1	1	0	1	0	1
chrA01_1_125.35704	4111179_51:C>T	chrA01_1	125.357	chrA01		TGCAGTGTCCTTGCAAAGAATAGAGCGAACTTCCACAATAGATCTCGGAGGTTCCATGTCTTGCTCTTT	chrCnn_random	65587736	2	7.5664e-29	C1	11803456	1	1.24316e-24	A01	7920438	1	5.57255e-26	0	0	1	0	1	1	1	0	1	0	1	1	1	1	1	0	1	0	0	0	1	0	1	1	1	1	1	0	1	0	1
chrA01_1_125.35704	3118617	chrA01_1	125.357	chrA01	7156995	TGCAGAAATTTTCAATGAATCGTAAATACTTCAGTGTTAC	chrA01	7156995	1	1.30757e-12		0	0	999		0	0	999	0	0	1	0	1	1	1	0	1	0	1	1	1	1	1	0	1	0	0	0	1	0	1	1	1	1	1	0	1	0	1
chrA01_1_125.35704	3150327	chrA01_1	125.357	chrA01	7155321	TGCAGAATCGTGTGAGGTTAGACTTTGGGAAGCCTTTTGTACTGATTGTAGAGAAGTGACAAAAAGCTT	chrA01	7155321	1	7.5664e-29		0	0	999	A01	7972958	1	5.57255e-26	0	0	1	0	1	1	1	0	1	0	1	1	1	1	1	0	1	0	0	0	1	0	1	1	1	1	1	0	1	0	1
chrA01_1_125.35704	4117398	chrA01_1	125.357	chrA01	7104776	TGCAGGCAGCAAAAGAAGGATTAGTATATAAGACTCGTCTCTCTTGACAAAGATTTGAAAAGAGTAGCA	chrA01	7104776	2	7.5664e-29	C1	11811423	1	9.67846e-21	A01	7928350	1	5.61211e-21	0	0	1	0	1	1	1	0	1	0	1	1	1	1	1	0	1	0	0	0	1	0	1	1	1	1	1	0	1	0	1
chrA01_1_125.35704	4111179	chrA01_1	125.357	chrA01		TGCAGTGTCCTTGCAAAGAATAGAGCGAACTTCCACAATAGATCTCGGAGGCTCCAGGTCTTGCTCTTT	chrCnn_random	65587736	2	7.5664e-29	C1	11803456	1	1.24316e-24	A01	7920438	1	5.57255e-26	0	0	1	0	1	1	1	0	1	0	1	1	1	1	1	0	1	0	0	0	1	0	1	1	1	1	1	0	1	0	1
chrA01_1_127.709984	3085940	chrA01_1	127.71	chrA01	7300169	TGCAGCTCAGTTGGCTAAGACATTTGTATTTGCCAAAAAAAACTATAGTGAAAAAACTTCTAGATAAAA	chrA01	7300169	1	7.5664e-29		0	0	999		0	0	999	0	0	1	1	1	1	1	0	1	0	1	1	1	1	1	0	1	0	0	0	1	0	1	1	1	1	1	0	1	0	1
chrA01_1_128.886459	3092481_27:C>A	chrA01_1	128.886	chrA01	7395972	TGCAGGATAGAAAAAAGCTTTTGTCATAAGTTACCATGAACATTTTTGAGCTGAGTTATACCTCAATCC	chrA01	7395972	2	7.5664e-29	C1	12285617	1	9.67846e-21	A01	8238884	1	2.57438e-29	0	0	1	1	1	1	1	0	1	0	1	0	1	1	1	0	1	0	0	0	1	0	1	1	1	1	1	0	1	0	1
chrA01_1_128.886459	3142347	chrA01_1	128.886	chrA01	7427737	TGCAGCTGCTAAGTTCCTGAGAGGGAATGGAGTCAACACTTTTTAC	chrA01	7427737	1	8.30589e-16		0	0	999		0	0	999	0	0	1	1	1	1	1	0	1	0	1	0	1	1	1	0	1	0	0	0	1	0	1	1	1	1	1	0	1	0	1
chrA01_1_128.886459	3160669	chrA01_1	128.886	chrA01		TGCAGTAATAAGAGGATGTGTGGAAAAGAGTAGCTCTGAGATTTGATTTTTTTTTCCCGCTTCAGCTGC	chrA01_random	479229	2	7.5664e-29	C1	12412810	1	2.08025e-22		0	0	999	0	0	1	1	1	1	1	0	1	0	1	0	1	1	1	0	1	0	0	0	1	0	1	1	1	1	1	0	1	0	1
chrA01_1_128.886459	3096742	chrA01_1	128.886	chrA01	7427684	TGCAGTAGTACCTGAAATGAAAACCAACACCAACAAGGATAACAAACGTTAGTTAC	chrA01	7427684	1	3.23114e-21		0	0	999		0	0	999	0	0	1	1	1	1	1	0	1	0	1	0	1	1	1	0	1	0	0	0	1	0	1	1	1	1	1	0	1	0	1
chrA01_1_128.886459	3196534	chrA01_1	128.886	chrA01	7418456	TGCAGTGGAGAACTCCAAGGCTTCTCAAGAACAGACATACCCAAATGGGCTCGTTGTTGAGGAGTTACA	chrA01	7418456	2	1.26613e-26	C1	12292509	1	3.45645e-25	A01	8244754	1	3.33017e-28	0	0	1	1	1	1	1	0	1	0	1	0	1	1	1	0	1	0	0	0	1	0	1	1	1	1	1	0	1	0	1
chrA01_1_130.651169	3114635_9:A>C	chrA01_1	130.651	chrA01		TGCAGGGACCACACTGCAAAAAGCAGATGCTTTTCTTTAC	chrC01	11726418	2	1.30757e-12	C1	12195893	1	7.97124e-13	A01	8160590	1	7.73511e-11	0	0	1	1	1	1	1	0	1	0	1	0	1	1	1	0	1	0	0	0	1	0	1	1	1	0	1	0	1	0	1
chrA01_1_130.651169	5049705	chrA01_1	130.651	chrA01		TGCAGATGGAGGAATCAATGCTAATATGATTAC			0	999		0	0	999		0	0	999	0	0	1	1	1	1	1	0	1	0	1	0	1	1	1	0	1	0	0	0	1	0	1	1	1	0	1	0	1	0	1
chrA01_1_130.651169	3165663	chrA01_1	130.651	chrA01		TGCAGCTGTTCAGGCCCGTATGAAAGCGCAGAAATCAAAAGAGACCAAAGAGAAGAATGAAAGAGAGAG			0	999		0	0	999		0	0	999	0	0	1	1	1	1	1	0	1	0	1	0	1	1	1	0	1	0	0	0	1	0	1	1	1	0	1	0	1	0	1
chrA01_1_130.651169	3108244	chrA01_1	130.651	chrA01		TGCAGCTTCACTGTTTGTGTGTGTGTGTTCAGAGAAAAAATGTAAAATTTTCTTTTAC			0	999		0	0	999		0	0	999	0	0	1	1	1	1	1	0	1	0	1	0	1	1	1	0	1	0	0	0	1	0	1	1	1	0	1	0	1	0	1
chrA01_1_130.651169	4167358	chrA01_1	130.651	chrA01		TGCAGGGACCACACTGCAAAAAGCAGATGCTTTTCTTTAC			0	999		0	0	999		0	0	999	0	0	1	1	1	1	1	0	1	0	1	0	1	1	1	0	1	0	0	0	1	0	1	1	1	0	1	0	1	0	1
chrA01_1_138.298218	100014880_60:G>C	chrA01_1	138.298	chrA01		TGCAGGAGTTTCACAAGACCAGGATGGCGAGGTCTTCTGTTTTCCCTACAAGCTCTTACACTCCACCAG	chrC01	14540000	4	7.5664e-29	C1	14629251	1	4.47121e-24	A01	10293714	1	1.19774e-27	0	0	1	1	1	1	1	0	1	0	1	0	1	1	1	0	1	0	0	0	1	0	0	1	1	0	1	0	1	0	1
chrA01_1_138.298218	4118076_21:T>G	chrA01_1	138.298	chrA01		TGCAGGGTCCACTATAGCTGAGAGTGTAGAAATGATGAGGAAGTTCAATGCTTGTAGTAGTTGAACTCA	chrAnn_random	16570899	2	7.5664e-29	C1	14814246	1	9.61023e-26	A01	10410497	1	2.59265e-24	0	0	1	1	1	1	1	0	1	0	1	0	1	1	1	0	1	0	0	0	1	0	0	1	1	0	1	0	1	0	1
chrA01_1_138.298218	5238967	chrA01_1	138.298	chrA01		TGCAGCATAGAATTGGTGGGGTGTTTTACAAAAGTTCAGAACTCATCAGTCCGTATAACAACTTGCTTA			0	999		0	0	999		0	0	999	0	0	1	1	1	1	1	0	1	0	1	0	1	1	1	0	1	0	0	0	1	0	0	1	1	0	1	0	1	0	1
chrA01_1_138.298218	5048632	chrA01_1	138.298	chrA01		TGCAGCTGGCAAAGTGGATAACTCTAAACAGAAAAGTTTATTGTTGTTATTATGAATGTAACTTGTTGT	chrC01	14642866	2	3.52031e-27	C1	14733013	1	2.06558e-27	A01	10354373	1	5.57255e-26	0	0	1	1	1	1	1	0	1	0	1	0	1	1	1	0	1	0	0	0	1	0	0	1	1	0	1	0	1	0	1
chrA01_1_138.298218	5048387	chrA01_1	138.298	chrA01		TGCAGGAAACAGAGGTCTACAGCGACTCTGCTCAAGTAAACCTTTCTCTCTCTCTCTCTCTCTCTCTTC	chrAnn_random	26778081	3	7.5664e-29	C1	14733079	1	4.47121e-24	A01	10354439	1	3.33017e-28	0	0	1	1	1	1	1	0	1	0	1	0	1	1	1	0	1	0	0	0	1	0	0	1	1	0	1	0	1	0	1
chrA01_1_138.298218	4168578	chrA01_1	138.298	chrA01		TGCAGGGGATGTTCCACGAGTGGATGGGCAATTAGTTATTGCTAAAGCGTTTGGAGATAAAAGATTACA	chrC09	43428768	1	9.78776e-28		0	0	999	A01	10344081	1	3.33017e-28	0	0	1	1	1	1	1	0	1	0	1	0	1	1	1	0	1	0	0	0	1	0	0	1	1	0	1	0	1	0	1
chrA01_1_138.298218	4118076	chrA01_1	138.298	chrA01		TGCAGGGTCCACTATAGCTGATACTGTAGAGATGATGAGGAAGTTCAATGCTTGTAGTAGTTGAACTCA	chrAnn_random	16570899	2	7.5664e-29	C1	14814246	1	9.61023e-26	A01	10410497	1	2.59265e-24	0	0	1	1	1	1	1	0	1	0	1	0	1	1	1	0	1	0	0	0	1	0	0	1	1	0	1	0	1	0	1
chrA01_1_138.886459	3140085	chrA01_1	138.886	chrA01		TGCAGTATGGAGAAGAGCAGGCGAGTGCAAGTGCGACCAAGAAGCTTCACCAAAAAAGGCAATTCATCA	chrA01_random	562687	5	7.5664e-29	C4	26229614	3	3.45645e-25		0	0	999	0	0	1	1	1	1	1	0	1	0	1	0	1	1	1	0	1	0	0	0	1	0	0	1	1	0	1	0	1	0	1
chrA01_1_139.474701	3109822	chrA01_1	139.475	chrA01		TGCAGAGAGAAGCAATGAATATTGTTATCTTTTGACATTAGCACGAGCTGTTAC	chrA01_random	562753	1	3.91008e-20		0	0	999		0	0	999	0	0	1	1	1	1	1	0	1	0	1	0	1	1	1	0	1	0	0	0	1	0	0	1	1	1	1	0	1	0	1
chrA01_1_140.062943	3120794	chrA01_1	140.063	chrA01	8919291	TGCAGAGGCCAAAAACGAAAAAGAAAAGAGCAGCTCTGTATCATATGATCAAGTAAATGATATTTTATT	chrA01	8919291	1	7.5664e-29		0	0	999	A01	10293648	1	2.57438e-29	0	0	1	1	1	1	1	0	1	0	1	0	1	1	1	0	1	0	0	0	1	0	0	1	1	1	1	0	1	0	1
chrA01_1_140.062943	3109412	chrA01_1	140.063	chrA01		TGCAGGACCTTCCCTTGCTCCTGCTCCTGCTCCTGCTCCTGCTCCAGCCTACACATAGGGATTCAAAGA	chrC09	43424255	1	7.5664e-29		0	0	999		0	0	999	0	0	1	1	1	1	1	0	1	0	1	0	1	1	1	0	1	0	0	0	1	0	0	1	1	1	1	0	1	0	1
chrA01_1_140.651184	3109778	chrA01_1	140.651	chrA01		TGCAGAAAATATTGCTTCACTTGCAAGCACCATACACCAACACACGCGTAAATATGATACCAAAACCAC	chrA07	11318053	1	7.5664e-29		0	0	999	A03	6496122	1	2.57438e-29	0	0	1	1	1	1	1	0	1	0	1	0	1	1	1	0	1	0	0	0	1	0	0	1	1	1	1	0	1	0	1
chrA01_1_140.651184	3119182	chrA01_1	140.651	chrA01		TGCAGCATTTCAGATGATACTAGTGTTGTTGATGCGAAATCATATGGGTTTAC	chrC01	14536919	1	2.93917e-16	C1	14626199	1	8.12565e-15		0	0	999	0	0	1	1	1	1	1	0	1	0	1	0	1	1	1	0	1	0	0	0	1	0	0	1	1	1	1	0	1	0	1
chrA01_1_140.651184	3111163	chrA01_1	140.651	chrA01		TGCAGCCGCAACACCCTCAACCACGAATAGAAGCCTCGCAGAAGAATCAAGACGTTAC	chrC09	38494757	2	2.07011e-18	C9	42687472	1	1.22366e-18	A03	6496464	1	9.11385e-23	0	0	1	1	1	1	1	0	1	0	1	0	1	1	1	0	1	0	0	0	1	0	0	1	1	1	1	0	1	0	1
chrA01_1_140.651184	3090484	chrA01_1	140.651	chrA01		TGCAGGACCTTCCCTTGCTCCTGCTCCTGCCCCATCCTACACATAGGGATTCAAAGAAAATGGAGGAAC	chrCnn_random	79867162	2	1.63784e-25		0	0	999	A01	10339568	1	2.59265e-24	0	0	1	1	1	1	1	0	1	0	1	0	1	1	1	0	1	0	0	0	1	0	0	1	1	1	1	0	1	0	1
chrA01_1_141.23941	3113918	chrA01_1	141.239	chrA01		TGCAGCAGAGAAGAAATGAATATTGTTATCTTTTGACATTAGCACGAGCTGTTAC	chrA01_random	562753	1	8.7557e-17		0	0	999		0	0	999	0	0	1	1	1	1	1	0	1	0	1	0	1	1	1	0	1	0	0	0	1	0	0	1	1	1	1	0	1	0	1
chrA01_1_141.23941	3136192	chrA01_1	141.239	chrA01		TGCAGTATGGAGAAGAGCAGGCGAGTGCAAGTGCGACCAAGAAGCTTCACCAAAAAAAGGCAATTCATC	chrA01_random	562687	5	1.26613e-26	C4	26229614	3	5.78387e-23		0	0	999	0	0	1	1	1	1	1	0	1	0	1	0	1	1	1	0	1	0	0	0	1	0	0	1	1	1	1	0	1	0	1
chrA01_1_141.827652	4113567	chrA01_1	141.828	chrA01		TGCAGATAGTACTCCGAGAAGTTCGTTAC			0	999		0	0	999		0	0	999	0	0	1	1	1	1	1	0	1	0	1	0	1	1	1	0	1	0	0	0	1	0	0	1	1	1	1	0	1	0	1
chrA01_1_141.827652	3102163	chrA01_1	141.828	chrA01		TGCAGTACGAAGACAGACTCATCTTTTACCATGTGACATCACTTATTGCAGATTTACCATCACGGCGTT			0	999		0	0	999	A01	10625999	1	2.57438e-29	0	0	1	1	1	1	1	0	1	0	1	0	1	1	1	0	1	0	0	0	1	0	0	1	1	1	1	0	1	0	1
chrA01_1_143.004135	3080208_21:C>T	chrA01_1	143.004	chrA01		TGCAGGAGTAACTTTGTTATATCTAATGATGGGAAGAGCACCTTTCACTGGTGACCCTGAACAGTTACA	chrC01	14901379	2	9.78776e-28	C1	15109781	1	5.7431e-28	A01	10638929	1	3.33017e-28	0	0	1	1	1	1	1	0	1	0	1	0	1	1	1	0	1	0	0	0	1	0	0	1	1	0	1	0	1	0	1
chrA01_1_143.004135	3167323_21:A>G	chrA01_1	143.004	chrA01	9539781	TGCAGGTCTCGGATGCTGCACGCTCCTGAAAGCTGCTGGACTCTGCATTTGCTTCTTCTTTCTCTCAGT	chrA01	9539781	1	7.5664e-29		0	0	999	A01	10622209	1	1.19774e-27	0	0	1	1	1	1	1	0	1	0	1	0	1	1	1	0	1	0	0	0	1	0	0	1	1	0	1	0	1	0	1
chrA01_1_144.180603	3136624_61:A>G	chrA01_1	144.181	chrA01		TGCAGAAAAATACAACTCAAGATAATCTGAAGAAGACTCTTCAAGAGGGTTTCAACGTTGGGCTTACAG	chrC09	42507014	2	3.52031e-27	C1	15753880	1	2.06558e-27	A01	11008893	1	1.19774e-27	0	0	1	1	1	1	1	0	1	0	1	0	1	1	1	0	1	0	0	0	1	0	0	1	1	0	1	0	1	0	1
chrA01_1_144.180603	3116946_19:C>A	chrA01_1	144.181	chrA01	8979595	TGCAGCAAGAAGAACAAAAAATAAGCAAATCTCTAAGTGAAATATAAGGGTAAATACTTGGATTAGAAA	chrA01	8979595	1	3.52031e-27		0	0	999	A01	10888891	1	1.19774e-27	0	0	1	1	1	1	1	0	1	0	1	0	1	1	1	0	1	0	0	0	1	0	0	1	1	0	1	0	1	0	1
chrA01_1_144.180603	3160261_27:A>T	chrA01_1	144.181	chrA01	9007659	TGCAGCTTCCTCGCCTAGTAACCTGTCTCCAGAGTGGAATGCTACTAACGCTGGGGATTTCCTCTTGGA	chrA01	9007659	2	7.5664e-29		0	0	999	A01	10860781	2	1.19774e-27	0	0	1	1	1	1	1	0	1	0	1	0	1	1	1	0	1	0	0	0	1	0	0	1	1	0	1	0	1	0	1
chrA01_1_144.180603	3092939_51:C>T	chrA01_1	144.181	chrA01	9180342	TGCAGGATGCATAGGCTAAAGATGTTTGATCTGAAAAGTTACAAGATAACTTTTATGTATATTATGATT	chrA01	9180342	1	7.5664e-29		0	0	999	A01	11077474	1	5.57255e-26	0	0	1	1	1	1	1	0	1	0	1	0	1	1	1	0	1	0	0	0	1	0	0	1	1	0	1	0	1	0	1
chrA01_1_144.180603	3112261_52:C>G	chrA01_1	144.181	chrA01		TGCAGGTAAGGCTATACGTCTGATGTATACAATGACAGATAGATTCATTTGAGATCCGGTTATATCCAC	chrC09	42506910	2	3.52031e-27	C1	15753776	1	2.06558e-27	A01	11008789	1	2.57438e-29	0	0	1	1	1	1	1	0	1	0	1	0	1	1	1	0	1	0	0	0	1	0	0	1	1	0	1	0	1	0	1
chrA01_1_144.180603	3174590_25:A>T	chrA01_1	144.181	chrA01	9132190	TGCAGTGTGATCAACGCCGGTCCAGTTGCAGGAATACTGACGTGTCTTTTGCACTGTCCGCTGAAGTCG	chrA01	9132190	2	7.5664e-29	C1	15753946	1	2.06558e-27		0	0	999	0	0	1	1	1	1	1	0	1	0	1	0	1	1	1	0	1	0	0	0	1	0	0	1	1	0	1	0	1	0	1
chrA01_1_144.180603	3174590	chrA01_1	144.181	chrA01	9132190	TGCAGTGTGATCAACGCCGGTCCAGATGCAGGAATACTGACGTTTCTTTTGCACTGTCCGCTGAAGTCG	chrA01	9132190	2	7.5664e-29	C1	15753946	1	2.06558e-27		0	0	999	0	0	1	1	1	1	1	0	1	0	1	0	1	1	1	0	1	0	0	0	1	0	0	1	1	0	1	0	1	0	1
chrA01_1_145.357086	4707528	chrA01_1	145.357	chrA01		TGCAGTGTGATCAACGCCGGTCCAGTTGCAGGAATACTGACGTGTCTTTTGCACTGTCCGCTGAAGTCG			0	999		0	0	999	A01	11008959	1	2.57438e-29	0	0	1	1	1	1	1	0	1	0	1	0	1	1	1	0	1	0	0	0	1	0	0	1	1	1	1	0	1	0	1
chrA01_1_145.945328	3086481_60:A>T	chrA01_1	145.945	chrA01	9818585	TGCAGATATATTGATGAAATTAGGACAGTGAAACTTGAAGATTTGTCTGAAGCCATTGCATATTTGGAT	chrA01	9818585	1	3.52031e-27		0	0	999	A01	11470545	1	1.19774e-27	0	0	1	1	1	1	1	0	1	0	1	0	1	1	1	0	1	0	0	0	1	1	0	1	1	1	1	0	1	0	1
chrA01_1_145.945328	3085176_43:A>T	chrA01_1	145.945	chrA01	9404229	TGCAGCTTTCGGAAATCAGAGATTCAGACAATCAAATTTTGAATATGAATTTTAGCGTTTAC	chrA01	9404229	1	3.85652e-21		0	0	999	A01	11322669	1	2.83211e-23	0	0	1	1	1	1	1	0	1	0	1	0	1	1	1	0	1	0	0	0	1	1	0	1	1	1	1	0	1	0	1
chrA01_1_145.945328	3090293	chrA01_1	145.945	chrA01		TGCAGCGGAAACTTCTTCTAAGACAGGAGGAACATGTTCATCGATATCACCTGTAACCTCATTACTCCC	chrC09	35021486	1	3.5453e-22	C9	38352971	1	2.08025e-22	A01	11437046	1	2.57438e-29	0	0	1	1	1	1	1	0	1	0	1	0	1	1	1	0	1	0	0	0	1	1	0	1	1	1	1	0	1	0	1
chrA01_1_145.945328	3085176	chrA01_1	145.945	chrA01	9404229	TGCAGCTTTCGGAAATCAGAGATTCAGACAATCAAATTTTGAAAATGAATTTTAGTGTTTAC	chrA01	9404229	1	3.85652e-21		0	0	999	A01	11322669	1	2.83211e-23	0	0	1	1	1	1	1	0	1	0	1	0	1	1	1	0	1	0	0	0	1	1	0	1	1	1	1	0	1	0	1
chrA01_1_147.121796	5049390_9:T>C	chrA01_1	147.122	chrA01	9818970	TGCAGCTACCAAACCGTTGTGGCCGCCGCCGATCACTAACGCGTCCCATTTCTTCTTAGTCAATTGACC	chrA01	9818970	1	1.63784e-25		0	0	999	A01	11470930	1	5.57255e-26	0	0	1	1	1	1	1	0	1	0	1	0	1	1	1	0	1	0	0	0	1	1	0	1	1	0	1	0	1	0	1
chrA01_1_147.121796	4167865	chrA01_1	147.122	chrA01	9404229	TGCAGCTTTCGGAAATCAGAGATTCAGACAATCAAATTTTGAATATGAATTTTAGCGTTTAC	chrA01	9404229	1	1.78162e-24		0	0	999	A01	11322669	1	2.83211e-23	0	0	1	1	1	1	1	0	1	0	1	0	1	1	1	0	1	0	0	0	1	1	0	1	1	0	1	0	1	0	1
chrA01_1_147.121796	5122776	chrA01_1	147.122	chrA01		TGCAGTTGCCCGTTCAAAAAGTTCTTTAGTTTAC			0	999		0	0	999		0	0	999	0	0	1	1	1	1	1	0	1	0	1	0	1	1	1	0	1	0	0	0	1	1	0	1	1	0	1	0	1	0	1
chrA01_1_147.710037	4110098_24:T>A	chrA01_1	147.71	chrA01		TGCAGACAGTAAGAAACTAAGAGCAGTGTCTCGCGTCAGCGAGCTCGACACAGAAGGTGCGTTACGTCC			0	999		0	0	999	A01	12473533	1	2.57438e-29	0	0	1	1	1	1	1	0	1	0	1	0	1	1	1	0	1	0	0	0	1	1	0	1	1	0	1	0	1	0	1
chrA01_1_147.710037	3113688_42:T>C	chrA01_1	147.71	chrA01	10635921	TGCAGACTGTAAGATCCCTTTGGTCGTGAAATCAAAAGCTGTCAGTACACCACCACCACCTTCCTCGAT	chrA01	10635921	1	7.5664e-29		0	0	999	A01	12429156	1	2.57438e-29	0	0	1	1	1	1	1	0	1	0	1	0	1	1	1	0	1	0	0	0	1	1	0	1	1	0	1	0	1	0	1
chrA01_1_147.710037	3201260_42:T>C	chrA01_1	147.71	chrA01	10399428	TGCAGATATTGAGGCTGTGGTGAAGAGAAGAAGAACAGCTCACGATTTTTTACCGGTGCGAGCAAGATC	chrA01	10399428	1	7.62012e-24		0	0	999	A01	12192140	1	1.19774e-27	0	0	1	1	1	1	1	0	1	0	1	0	1	1	1	0	1	0	0	0	1	1	0	1	1	0	1	0	1	0	1
chrA01_1_147.710037	4118491_24:A>G	chrA01_1	147.71	chrA01	9991812	TGCAGATCCGAAAAAGCAACTGGAGCTAGCGATTGAAGCTGTGTTCGATTCTTGGGATAGTCCAAGAGC	chrA01	9991812	2	1.63784e-25	C1	16558065	1	4.47121e-24	A01	11710370	1	5.57255e-26	0	0	1	1	1	1	1	0	1	0	1	0	1	1	1	0	1	0	0	0	1	1	0	1	1	0	1	0	1	0	1
chrA01_1_147.710037	4115691_7:T>C	chrA01_1	147.71	chrA01		TGCAGATCGATGTGAAGAGCAACCCAGTGGTCGCCGTTGACATGGTGGCAGAGGAAGAGAGAGTCAACA	chrAnn_random	39086322	4	1.63784e-25	C9	25851588	2	4.47121e-24	A07	3527646	1	5.57255e-26	0	0	1	1	1	1	1	0	1	0	1	0	1	1	1	0	1	0	0	0	1	1	0	1	1	0	1	0	1	0	1
chrA01_1_147.710037	3142256_62:G>T	chrA01_1	147.71	chrA01	20616513	TGCAGCCCGGGAGATTCCTCATGTGTCATTGTAGAGGATGAGATCAATGCTACAATAGTACGTCCTCTC	chrA01	20616513	2	3.52031e-27		0	0	999	Scaffold000164	237850	4	1.19774e-27	0	0	1	1	1	1	1	0	1	0	1	0	1	1	1	0	1	0	0	0	1	1	0	1	1	0	1	0	1	0	1
chrA01_1_147.710037	4111605_45:G>A	chrA01_1	147.71	chrA01		TGCAGCTAGCTCTTGTACTATGATGTCCAAATCACCTTCAGGGAGAAACTCGTGAAGGGGAGGGTCTAA	chrCnn_random	26364037	1	1.63784e-25	C1	16559847	1	9.61023e-26		0	0	999	0	0	1	1	1	1	1	0	1	0	1	0	1	1	1	0	1	0	0	0	1	1	0	1	1	0	1	0	1	0	1
chrA01_1_147.710037	3150262_13:C>A	chrA01_1	147.71	chrA01	10541749	TGCAGGAGGCAATATATTAGGAGATTGCTTGCCAGAGGAAGACCTCTGTGTCGTTTTCAATGTCCATAT	chrA01	10541749	1	1.63784e-25		0	0	999		0	0	999	0	0	1	1	1	1	1	0	1	0	1	0	1	1	1	0	1	0	0	0	1	1	0	1	1	0	1	0	1	0	1
chrA01_1_147.710037	4120978_50:A>T	chrA01_1	147.71	chrA01	10407070	TGCAGGATGAAGTAAGAGGGTGGAATAAGCAACCTTCACTGCAAAAAAAATTTAC	chrA01	10407070	1	5.23242e-19		0	0	999	A01	12221928	1	1.85702e-19	0	0	1	1	1	1	1	0	1	0	1	0	1	1	1	0	1	0	0	0	1	1	0	1	1	0	1	0	1	0	1
chrA01_1_147.710037	3082811_24:A>G	chrA01_1	147.71	chrA01		TGCAGGCTCTGGTGATGTATGTCTGCTATGTTTGAGTAATTGAATCAACTTGCAGGGAAAGAAAAAAAA			0	999		0	0	999		0	0	999	0	0	1	1	1	1	1	0	1	0	1	0	1	1	1	0	1	0	0	0	1	1	0	1	1	0	1	0	1	0	1
chrA01_1_147.710037	7250825_12:C>A	chrA01_1	147.71	chrA01		TGCAGGGACTATAGACTTTGTACCTGTCCTTAC			0	999		0	0	999		0	0	999	0	0	1	1	1	1	1	0	1	0	1	0	1	1	1	0	1	0	0	0	1	1	0	1	1	0	1	0	1	0	1
chrA01_1_147.710037	100030978_6:G>A	chrA01_1	147.71	chrA01		TGCAGTAGAGATTCATTTCAAAACCCTAGTTAC			0	999		0	0	999		0	0	999	0	0	1	1	1	1	1	0	1	0	1	0	1	1	1	0	1	0	0	0	1	1	0	1	1	0	1	0	1	0	1
chrA01_1_147.710037	3091851_13:A>G	chrA01_1	147.71	chrA01	10815821	TGCAGTCACCACGGATCACGATATCAAACATTCTGCATTTTCTATAGATGCATGTTACTCAGCTGTGAA	chrA01	10815821	1	7.5664e-29		0	0	999	A01	12593350	1	2.57438e-29	0	0	1	1	1	1	1	0	1	0	1	0	1	1	1	0	1	0	0	0	1	1	0	1	1	0	1	0	1	0	1
chrA01_1_147.710037	5034394_26:C>T	chrA01_1	147.71	chrA01	10407122	TGCAGTGATTGCAACATTGTGTAGTTTTTGCAGTAGTTATTCCGACGAGGTCTTCTTTCAGCTGTTTTT	chrA01	10407122	1	3.52031e-27		0	0	999	A01	12221980	1	1.19774e-27	0	0	1	1	1	1	1	0	1	0	1	0	1	1	1	0	1	0	0	0	1	1	0	1	1	0	1	0	1	0	1
chrA01_1_147.710037	100021847_15:C>G	chrA01_1	147.71	chrA01		TGCAGTGGAGAAGAAGAAGGCACATTAC			0	999		0	0	999		0	0	999	0	0	1	1	1	1	1	0	1	0	1	0	1	1	1	0	1	0	0	0	1	1	0	1	1	0	1	0	1	0	1
chrA01_1_147.710037	5047735_18:G>C	chrA01_1	147.71	chrA01		TGCAGTGGAGATTCATTTCAAAACCCTAGTTAC			0	999		0	0	999		0	0	999	0	0	1	1	1	1	1	0	1	0	1	0	1	1	1	0	1	0	0	0	1	1	0	1	1	0	1	0	1	0	1
chrA01_1_147.710037	3106186	chrA01_1	147.71	chrA01		TGCAGAACAGAGAGATCATTGCTGGCTATGATAAAATCGTCAACGTATACTAGAATATGTAGACTCGTA	chrA02	4925500	1	3.52031e-27		0	0	999	A09	9287950	2	2.57438e-29	0	0	1	1	1	1	1	0	1	0	1	0	1	1	1	0	1	0	0	0	1	1	0	1	1	0	1	0	1	0	1
chrA01_1_147.710037	4111684	chrA01_1	147.71	chrA01		TGCAGAAGAAGATCCTAGCCCCCTCTTCATTCTCTATGGGTGTGATTGGTAGTGGCTGTGAGTGCTCTC			0	999		0	0	999	Scaffold000300	21506	1	2.57438e-29	0	0	1	1	1	1	1	0	1	0	1	0	1	1	1	0	1	0	0	0	1	1	0	1	1	0	1	0	1	0	1
chrA01_1_147.710037	3099916	chrA01_1	147.71	chrA01		TGCAGAAGGTTCAATCACAGTAACCATTTTGATGACATGCCAATAAAATTTCTAGCATTTTTTTCAGGT			0	999		0	0	999		0	0	999	0	0	1	1	1	1	1	0	1	0	1	0	1	1	1	0	1	0	0	0	1	1	0	1	1	0	1	0	1	0	1
chrA01_1_147.710037	3113600	chrA01_1	147.71	chrA01	10352348	TGCAGACTAGAGAGTGAAATCAAGAAAAACGGCATCATATCATGATTTCATTCAGAAAGACATTACTGT	chrA01	10352348	2	4.5538e-26	C1	17269538	1	1.24316e-24	A01	12145554	1	1.54938e-26	0	0	1	1	1	1	1	0	1	0	1	0	1	1	1	0	1	0	0	0	1	1	0	1	1	0	1	0	1	0	1
chrA01_1_147.710037	3092050	chrA01_1	147.71	chrA01		TGCAGAGACATTTGAAGCCTCCTGATGAAAACAAAGTCCAACAAAACATAATGAGACAAAAAAACAATG	chrA03	1332063	1	1.63784e-25		0	0	999	A02	4249660	1	7.20854e-25	0	0	1	1	1	1	1	0	1	0	1	0	1	1	1	0	1	0	0	0	1	1	0	1	1	0	1	0	1	0	1
chrA01_1_147.710037	4168717	chrA01_1	147.71	chrA01		TGCAGAGGGTATTAGCCGTGAAGCTGAACGCCGAGGTTGTCCTGCGTCTATCGTCTCCAATGACGAATT	chrA03	1330813	3	1.63784e-25	C8	3311690	3	2.08025e-22	Scaffold018588	4	2	5.57255e-26	0	0	1	1	1	1	1	0	1	0	1	0	1	1	1	0	1	0	0	0	1	1	0	1	1	0	1	0	1	0	1
chrA01_1_147.710037	4118491	chrA01_1	147.71	chrA01	9991812	TGCAGATCCGAAAAAGCAACTGGAACTAGCTATTGAAGCTGTGTTCGATTCTTGGGATAGTCCAAGAGC	chrA01	9991812	2	1.63784e-25	C1	16558065	1	4.47121e-24	A01	11710370	1	5.57255e-26	0	0	1	1	1	1	1	0	1	0	1	0	1	1	1	0	1	0	0	0	1	1	0	1	1	0	1	0	1	0	1
chrA01_1_147.710037	4115691	chrA01_1	147.71	chrA01		TGCAGATTGATGTGAAGAGCAACCCAGTGGTCACCGTTGACATGGTGGCAGAGGAAGAGAGAGTCAACA	chrAnn_random	39086322	4	1.63784e-25	C9	25851588	2	4.47121e-24	A07	3527646	1	5.57255e-26	0	0	1	1	1	1	1	0	1	0	1	0	1	1	1	0	1	0	0	0	1	1	0	1	1	0	1	0	1	0	1
chrA01_1_147.710037	3106300	chrA01_1	147.71	chrA01		TGCAGCAAACAGACCATCAGAGTTTGATGAATCAATAATGAGGCGTCTTCCTCAAGCCTTTGAGATTGG	chrAnn_random	39757929	11	7.5664e-29	C4	32876191	5	4.47121e-24	A08	8900894	3	2.59265e-24	0	0	1	1	1	1	1	0	1	0	1	0	1	1	1	0	1	0	0	0	1	1	0	1	1	0	1	0	1	0	1
chrA01_1_147.710037	3090277	chrA01_1	147.71	chrA01		TGCAGCAAGTACCATCACCCTCGCATTCACTACAAAGCAACCATTATACTCATTTAC	chrAnn_random	39757995	6	9.27357e-22	C9	37028383	4	2.55273e-20		0	0	999	0	0	1	1	1	1	1	0	1	0	1	0	1	1	1	0	1	0	0	0	1	1	0	1	1	0	1	0	1	0	1
chrA01_1_147.710037	4110715	chrA01_1	147.71	chrA01		TGCAGCTAAATCTCAGGTGCCTGACAAGGCACCAGCAGCCGGTGGTTCAAGCATTAC			0	999		0	0	999		0	0	999	0	0	1	1	1	1	1	0	1	0	1	0	1	1	1	0	1	0	0	0	1	1	0	1	1	0	1	0	1	0	1
chrA01_1_147.710037	3082811	chrA01_1	147.71	chrA01		TGCAGGCTCTGGTGATGTATGTCTACTACGTTTGAGTAATTGAATCAACTTACAGGGAAAGAAAAAAAA			0	999		0	0	999		0	0	999	0	0	1	1	1	1	1	0	1	0	1	0	1	1	1	0	1	0	0	0	1	1	0	1	1	0	1	0	1	0	1
chrA01_1_147.710037	3138502	chrA01_1	147.71	chrA01		TGCAGGTACATACATACATAATCTCTCTCTCTCTTTCTTGCTTTGTTTTCTTAC			0	999		0	0	999		0	0	999	0	0	1	1	1	1	1	0	1	0	1	0	1	1	1	0	1	0	0	0	1	1	0	1	1	0	1	0	1	0	1
chrA01_1_147.710037	3100789	chrA01_1	147.71	chrA01		TGCAGTTCACTCTGTTTTTGGAGCTGATCAACGATTACTTCTTTTTCTAACCCAATACTTGCTTTTCTG			0	999	C5	12676702	2	4.47121e-24		0	0	999	0	0	1	1	1	1	1	0	1	0	1	0	1	1	1	0	1	0	0	0	1	1	0	1	1	0	1	0	1	0	1
chrA01_1_148.298279	4111034	chrA01_1	148.298	chrA01		TGCAGGAGCTCGTACACGGTCATCTTGATGTGTCCGTGATTGGTCCCTTCTATAGCTCCTGTGACGGGA	chrA06	12146578	1	7.5664e-29		0	0	999	A06	13544872	1	2.57438e-29	0	0	1	1	1	1	1	0	1	0	1	0	1	1	1	0	1	0	0	0	1	1	0	1	1	1	1	0	1	0	1
chrA01_1_148.88652	3113688_21:G>C	chrA01_1	148.887	chrA01	10635921	TGCAGACTGTAAGATCCCTTTCGTCGTGAAATCAAAAGCTGTCAGTACACCACCACCACCTTCCTCGAT	chrA01	10635921	1	7.5664e-29		0	0	999	A01	12429156	1	2.57438e-29	0	0	1	1	1	1	1	0	1	0	1	0	1	1	1	0	1	0	0	0	1	1	0	1	1	1	1	0	1	0	1
chrA01_1_148.88652	4111811_5:G>T	chrA01_1	148.887	chrA01	10827581	TGCAGTAAAATCTCAGGCACCGGACAAGGCACCAGCAGCCGGTGGTTCGAGCATTAC	chrA01	10827581	2	9.27357e-22	C1	17992635	1	5.52569e-17	Scaffold000300	12196	1	3.27839e-22	0	0	1	1	1	1	1	0	1	0	1	0	1	1	1	0	1	0	0	0	1	1	0	1	1	1	1	0	1	0	1
chrA01_1_148.88652	3112492	chrA01_1	148.887	chrA01		TGCAGAAACAAAACCTGTACAATTTTCGATCACTATTCATAATTATTTTTTTGAAAAAGGACTTTCAAT			0	999		0	0	999		0	0	999	0	0	1	1	1	1	1	0	1	0	1	0	1	1	1	0	1	0	0	0	1	1	0	1	1	1	1	0	1	0	1
chrA01_1_148.88652	3113688	chrA01_1	148.887	chrA01	10635921	TGCAGACTGTAAGATCCCTTTGGTCGTGAAATCAAAAGCTGTTAGTACACCACCACCACCTTCCTCGAT	chrA01	10635921	1	7.5664e-29		0	0	999	A01	12429156	1	2.57438e-29	0	0	1	1	1	1	1	0	1	0	1	0	1	1	1	0	1	0	0	0	1	1	0	1	1	1	1	0	1	0	1
chrA01_1_148.88652	3165079	chrA01_1	148.887	chrA01	10690982	TGCAGATAATAGACAGCAAAGGTTTATAGGAGTTAGCTTCTCAAACTATAGTAAGTCGGTGGTTCTGAC	chrA01	10690982	1	7.5664e-29		0	0	999	Scaffold021255	0	3	2.57438e-29	0	0	1	1	1	1	1	0	1	0	1	0	1	1	1	0	1	0	0	0	1	1	0	1	1	1	1	0	1	0	1
chrA01_1_148.88652	3140126	chrA01_1	148.887	chrA01		TGCAGATACCGAGAAGGGAGTTACACATGACGATGCAGAGGAGTCCCTTCTGGCCGTACGATCTGAGTT	chrA05	21626370	2	7.5664e-29		0	0	999	A08	16272352	3	2.57438e-29	0	0	1	1	1	1	1	0	1	0	1	0	1	1	1	0	1	0	0	0	1	1	0	1	1	1	1	0	1	0	1
chrA01_1_148.88652	4165270	chrA01_1	148.887	chrA01		TGCAGCACCTCCCACCATCCCCGCCAGAACAGCTTCACTGACTTGCACATAGTTATCACGTCGACCATC	chrAnn_random	11270614	2	1.63784e-25	C1	17176077	1	2.06558e-27	A01	12085894	1	1.19774e-27	0	0	1	1	1	1	1	0	1	0	1	0	1	1	1	0	1	0	0	0	1	1	0	1	1	1	1	0	1	0	1
chrA01_1_148.88652	3200342	chrA01_1	148.887	chrA01	10096119	TGCAGCAGATGTTAGAGACAGGATGAGAGGGATCTCTGAACATGAGAGTACGTACTTGTGGTTCATGGC	chrA01	10096119	1	2.74068e-23		0	0	999	A01	11777512	1	1.19774e-27	0	0	1	1	1	1	1	0	1	0	1	0	1	1	1	0	1	0	0	0	1	1	0	1	1	1	1	0	1	0	1
chrA01_1_148.88652	5708259	chrA01_1	148.887	chrA01		TGCAGCATTGACAAAATTTTGAAAACTTTGATTTAC			0	999		0	0	999		0	0	999	0	0	1	1	1	1	1	0	1	0	1	0	1	1	1	0	1	0	0	0	1	1	0	1	1	1	1	0	1	0	1
chrA01_1_148.88652	4109530	chrA01_1	148.887	chrA01	10683546	TGCAGGAGAGGATCAAGCCGAGATATGAGCTGGTGAAGAGAAGTGGAGTGAGGCTGTTGTTGAATCAGG	chrA01	10683546	2	7.5664e-29	C1	17778888	1	1.24316e-24	A01	12472749	1	1.54938e-26	0	0	1	1	1	1	1	0	1	0	1	0	1	1	1	0	1	0	0	0	1	1	0	1	1	1	1	0	1	0	1
chrA01_1_148.88652	4165297	chrA01_1	148.887	chrA01	10407069	TGCAGGATGAAGTAAGAGGGTGGAATAAGCAACCTTCACTGCAAAAAAAAAATTAC	chrA01	10407069	1	3.23114e-21		0	0	999		0	0	999	0	0	1	1	1	1	1	0	1	0	1	0	1	1	1	0	1	0	0	0	1	1	0	1	1	1	1	0	1	0	1
chrA01_1_148.88652	3108961	chrA01_1	148.887	chrA01		TGCAGGCTCTGGTGATGTATGTCTGCTATGTTTGAGTAATTGAATCAACTTGCAGGGAAAGAAAAAAAA			0	999		0	0	999		0	0	999	0	0	1	1	1	1	1	0	1	0	1	0	1	1	1	0	1	0	0	0	1	1	0	1	1	1	1	0	1	0	1
chrA01_1_148.88652	4111811	chrA01_1	148.887	chrA01	10827581	TGCAGGTAAATCTCAGGCACCAGACAAGGCACCAGCAGCCGGTGGTTCGAGCATTAC	chrA01	10827581	2	9.27357e-22	C1	17992635	1	5.52569e-17	Scaffold000300	12196	1	3.27839e-22	0	0	1	1	1	1	1	0	1	0	1	0	1	1	1	0	1	0	0	0	1	1	0	1	1	1	1	0	1	0	1
chrA01_1_148.88652	5156994	chrA01_1	148.887	chrA01		TGCAGTGAGAGAGTTTGGGACAAAACAAAATTTAC			0	999		0	0	999		0	0	999	0	0	1	1	1	1	1	0	1	0	1	0	1	1	1	0	1	0	0	0	1	1	0	1	1	1	1	0	1	0	1
chrA01_1_148.88652	5151371	chrA01_1	148.887	chrA01		TGCAGTGGAAAAGAAGAAGAAGGCACATTAC			0	999		0	0	999		0	0	999	0	0	1	1	1	1	1	0	1	0	1	0	1	1	1	0	1	0	0	0	1	1	0	1	1	1	1	0	1	0	1
chrA01_1_148.88652	3137141	chrA01_1	148.887	chrA01	10825904	TGCAGTTGTGCAAGTTGGCATCGGGTTATTACTTTTCCAGTTTCAAGTACTAAATTTATTTGTGAAAGT	chrA01	10825904	1	7.5664e-29		0	0	999	Scaffold000300	10519	1	2.57438e-29	0	0	1	1	1	1	1	0	1	0	1	0	1	1	1	0	1	0	0	0	1	1	0	1	1	1	1	0	1	0	1
chrA01_1_149.474747	4167794	chrA01_1	149.475	chrA01		TGCAGAGTTACCCGCTTCCACCATATCTCCACGGAGCCTGTACGCGATTAGGCGAAGAGGACTATCTCT			0	999		0	0	999	A01	11777578	1	1.19774e-27	0	0	1	1	1	1	1	0	1	0	1	0	1	1	1	0	1	0	0	0	1	1	0	1	1	1	1	0	1	0	1
chrA01_1_149.474747	4109543	chrA01_1	149.475	chrA01		TGCAGGGAGGTACAAAAGTTGGAGCTTACTTTAC			0	999		0	0	999		0	0	999	0	0	1	1	1	1	1	0	1	0	1	0	1	1	1	0	1	0	0	0	1	1	0	1	1	1	1	0	1	0	1
chrA01_1_149.474747	5049672	chrA01_1	149.475	chrA01		TGCAGTATCTGCTTTGCCCCAACTTAC			0	999		0	0	999		0	0	999	0	0	1	1	1	1	1	0	1	0	1	0	1	1	1	0	1	0	0	0	1	1	0	1	1	1	1	0	1	0	1
chrA01_1_149.474747	4169029	chrA01_1	149.475	chrA01		TGCAGTTTGAACTTGCGCAAATGCGTGAGGAGATCAAAGAGCTTAC	chrUnn_random	6616738	12	3.86435e-14	Scaffold19523	93	8	2.21707e-14	Scaffold003480	348	4	1.34421e-14	0	0	1	1	1	1	1	0	1	0	1	0	1	1	1	0	1	0	0	0	1	1	0	1	1	1	1	0	1	0	1
chrA01_1_150.062988	4168491_8:T>A	chrA01_1	150.063	chrA01	10585136	TGCAGATGAGGGGTCGCGAGTGCGTGGGTCGGGTACAAAGGATGAGTCAGTGAGTCAGGAGCTGGTTCC	chrA01	10585136	2	3.52031e-27	C1	17470861	1	2.08025e-22	A01	12388814	1	1.19774e-27	0	0	1	1	1	1	1	0	1	0	1	0	1	1	1	0	1	0	0	0	1	1	0	1	1	1	1	0	1	0	1
chrA01_1_150.062988	3154146	chrA01_1	150.063	chrA01	11074097	TGCAGAATAGTACGTAGGGCTGGACATTTTATCCGTTAC	chrA01	11074097	1	4.40893e-12		0	0	999		0	0	999	0	0	1	1	1	1	1	0	1	0	1	0	1	1	1	0	1	0	0	0	1	1	0	1	1	1	1	0	1	0	1
chrA01_1_150.65123	3142848_49:A>C	chrA01_1	150.651	chrA01		TGCAGCAATTCAGATTGAGTCTAACGCGGTTTTTCACGAGAGGACGAAGCACATAGAGAATGATTTCTA	chrC01	17360038	2	7.5664e-29		0	0	999	A01	12851554	1	2.59265e-24	0	0	1	1	1	1	1	0	1	0	1	0	1	1	1	0	1	0	0	0	1	1	0	1	1	1	1	0	1	0	1
chrA01_1_150.65123	100028243_40:C>T	chrA01_1	150.651	chrA01		TGCAGCTTCGGTGGCTGAAACTGCAATGCTGGCTCGGTCGTTAGCCCAAAGCTACTTGCCTCTCGAAGT	chrC01	17375244	2	7.5664e-29	C1	18488391	1	4.43969e-29	A01	12862273	1	1.19774e-27	0	0	1	1	1	1	1	0	1	0	1	0	1	1	1	0	1	0	0	0	1	1	0	1	1	1	1	0	1	0	1
chrA01_1_150.65123	4110139_36:A>G	chrA01_1	150.651	chrA01		TGCAGCTTCGGTGGCTGAAACTGCAATGCTGGCTCGGTCGTTAGCCCAAAGCTACTTGCCTCTCGAAGT	chrAnn_random	15852049	2	3.52031e-27	C1	18488391	1	2.06558e-27	A01	12862273	1	2.57438e-29	0	0	1	1	1	1	1	0	1	0	1	0	1	1	1	0	1	0	0	0	1	1	0	1	1	1	1	0	1	0	1
chrA01_1_150.65123	3136943_57:G>C	chrA01_1	150.651	chrA01		TGCAGGTTCTTTTCATATAAACTTTTCTTTCTTTTTTTTTCCTGTGCTTTTGAATCTCAGATTTTGAAA	chrC01_random	1559993	2	7.5664e-29		0	0	999	A01	12714553	1	5.57255e-26	0	0	1	1	1	1	1	0	1	0	1	0	1	1	1	0	1	0	0	0	1	1	0	1	1	1	1	0	1	0	1
chrA01_1_150.65123	3135349	chrA01_1	150.651	chrA01		TGCAGATACAAAGCTATAGAATCAGTAACCGGTGAAAGATTTAC	chrAnn_random	15879746	1	9.76758e-15		0	0	999	A01	12886011	1	1.58764e-13	0	0	1	1	1	1	1	0	1	0	1	0	1	1	1	0	1	0	0	0	1	1	0	1	1	1	1	0	1	0	1
chrA01_1_150.65123	5152688	chrA01_1	150.651	chrA01		TGCAGATTCATTTCCTAGAGTTTTTTTTTTTAC			0	999		0	0	999		0	0	999	0	0	1	1	1	1	1	0	1	0	1	0	1	1	1	0	1	0	0	0	1	1	0	1	1	1	1	0	1	0	1
chrA01_1_150.65123	3142848	chrA01_1	150.651	chrA01		TGCAGCAATTCAGATTGAGTCTAACGCGGTTTTTCACGAGAGGACGAAGAACATAGAGAATGATTGCTA	chrC01	17360038	2	7.5664e-29		0	0	999	A01	12851554	1	2.59265e-24	0	0	1	1	1	1	1	0	1	0	1	0	1	1	1	0	1	0	0	0	1	1	0	1	1	1	1	0	1	0	1
chrA01_1_151.827698	3136111_14:C>T	chrA01_1	151.828	chrA01		TGCAGGAGCATAGGTCACAACAGTACTCAAAACCATTGGTTAC	chrC09	9260188	3	3.3374e-14	C9	24476210	3	2.01566e-14		0	0	999	0	0	1	1	1	1	1	0	1	0	1	0	1	1	1	0	1	0	0	0	1	1	0	1	1	0	1	0	1	0	1
chrA01_1_152.415939	3148606	chrA01_1	152.416	chrA01		TGCAGAATAGTATGTAGGGCTGGACATTTTTATCCGTTAC			0	999		0	0	999		0	0	999	0	0	1	1	1	1	1	0	1	0	1	0	1	1	1	0	1	0	0	0	1	1	0	1	1	0	1	0	1	0	1
chrA01_1_153.004181	5047880_34:G>C	chrA01_1	153.004	chrA01	10995996	TGCAGCAAGAGAAGGCGGATGATTACGTTGTGGCCACGGAGGAGTCGCATACGGTGGAGGAGTTTCTTG	chrA01	10995996	5	3.52031e-27	C1	18203740	2	9.61023e-26	A01	12738271	2	1.19774e-27	0	0	1	1	1	1	1	0	1	0	1	0	1	1	1	0	1	0	0	0	1	1	0	1	1	0	1	0	1	0	1
chrA01_1_153.004181	3102670	chrA01_1	153.004	chrA01		TGCAGCGTCCATTCATGATGTACTATTGGTGTAAATATATTGTTCATTCATATCTATTTAC			0	999		0	0	999	A01	12769798	1	4.6144e-21	0	0	1	1	1	1	1	0	1	0	1	0	1	1	1	0	1	0	0	0	1	1	0	1	1	0	1	0	1	0	1
chrA01_1_154.180664	3082073_8:T>C	chrA01_1	154.181	chrA01		TGCAGGTGCATCAACCTTTATGCAAGAACCTTTTCTTAC	chrAnn_random	35733801	2	4.40893e-12	C1	23581467	1	2.69832e-12	A01	15257821	1	7.2801e-11	0	0	1	1	1	1	1	0	1	0	1	0	1	0	1	0	1	0	0	0	1	1	0	1	1	0	1	0	1	0	1
chrA01_1_154.180664	5051028_18:C>T	chrA01_1	154.181	chrA01		TGCAGGTGCATCAACCTTTATGCAAGAACCTTTTCTTAC	chrC08	23744207	1	4.40893e-12	C8	25819917	1	2.69832e-12		0	0	999	0	0	1	1	1	1	1	0	1	0	1	0	1	0	1	0	1	0	0	0	1	1	0	1	1	0	1	0	1	0	1
chrA01_1_154.180664	3162259_18:C>G	chrA01_1	154.181	chrA01		TGCAGTTATTGTACGTGGGCTTCCATCATCTGCTTCATGGCAAGATTTGAAGGTATGATGATTACTTTA	chrAnn_random	18806633	6	3.52031e-27	C1	23572798	3	2.06558e-27	A01	15244880	2	5.57255e-26	0	0	1	1	1	1	1	0	1	0	1	0	1	0	1	0	1	0	0	0	1	1	0	1	1	0	1	0	1	0	1
chrA01_1_154.180664	3105017	chrA01_1	154.181	chrA01		TGCAGAAAAACGTCGCCACAATTTTGGAGACCAAAACCGGATTTTACCAAACCTTAC	chrAnn_random	33008019	1	4.31457e-20		0	0	999	A01	15482121	1	3.27839e-22	0	0	1	1	1	1	1	0	1	0	1	0	1	0	1	0	1	0	0	0	1	1	0	1	1	0	1	0	1	0	1
chrA01_1_154.180664	3100777	chrA01_1	154.181	chrA01		TGCAGAAATTGAAAGCACCATTATTAGAACTTTGGCGGATTTCAAGATGAAGTGCACTACCACTTGCCT			0	999		0	0	999		0	0	999	0	0	1	1	1	1	1	0	1	0	1	0	1	0	1	0	1	0	0	0	1	1	0	1	1	0	1	0	1	0	1
chrA01_1_154.180664	4117410	chrA01_1	154.181	chrA01		TGCAGACCAAAAAGATACCAGCACGAGCCGACAACATGTCCAGCAAGCATGAAGGTGAGAAGATTACAG			0	999		0	0	999	A01	15292355	1	5.57255e-26	0	0	1	1	1	1	1	0	1	0	1	0	1	0	1	0	1	0	0	0	1	1	0	1	1	0	1	0	1	0	1
chrA01_1_154.180664	5050191	chrA01_1	154.181	chrA01		TGCAGCTGTGTCGGCGTCAATTTTTTTAC			0	999		0	0	999		0	0	999	0	0	1	1	1	1	1	0	1	0	1	0	1	0	1	0	1	0	0	0	1	1	0	1	1	0	1	0	1	0	1
chrA01_1_154.180664	5029482	chrA01_1	154.181	chrA01		TGCAGGAGAGTTCGAAATTCTCCGTAAGACGGTGAGAGAATGAGAAAAGAATGAGTCTTTTTTTTTTAC	chrAnn_random	33007953	1	2.72136e-28		0	0	999	A01	15482175	1	9.25911e-29	0	0	1	1	1	1	1	0	1	0	1	0	1	0	1	0	1	0	0	0	1	1	0	1	1	0	1	0	1	0	1
chrA01_1_154.180664	3095768	chrA01_1	154.181	chrA01		TGCAGGATGACAAACCAAAAGGATTCTTCATCTTGAAGAACCTGTCGTATCAGGAATCACCAATGCTAT			0	999		0	0	999		0	0	999	0	0	1	1	1	1	1	0	1	0	1	0	1	0	1	0	1	0	0	0	1	1	0	1	1	0	1	0	1	0	1
chrA01_1_154.180664	3085935	chrA01_1	154.181	chrA01		TGCAGGGACTGCAACGCCTCTAAATCTTCATTGCTTCTTAGCCCATTTGATTCGCCTCTAAATGCTGCC			0	999		0	0	999		0	0	999	0	0	1	1	1	1	1	0	1	0	1	0	1	0	1	0	1	0	0	0	1	1	0	1	1	0	1	0	1	0	1
chrA01_1_155.357132	3106420_63:G>T	chrA01_1	155.357	chrA01		TGCAGAAACGGAATCAGAGTTGAATCTAAAGCTTTGTGGTGCATGACTCATTGTTACTATATCTTTCCC	chrAnn_random	35733882	2	7.5664e-29	C1	23581320	1	2.06558e-27	A01	15257713	1	1.19774e-27	0	0	1	1	1	1	1	0	1	0	1	0	1	0	1	0	1	0	0	0	1	1	0	1	1	1	1	0	1	0	1
chrA01_1_155.357132	3094982_22:C>T	chrA01_1	155.357	chrA01	12771797	TGCAGAACTTCCAAACTACAGCTCTACTAATGCCAATCCACCCATGTTTATCGCCTATGTTTTCGGATC	chrA01	12771797	2	7.5664e-29	C9	19529750	1	5.78387e-23	Scaffold007694	167	2	1.54938e-26	0	0	1	1	1	1	1	0	1	0	1	0	1	0	1	0	1	0	0	0	1	1	0	1	1	1	1	0	1	0	1
chrA01_1_155.357132	3081394_7:G>T	chrA01_1	155.357	chrA01	12447577	TGCAGAATAATGTACTTTTGTAAGGGAAAGTCGGTTACTACAAATGCTCCCGGTTCAGCCATATTACAG	chrA01	12447577	1	1.63784e-25		0	0	999	A01	14942507	1	1.19774e-27	0	0	1	1	1	1	1	0	1	0	1	0	1	0	1	0	1	0	0	0	1	1	0	1	1	1	1	0	1	0	1
chrA01_1_155.357132	3164099_34:G>A	chrA01_1	155.357	chrA01		TGCAGATCGGGCTAACAACACCGAAAGACCTCTCAAAAGGAGAAGAATGAAAGTGAGCATCACGCCGAC	chrC01	22870181	2	3.52031e-27	C1	23819718	1	4.43969e-29	A01	15328645	1	5.57255e-26	0	0	1	1	1	1	1	0	1	0	1	0	1	0	1	0	1	0	0	0	1	1	0	1	1	1	1	0	1	0	1
chrA01_1_155.357132	3152520_51:A>G	chrA01_1	155.357	chrA01	12878944	TGCAGATGTCTGATTCTACCAAGTAGTAGTAGATATGATGGAGATGACATAGGTGTGTAAGTGAGAAGA	chrA01	12878944	2	7.5664e-29	C1	23654922	1	5.78387e-23	A01	15432355	1	1.19774e-27	0	0	1	1	1	1	1	0	1	0	1	0	1	0	1	0	1	0	0	0	1	1	0	1	1	1	1	0	1	0	1
chrA01_1_155.357132	3097825_20:A>C	chrA01_1	155.357	chrA01		TGCAGATTCAAGAGACAAAGCCATTGATGAATGAAAGTTAGTTTCTAATAAAATTAC	chrAnn_random	18778200	1	9.27357e-22		0	0	999	A01	15215901	1	3.27839e-22	0	0	1	1	1	1	1	0	1	0	1	0	1	0	1	0	1	0	0	0	1	1	0	1	1	1	1	0	1	0	1
chrA01_1_155.357132	5034193_34:C>T	chrA01_1	155.357	chrA01	12403294	TGCAGCAGATGAAGCTCCAAGGCTTCCAGTGTTCTGAAGATTTGTTTGTCAATGTTATTAGCGTGTACC	chrA01	12403294	2	3.52031e-27	C1	22966468	1	9.61023e-26	A01	14915677	1	2.57438e-29	0	0	1	1	1	1	1	0	1	0	1	0	1	0	1	0	1	0	0	0	1	1	0	1	1	1	1	0	1	0	1
chrA01_1_155.357132	5048167_9:T>G	chrA01_1	155.357	chrA01	12760886	TGCAGCCGAGCTGGGGATGGAATGGATATGAACTAGAAGAGGCTTTTCTTTTATCTGCTCACCTACAAT	chrA01	12760886	2	3.52031e-27	C1	23819652	1	9.61023e-26	A01	15328711	1	1.19774e-27	0	0	1	1	1	1	1	0	1	0	1	0	1	0	1	0	1	0	0	0	1	1	0	1	1	1	1	0	1	0	1
chrA01_1_155.357132	5155192_67:C>A	chrA01_1	155.357	chrA01		TGCAGCGAGGAGAATGCTGCGGCAAGAACCAAACCCGTTCTCAAGGAGAAAGAGGAGTTTCAGCTTGAG	chrA10	6027488	3	7.5664e-29	C1	23524115	1	5.7431e-28	A01	18837894	2	2.57438e-29	0	0	1	1	1	1	1	0	1	0	1	0	1	0	1	0	1	0	0	0	1	1	0	1	1	1	1	0	1	0	1
chrA01_1_155.357132	4167929_39:T>G	chrA01_1	155.357	chrA01		TGCAGCTATCATGCTAAGTGCAGGTTTCAAACCAAAAACGGAGCCACATCTACGGGGAATGCTGTCTTC	chrAnn_random	31264650	1	7.5664e-29		0	0	999	A01	15265564	1	2.57438e-29	0	0	1	1	1	1	1	0	1	0	1	0	1	0	1	0	1	0	0	0	1	1	0	1	1	1	1	0	1	0	1
chrA01_1_155.357132	5030831_68:C>G	chrA01_1	155.357	chrA01		TGCAGCTTCTTGTGCTGTCATGCCCTTTATCATAAACAGCTCTCCATCTACTTGTGATCTAGTAAGATG	chrCnn_random	72358254	3	7.5664e-29	C1	23943401	1	1.24316e-24	A01	15476276	1	2.00424e-25	0	0	1	1	1	1	1	0	1	0	1	0	1	0	1	0	1	0	0	0	1	1	0	1	1	1	1	0	1	0	1
chrA01_1_155.357132	3082747_8:G>A	chrA01_1	155.357	chrA01	12761270	TGCAGGATAACAAACCAAAACGATTCTTCATCTTGAAGAACCTGTCGTAATAAACTTATCAGGAATCAC	chrA01	12761270	2	7.5664e-29	C1	23819265	1	4.47121e-24	A01	15329094	1	1.19774e-27	0	0	1	1	1	1	1	0	1	0	1	0	1	0	1	0	1	0	0	0	1	1	0	1	1	1	1	0	1	0	1
chrA01_1_155.357132	3075505	chrA01_1	155.357	chrA01	12761336	TGCAGAATATTCTTTTGTCCTTTTGATGGAGACATGATTGATTACAACCTATACTTTGTTTTAC	chrA01	12761336	2	1.45172e-25		0	0	999	A01	15329160	1	6.4076e-25	0	0	1	1	1	1	1	0	1	0	1	0	1	0	1	0	1	0	0	0	1	1	0	1	1	1	1	0	1	0	1
chrA01_1_155.357132	4111530	chrA01_1	155.357	chrA01		TGCAGAGGAGAGAGCTTCCGGTAGTGAAAGCGGGTTGGATTGTATCGATGGTGATCCTGTTAC	chrAnn_random	29139418	6	5.08744e-25	C1	7091226	1	6.48432e-22	A07	20345616	1	8.08153e-24	0	0	1	1	1	1	1	0	1	0	1	0	1	0	1	0	1	0	0	0	1	1	0	1	1	1	1	0	1	0	1
chrA01_1_155.357132	4117246	chrA01_1	155.357	chrA01		TGCAGAGGGAGCTAGGGCTGCTTTGAGCATGTCAGGGACAGTGCTTGGTTTTTACCCTCTCAAGGTGCT	chrAnn_random	18778450	4	7.5664e-29	C8	25737118	1	2.08025e-22	A01	15216151	2	2.57438e-29	0	0	1	1	1	1	1	0	1	0	1	0	1	0	1	0	1	0	0	0	1	1	0	1	1	1	1	0	1	0	1
chrA01_1_155.357132	4117615	chrA01_1	155.357	chrA01	12760820	TGCAGATCGGGCTAACAACACCGAAAGACCTCTCAAAAGGAGAAGAATGAAAGTGAGCATCACGCCGAC	chrA01	12760820	2	7.5664e-29	C1	23819718	1	9.61023e-26	A01	15328645	1	2.57438e-29	0	0	1	1	1	1	1	0	1	0	1	0	1	0	1	0	1	0	0	0	1	1	0	1	1	1	1	0	1	0	1
chrA01_1_155.357132	3097825	chrA01_1	155.357	chrA01		TGCAGATTCAAGAGACAAAGACATTGATGAATGAAAGTTAGTTTCTCATAAAATTAC	chrAnn_random	18778200	1	9.27357e-22		0	0	999	A01	15215901	1	3.27839e-22	0	0	1	1	1	1	1	0	1	0	1	0	1	0	1	0	1	0	0	0	1	1	0	1	1	1	1	0	1	0	1
chrA01_1_155.357132	3082747	chrA01_1	155.357	chrA01	12761270	TGCAGGATGACAAACCAAAAGGATTCTTCATCTTGAAGAACCTGTCGTAATAAACTTATCAGGAATGAC	chrA01	12761270	2	7.5664e-29	C1	23819265	1	4.47121e-24	A01	15329094	1	1.19774e-27	0	0	1	1	1	1	1	0	1	0	1	0	1	0	1	0	1	0	0	0	1	1	0	1	1	1	1	0	1	0	1
chrA01_1_155.357132	3115761	chrA01_1	155.357	chrA01	12387111	TGCAGGTACTATGTTGTCAAGCTGGTGAGGTCTCCAACCTTCTCAGCTTTGCCTCGGCATTTTGGATTT	chrA01	12387111	1	7.5664e-29		0	0	999		0	0	999	0	0	1	1	1	1	1	0	1	0	1	0	1	0	1	0	1	0	0	0	1	1	0	1	1	1	1	0	1	0	1
chrA01_1_155.357132	3106615	chrA01_1	155.357	chrA01		TGCAGGTTATTTTCCCATACGAAATTATCACTCATGTAATATATGTATGTTGATGCAGATTTAC	chrAnn_random	29140086	2	1.45172e-25		0	0	999	A04	9009203	2	1.07222e-22	0	0	1	1	1	1	1	0	1	0	1	0	1	0	1	0	1	0	0	0	1	1	0	1	1	1	1	0	1	0	1
chrA01_1_155.357132	3093795	chrA01_1	155.357	chrA01	12743593	TGCAGTCTTCACATATATTGATCTATAAGTAACTCTTAC	chrA01	12743593	1	4.40893e-12		0	0	999		0	0	999	0	0	1	1	1	1	1	0	1	0	1	0	1	0	1	0	1	0	0	0	1	1	0	1	1	1	1	0	1	0	1
chrA01_1_155.357132	3151502	chrA01_1	155.357	chrA01	12387177	TGCAGTTTGACCCATTCCCTGTAACCCAATAGGAGTCGACAACTTTCAGAAAGTCGGTCCGTTGCCAGA	chrA01	12387177	1	7.5664e-29	C1	22948430	1	4.47121e-24		0	0	999	0	0	1	1	1	1	1	0	1	0	1	0	1	0	1	0	1	0	0	0	1	1	0	1	1	1	1	0	1	0	1
chrA01_1_155.945374	4168976_46:A>G	chrA01_1	155.945	chrA01		TGCAGAAAGTTATGGCACGTAAACAAGATCGAAAGCGGATTCTCAAGGTGTTTTTGATGCTTTCTTACA	chrCnn_random	3136756	36	9.85725e-23		0	0	999	Scaffold000683	2125	5	3.35381e-23	0	0	1	1	1	1	1	0	1	0	1	0	1	0	1	0	1	0	0	0	1	1	0	1	1	1	1	0	1	0	1
chrA01_1_155.945374	3080903_6:A>G	chrA01_1	155.945	chrA01		TGCAGTGTGGAAGATAGTAGAATGTTGGAAGCTGAGGTCACTGCAGAAGAGATTCAGAAAGTTCTGTTT	chrAnn_random	31810174	1	7.5664e-29		0	0	999		0	0	999	0	0	1	1	1	1	1	0	1	0	1	0	1	0	1	0	1	0	0	0	1	1	0	1	1	1	1	0	1	0	1
chrA01_1_155.945374	3189159	chrA01_1	155.945	chrA01		TGCAGAAAGTTATGGCACGTAAACAAGATCGAAAGCGGATTCTCAAGGTGTTTTTGATGCTTTCTTACA	chrCnn_random	3136756	32	2.11868e-24		0	0	999	Scaffold000683	2125	5	7.20854e-25	0	0	1	1	1	1	1	0	1	0	1	0	1	0	1	0	1	0	0	0	1	1	0	1	1	1	1	0	1	0	1
chrA01_1_155.945374	3111739	chrA01_1	155.945	chrA01		TGCAGCCGAGATCTCAGCAAACAGCTTATTCACCTTTGCGAACAATGCATAAACTATGCAAAGACGCAA	chrUnn_random	8052219	64	1.26613e-26	Scaffold00285	39530	1	7.48191e-22	Scaffold001286	922	12	1.19774e-27	0	0	1	1	1	1	1	0	1	0	1	0	1	0	1	0	1	0	0	0	1	1	0	1	1	1	1	0	1	0	1
chrA01_1_157.121857	3135405	chrA01_1	157.122	chrA01		TGCAGAGCCCAAGCCCAATCAGATTAGCCCAAGGTAATGGCTATAAAAAATCCTTTTAC	chrA01_random	930912	2	2.73955e-22		0	0	999	A01	25716447	1	9.44851e-18	0	0	1	1	1	1	1	0	1	0	1	0	1	0	1	0	1	0	0	0	1	1	0	1	1	0	1	0	1	0	1
chrA01_1_158.298325	4112387_22:G>A	chrA01_1	158.298	chrA01	14570943	TGCAGAAAGAGAGAGGAAATGGAAACGGAGAGATGGGATATTCTGTGAGAGAGACTACGCATTTGTATT	chrA01	14570943	2	1.63784e-25	C1	27155198	1	4.50295e-19	A01	16718148	1	5.57255e-26	0	0	1	1	1	0	1	0	1	0	1	0	1	0	1	0	1	0	0	0	1	1	0	1	1	0	1	0	1	0	1
chrA01_1_158.298325	3154451_8:T>A	chrA01_1	158.298	chrA01	14550253	TGCAGAACAACAAATGCATTGTAATCGACTGGCCGATGGCTAAAGCATTTATAATTGTTAGAAGTGTAA	chrA01	14550253	1	3.52031e-27		0	0	999	A01	16698847	1	1.19774e-27	0	0	1	1	1	0	1	0	1	0	1	0	1	0	1	0	1	0	0	0	1	1	0	1	1	0	1	0	1	0	1
chrA01_1_158.298325	4165639_41:C>T	chrA01_1	158.298	chrA01		TGCAGAACTCCCCCGAGATGCTTCAACATTGGAGTGACTAGTTGTAGAAGATTCATGACTTACTAACCC			0	999	C1	26258457	1	4.43969e-29	A01	16076377	1	3.35381e-23	0	0	1	1	1	0	1	0	1	0	1	0	1	0	1	0	1	0	0	0	1	1	0	1	1	0	1	0	1	0	1
chrA01_1_158.298325	3078990_30:T>A	chrA01_1	158.298	chrA01		TGCAGAATACAAATAATCAAAAACATAAAAATGCATTTACTTTTTACATGAAAACTTTAC	chrC02	40997841	17	2.82012e-22	C2	46680984	21	7.74277e-21	A01	16946001	3	7.45987e-24	0	0	1	1	1	0	1	0	1	0	1	0	1	0	1	0	1	0	0	0	1	1	0	1	1	0	1	0	1	0	1
chrA01_1_158.298325	3103027_35:A>C	chrA01_1	158.298	chrA01	14840157	TGCAGACCCCAAGCTCTTCGAGTACTTATCTGGTACGACAGACATTATGTGGCATTTGATTCTTTTATC	chrA01	14840157	2	7.62012e-24	C1	27603602	1	7.48191e-22	A01	16989969	1	2.57438e-29	0	0	1	1	1	0	1	0	1	0	1	0	1	0	1	0	1	0	0	0	1	1	0	1	1	0	1	0	1	0	1
chrA01_1_158.298325	5863779_19:G>A	chrA01_1	158.298	chrA01		TGCAGACTCTGTACCATCTAAAATGCACAGCTCCACACGATATCTTCAAGTTTTAC	chrC03	13525033	4	3.23114e-21	C3	14500516	2	1.91358e-21		0	0	999	0	0	1	1	1	0	1	0	1	0	1	0	1	0	1	0	1	0	0	0	1	1	0	1	1	0	1	0	1	0	1
chrA01_1_158.298325	3097488_43:T>C	chrA01_1	158.298	chrA01		TGCAGACTTTTGTGTTTTAGTTTTTAGATAAAGAAAGAACTTTCCACTGAGAGCTATTGGGATCAAAGT			0	999		0	0	999	A01	17240898	1	2.57438e-29	0	0	1	1	1	0	1	0	1	0	1	0	1	0	1	0	1	0	0	0	1	1	0	1	1	0	1	0	1	0	1
chrA01_1_158.298325	3138562_6:A>G	chrA01_1	158.298	chrA01	14114377	TGCAGAGAACAAACATTGAAGAAGGTGAAAGAATAAAAAGTTTAC	chrA01	14114377	2	1.32669e-13		0	0	999	A01	16200371	2	9.93957e-16	0	0	1	1	1	0	1	0	1	0	1	0	1	0	1	0	1	0	0	0	1	1	0	1	1	0	1	0	1	0	1
chrA01_1_158.298325	3107684_12:G>A	chrA01_1	158.298	chrA01		TGCAGAGACGAGAAAAAAATAATAAAATAAATGAGATTTTGCTAATCTATTAC			0	999		0	0	999		0	0	999	0	0	1	1	1	0	1	0	1	0	1	0	1	0	1	0	1	0	0	0	1	1	0	1	1	0	1	0	1	0	1
chrA01_1_158.298325	5052125_22:A>C	chrA01_1	158.298	chrA01		TGCAGATTATAAGCAAAAAAAACAAAAAAAAAAAACATAATCAGGAACACTTGTCATTACAAGCTAGCT	chrA01_random	1571737	1	5.89072e-25		0	0	999	A01	17284510	1	7.20854e-25	0	0	1	1	1	0	1	0	1	0	1	0	1	0	1	0	1	0	0	0	1	1	0	1	1	0	1	0	1	0	1
chrA01_1_158.298325	3082297_24:A>T	chrA01_1	158.298	chrA01		TGCAGATTTTACAGGACTTCCAAATGCAAAAACCAGAAGAGAAACCTTCAAATTTAC	chrC01	26884612	1	9.27357e-22	C1	27854669	1	5.48673e-22		0	0	999	0	0	1	1	1	0	1	0	1	0	1	0	1	0	1	0	1	0	0	0	1	1	0	1	1	0	1	0	1	0	1
chrA01_1_158.298325	100030507_16:C>T	chrA01_1	158.298	chrA01	15516441	TGCAGATTTTACAGGATTTCCAAATGCAAAAACCACAAGAGAAACCTTCAAATTTAC	chrA01	15516441	1	9.27357e-22		0	0	999	A01	17128294	1	3.27839e-22	0	0	1	1	1	0	1	0	1	0	1	0	1	0	1	0	1	0	0	0	1	1	0	1	1	0	1	0	1	0	1
chrA01_1_158.298325	5120699_20:T>C	chrA01_1	158.298	chrA01		TGCAGCAACATTCTCTCTGACACCAGACTTAC			0	999		0	0	999		0	0	999	0	0	1	1	1	0	1	0	1	0	1	0	1	0	1	0	1	0	0	0	1	1	0	1	1	0	1	0	1	0	1
chrA01_1_158.298325	4116971_16:C>T	chrA01_1	158.298	chrA01		TGCAGCAAGCGTTTCTTCAAGAACTGGAAAAAACTGTAGCGCTGCTTGTTTTTGAAGATGCCTCTAACT	chrA01_random	1478225	3	3.52031e-27	C4	21145491	2	9.61023e-26	A01	17334191	1	1.19774e-27	0	0	1	1	1	0	1	0	1	0	1	0	1	0	1	0	1	0	0	0	1	1	0	1	1	0	1	0	1	0	1
chrA01_1_158.298325	3138608_50:A>G	chrA01_1	158.298	chrA01	14896505	TGCAGCATCAGACGCTTGCAGAGAAGGATCTTTTGATGGATCATAGGAGAGGCAATTTCGGACCACATG	chrA01	14896505	1	7.5664e-29		0	0	999		0	0	999	0	0	1	1	1	0	1	0	1	0	1	0	1	0	1	0	1	0	0	0	1	1	0	1	1	0	1	0	1	0	1
chrA01_1_158.298325	3088810_5:G>C	chrA01_1	158.298	chrA01		TGCAGCGCTGTCACAGAGCAATGCTGACTCTGTTCAAGTAACCTATCACCTTAGCCTGCACTTGTATTT			0	999	C1	26258391	1	4.47121e-24	A01	16076306	1	1.19774e-27	0	0	1	1	1	0	1	0	1	0	1	0	1	0	1	0	1	0	0	0	1	1	0	1	1	0	1	0	1	0	1
chrA01_1_158.298325	3167931_20:T>C	chrA01_1	158.298	chrA01	14063713	TGCAGCTTGTGCATGATTATCTCCGGGTCGATCCCAGACATATCTGCGTGGGACCAAGTGAAGCAGTCG	chrA01	14063713	4	7.5664e-29	C5	30793039	3	7.48191e-22	A01	16162816	1	1.19774e-27	0	0	1	1	1	0	1	0	1	0	1	0	1	0	1	0	1	0	0	0	1	1	0	1	1	0	1	0	1	0	1
chrA01_1_158.298325	3074297_22:A>C	chrA01_1	158.298	chrA01		TGCAGGCAGATGTATAGCTGAGCAAATAACTGAAGTGCTTATAAATTTGGAAACATGACCATGCATCCT	chrC01	6172968	2	7.5664e-29	C1	35739355	2	2.69097e-21	A09	20384716	1	3.35381e-23	0	0	1	1	1	0	1	0	1	0	1	0	1	0	1	0	1	0	0	0	1	1	0	1	1	0	1	0	1	0	1
chrA01_1_158.298325	5047992_13:A>G	chrA01_1	158.298	chrA01	14101135	TGCAGGCTATTTTGTATTTGCGTCAACATTGCAAACATCCTCTAGGACTTTATTTATGTTATCCTCGAT	chrA01	14101135	19	7.5664e-29	Scaffold08336	468	8	2.09502e-17	Scaffold000249	51962	4	2.59265e-24	0	0	1	1	1	0	1	0	1	0	1	0	1	0	1	0	1	0	0	0	1	1	0	1	1	0	1	0	1	0	1
chrA01_1_158.298325	3088810_41:C>G	chrA01_1	158.298	chrA01		TGCAGGGCTGTCACAAAGCAATGCTGACTCTGTTCAAGTAAGCTATCACCTTAGCCTGCACTTATATTT			0	999	C1	26258391	1	4.47121e-24	A01	16076306	1	1.19774e-27	0	0	1	1	1	0	1	0	1	0	1	0	1	0	1	0	1	0	0	0	1	1	0	1	1	0	1	0	1	0	1
chrA01_1_158.298325	3115873_5:T>G	chrA01_1	158.298	chrA01	14962500	TGCAGGTACTCATCCTTCTTGAAAACATTTCCAGATAAATAAAAATATCGTTTGATGCCTTCTGGCGTC	chrA01	14962500	2	7.5664e-29	C1	28692233	1	1.24316e-24	A01	17535504	1	1.19774e-27	0	0	1	1	1	0	1	0	1	0	1	0	1	0	1	0	1	0	0	0	1	1	0	1	1	0	1	0	1	0	1
chrA01_1_158.298325	3087435_26:C>T	chrA01_1	158.298	chrA01		TGCAGGTTCAGTGGCACAATAGTTGGTGTTCAGGAAAATAAATCTTCGGTCTGGCATGATTCTGAATGG	chrA01_random	1304153	2	7.5664e-29	C1	26705603	1	2.06558e-27	A01	16389656	1	1.19774e-27	0	0	1	1	1	0	1	0	1	0	1	0	1	0	1	0	1	0	0	0	1	1	0	1	1	0	1	0	1	0	1
chrA01_1_158.298325	100028680_25:C>T	chrA01_1	158.298	chrA01		TGCAGTAACTAGCTTGAAATAAACATAAGTGCTTTTCAGAATCCATACCACTTCAGTTCACCAATGACT			0	999		0	0	999	A01	16078339	1	1.19774e-27	0	0	1	1	1	0	1	0	1	0	1	0	1	0	1	0	1	0	0	0	1	1	0	1	1	0	1	0	1	0	1
chrA01_1_158.298325	3148995_8:C>T	chrA01_1	158.298	chrA01	14061842	TGCAGTTGTTTCTGGTGTCCAATGAAATTTGCCTTCCTTTATAAAACTAGTAATAAGAGTCATAATGGA	chrA01	14061842	1	7.5664e-29		0	0	999	A01	16123884	1	5.57255e-26	0	0	1	1	1	0	1	0	1	0	1	0	1	0	1	0	1	0	0	0	1	1	0	1	1	0	1	0	1	0	1
chrA01_1_158.298325	3155193_28:A>T	chrA01_1	158.298	chrA01	14052785	TGCAGTTTGCAAAGTCCTAAAACAAAAGTAAGCATTGTGGTGAAGGGTAAACAACATAAAATAAATCAC	chrA01	14052785	1	7.62012e-24		0	0	999	A01	16106602	1	1.19774e-27	0	0	1	1	1	0	1	0	1	0	1	0	1	0	1	0	1	0	0	0	1	1	0	1	1	0	1	0	1	0	1
chrA01_1_158.298325	3168251_6:G>T	chrA01_1	158.298	chrA01	14158704	TGCAGTTTTTACCTTAGGTGCCCACCTGCGCACGAAGTAAGGAGCTGGCGCATCCTCATTGTCAGTCAA	chrA01	14158704	2	1.63784e-25	C1	26524062	1	3.45645e-25	A01	16253640	1	2.57438e-29	0	0	1	1	1	0	1	0	1	0	1	0	1	0	1	0	1	0	0	0	1	1	0	1	1	0	1	0	1	0	1
chrA01_1_158.298325	4117723	chrA01_1	158.298	chrA01		TGCAGAAACAGGCTGGCCAGTCTTCTGAAGAACATAATTGAAGAGCAGGCAATAGACTAAGTAAGGAAA	chrC01	25848795	2	4.5538e-26	C1	26525750	1	2.672e-26	A01	16255335	1	2.57438e-29	0	0	1	1	1	0	1	0	1	0	1	0	1	0	1	0	1	0	0	0	1	1	0	1	1	0	1	0	1	0	1
chrA01_1_158.298325	4112387	chrA01_1	158.298	chrA01	14570943	TGCAGAAAGAGAGAGGAAATGGGAACGGAGAGATAGGATATTCTGTGAGAGAGACTACGCATTTGTATT	chrA01	14570943	2	1.63784e-25	C1	27155198	1	4.50295e-19	A01	16718148	1	5.57255e-26	0	0	1	1	1	0	1	0	1	0	1	0	1	0	1	0	1	0	0	0	1	1	0	1	1	0	1	0	1	0	1
chrA01_1_158.298325	3141328	chrA01_1	158.298	chrA01		TGCAGAACTCCCCCGAGATGCTTCAACATTGGAGTGACTAGTTGTAGAAGATTCATGACTTACTAACCC			0	999	C1	26258457	1	4.47121e-24	A01	16076377	1	3.33017e-28	0	0	1	1	1	0	1	0	1	0	1	0	1	0	1	0	1	0	0	0	1	1	0	1	1	0	1	0	1	0	1
chrA01_1_158.298325	3088796	chrA01_1	158.298	chrA01		TGCAGAAGCCCGGAATAATGATATTACTTGAGCAAATGGTTATACTGATCTAAAGAGAATTGCAAGAGC	chrA01_random	1512097	2	7.5664e-29	C1	28067700	1	2.69097e-21	A01	17241803	1	2.57438e-29	0	0	1	1	1	0	1	0	1	0	1	0	1	0	1	0	1	0	0	0	1	1	0	1	1	0	1	0	1	0	1
chrA01_1_158.298325	3202339	chrA01_1	158.298	chrA01	14672009	TGCAGAATGTGACTTTTGAGATAGAAGCTTCAGAATTGGTTGGATCTCTAAATAGACCAAAAGCCTGGC	chrA01	14672009	1	7.5664e-29		0	0	999	A01	16848217	1	2.57438e-29	0	0	1	1	1	0	1	0	1	0	1	0	1	0	1	0	1	0	0	0	1	1	0	1	1	0	1	0	1	0	1
chrA01_1_158.298325	4117265	chrA01_1	158.298	chrA01		TGCAGACACTTGTTATGTCTTGTGTGAATCATTTGTTTAC			0	999		0	0	999	A02	15903068	2	2.15065e-11	0	0	1	1	1	0	1	0	1	0	1	0	1	0	1	0	1	0	0	0	1	1	0	1	1	0	1	0	1	0	1
chrA01_1_158.298325	5052595	chrA01_1	158.298	chrA01	15542036	TGCAGACAGGGAGAGGATGGTGGTTCATAGAATTAC	chrA01	15542036	1	1.64102e-10		0	0	999		0	0	999	0	0	1	1	1	0	1	0	1	0	1	0	1	0	1	0	1	0	0	0	1	1	0	1	1	0	1	0	1	0	1
chrA01_1_158.298325	3103027	chrA01_1	158.298	chrA01	14840157	TGCAGACCCCAAGCTCTTCGAGTACTTATCTGGTAAGACATACATTATGCGGCATTTGATTCTTTTATC	chrA01	14840157	2	7.62012e-24	C1	27603602	1	7.48191e-22	A01	16989969	1	2.57438e-29	0	0	1	1	1	0	1	0	1	0	1	0	1	0	1	0	1	0	0	0	1	1	0	1	1	0	1	0	1	0	1
chrA01_1_158.298325	4107752	chrA01_1	158.298	chrA01		TGCAGACTCTGTACCATCTAAAATGCACAGCTCCACACGATATCTTCAAGTTTTAC	chrA07	1781738	5	3.23114e-21	C1	32178695	2	8.90302e-20	A01	17696751	1	1.14444e-21	0	0	1	1	1	0	1	0	1	0	1	0	1	0	1	0	1	0	0	0	1	1	0	1	1	0	1	0	1	0	1
chrA01_1_158.298325	3201773	chrA01_1	158.298	chrA01	14461692	TGCAGAGAGAGGACTCAAGAGCCTTGAGAGAGAAAAAAAAACATTAC	chrA01	14461692	1	8.68343e-16	C1	27017023	1	2.31785e-14	A01	16580136	1	5.04484e-14	0	0	1	1	1	0	1	0	1	0	1	0	1	0	1	0	1	0	0	0	1	1	0	1	1	0	1	0	1	0	1
chrA01_1_158.298325	3177811	chrA01_1	158.298	chrA01		TGCAGAGAGAGGACTCAAGAGCCTTGAGAGAGAAAAAAAACATTAC	chrC01	26302764	2	1.38987e-13	C1	27017023	1	4.76528e-16		0	0	999	0	0	1	1	1	0	1	0	1	0	1	0	1	0	1	0	1	0	0	0	1	1	0	1	1	0	1	0	1	0	1
chrA01_1_158.298325	3124285	chrA01_1	158.298	chrA01		TGCAGAGGTACATATGCATTCAAATTTTCCAATCAATTAC			0	999		0	0	999	A01	17547703	1	4.62252e-13	0	0	1	1	1	0	1	0	1	0	1	0	1	0	1	0	1	0	0	0	1	1	0	1	1	0	1	0	1	0	1
chrA01_1_158.298325	4117117	chrA01_1	158.298	chrA01		TGCAGAGTGGAGCTTGGAGTAGAGCAGGTGTTGTTGCTAGTTGGAAGAGAGGAGCTAGTGTTGTTGCTT			0	999		0	0	999	A01	16218813	1	2.57438e-29	0	0	1	1	1	0	1	0	1	0	1	0	1	0	1	0	1	0	0	0	1	1	0	1	1	0	1	0	1	0	1
chrA01_1_158.298325	5048940	chrA01_1	158.298	chrA01		TGCAGATGGACCCCTGGGGTTCATGTGGAGGTCATTACGTAAAATGTTCTGGTCAGTGGCAAAGCATGC	chrA07	1781061	3	3.52031e-27		0	0	999	A01	17696074	1	1.19774e-27	0	0	1	1	1	0	1	0	1	0	1	0	1	0	1	0	1	0	0	0	1	1	0	1	1	0	1	0	1	0	1
chrA01_1_158.298325	5052125	chrA01_1	158.298	chrA01		TGCAGATTATAAGCAAAAAAAAACAAAAAAAAAAACATAATCAGGAACACTTGTCATTACAAGCTAGCT	chrA01_random	1571737	1	5.89072e-25		0	0	999	A01	17284510	1	7.20854e-25	0	0	1	1	1	0	1	0	1	0	1	0	1	0	1	0	1	0	0	0	1	1	0	1	1	0	1	0	1	0	1
chrA01_1_158.298325	3102006	chrA01_1	158.298	chrA01	14714219	TGCAGATTCCTCAATCTATCTCTTGTTTCTTTACTGAGTTTAC	chrA01	14714219	1	1.55274e-12		0	0	999	A01	16893175	1	5.43826e-13	0	0	1	1	1	0	1	0	1	0	1	0	1	0	1	0	1	0	0	0	1	1	0	1	1	0	1	0	1	0	1
chrA01_1_158.298325	4707699	chrA01_1	158.298	chrA01	15516441	TGCAGATTTTACAGGACTTCCAAATGCAAAAACCAGAAGAGAAACCTTCAAATTTAC	chrA01	15516441	1	9.27357e-22		0	0	999	A01	17128294	1	3.27839e-22	0	0	1	1	1	0	1	0	1	0	1	0	1	0	1	0	1	0	0	0	1	1	0	1	1	0	1	0	1	0	1
chrA01_1_158.298325	3158116	chrA01_1	158.298	chrA01		TGCAGCAACAACATAGTAAAAGATGATCATGAAGAGTTGCTTGAGAATAATTATGGTAACTTAC			0	999		0	0	999	A01	16218879	1	4.95337e-26	0	0	1	1	1	0	1	0	1	0	1	0	1	0	1	0	1	0	0	0	1	1	0	1	1	0	1	0	1	0	1
chrA01_1_158.298325	5120699	chrA01_1	158.298	chrA01		TGCAGCAACATTCTCTCTGATACCAGATTTAC			0	999		0	0	999		0	0	999	0	0	1	1	1	0	1	0	1	0	1	0	1	0	1	0	1	0	0	0	1	1	0	1	1	0	1	0	1	0	1
chrA01_1_158.298325	3082582	chrA01_1	158.298	chrA01		TGCAGCACAAGAATAACAAGAAACACCTTGAAAACAAAAAAGACTAAAGAATCAAAGATTTAC			0	999		0	0	999	A01	16989806	1	1.73701e-25	0	0	1	1	1	0	1	0	1	0	1	0	1	0	1	0	1	0	0	0	1	1	0	1	1	0	1	0	1	0	1
chrA01_1_158.298325	4113078	chrA01_1	158.298	chrA01	14714152	TGCAGCACCTAAACTTTGCGCCGTTTTTAGGCTGAGAAGGTTGTCTTTTGATTCTTTTGTTTGATATAC	chrA01	14714152	2	2.72136e-28	C1	27416591	1	2.08025e-22	A01	16893108	1	9.25911e-29	0	0	1	1	1	0	1	0	1	0	1	0	1	0	1	0	1	0	0	0	1	1	0	1	1	0	1	0	1	0	1
chrA01_1_158.298325	3084297	chrA01_1	158.298	chrA01		TGCAGCATATTTCTCAAGGTGGAAATTTTATTTTATTAC			0	999		0	0	999	A01	16461383	1	1.56476e-12	0	0	1	1	1	0	1	0	1	0	1	0	1	0	1	0	1	0	0	0	1	1	0	1	1	0	1	0	1	0	1
chrA01_1_158.298325	4113814	chrA01_1	158.298	chrA01		TGCAGCTTTATGACAACAATACTAGCTCTAATTTCGCAATTTAC			0	999		0	0	999	A01	16223491	1	3.41241e-15	0	0	1	1	1	0	1	0	1	0	1	0	1	0	1	0	1	0	0	0	1	1	0	1	1	0	1	0	1	0	1
chrA01_1_158.298325	3088810	chrA01_1	158.298	chrA01		TGCAGGGCTGTCACAAAGCAATGCTGACTCTGTTCAAGTAACCTATCACCTTAGCCTGCACTTGTAGTT			0	999	C1	26258391	1	4.47121e-24	A01	16076306	1	1.19774e-27	0	0	1	1	1	0	1	0	1	0	1	0	1	0	1	0	1	0	0	0	1	1	0	1	1	0	1	0	1	0	1
chrA01_1_158.298325	4110223	chrA01_1	158.298	chrA01		TGCAGGTTCAGTGGCACAATAGTTGGTGTTCAGGAAAATAAATCTTCGGTCTGGCATGATTCTGAATGG	chrA01_random	1304153	3	1.63784e-25	C1	26705603	2	2.06558e-27	A01	16389656	1	1.19774e-27	0	0	1	1	1	0	1	0	1	0	1	0	1	0	1	0	1	0	0	0	1	1	0	1	1	0	1	0	1	0	1
chrA01_1_158.298325	4117929	chrA01_1	158.298	chrA01		TGCAGTAACTAGCTTGAAATAAACACAAGTGCTTTTCAGAATCCATACCACTTCAGTTCACCAATGACT			0	999		0	0	999	A01	16078339	1	1.19774e-27	0	0	1	1	1	0	1	0	1	0	1	0	1	0	1	0	1	0	0	0	1	1	0	1	1	0	1	0	1	0	1
chrA01_1_158.298325	3095557	chrA01_1	158.298	chrA01	15516375	TGCAGTAGAAGAGACAGTTTGGTGATGAGTTATGTTTGGGCATTGTGACCTTATATACAATATAGTCTC	chrA01	15516375	2	7.5664e-29		0	0	999	A01	17128228	1	2.57438e-29	0	0	1	1	1	0	1	0	1	0	1	0	1	0	1	0	1	0	0	0	1	1	0	1	1	0	1	0	1	0	1
chrA01_1_158.298325	3168251	chrA01_1	158.298	chrA01	14158704	TGCAGTGTTTACCTTAGGTGCCCACCTGCGCACGAAGTAAGGAGCTGGTGCATCCTCATTGTCAGTCAA	chrA01	14158704	2	1.63784e-25	C1	26524062	1	3.45645e-25	A01	16253640	1	2.57438e-29	0	0	1	1	1	0	1	0	1	0	1	0	1	0	1	0	1	0	0	0	1	1	0	1	1	0	1	0	1	0	1
chrA01_1_158.298325	3158769	chrA01_1	158.298	chrA01		TGCAGTTTAGGGGAAATAGGAGTTTAGATTATAGCTCCTGTTAC			0	999		0	0	999	A01	16255401	1	3.41241e-15	0	0	1	1	1	0	1	0	1	0	1	0	1	0	1	0	1	0	0	0	1	1	0	1	1	0	1	0	1	0	1
chrA01_1_158.298325	5708149	chrA01_1	158.298	chrA01		TGCAGTTTGAACTCACGCAAGATCTTGTTAC			0	999		0	0	999		0	0	999	0	0	1	1	1	0	1	0	1	0	1	0	1	0	1	0	1	0	0	0	1	1	0	1	1	0	1	0	1	0	1
chrA01_1_158.298325	3155193	chrA01_1	158.298	chrA01	14052785	TGCAGTTTGCAAAGTCCTAAAACAAAAGAAAGTATTGTGGTGAAGGGTAAACAACATAATATAAATCAC	chrA01	14052785	1	7.62012e-24		0	0	999	A01	16106602	1	1.19774e-27	0	0	1	1	1	0	1	0	1	0	1	0	1	0	1	0	1	0	0	0	1	1	0	1	1	0	1	0	1	0	1
chrA01_1_158.886566	3130739	chrA01_1	158.887	chrA01		TGCAGATGTGGAAACAGAAAAGCCCTCAGATGTGGAAGAAACTGTTACAAAATCGACCATCCTAGGCTC			0	999		0	0	999	A01	16895722	1	9.25911e-29	0	0	1	1	1	0	1	0	1	0	1	0	1	0	1	0	1	0	0	0	1	1	0	1	1	1	1	0	1	0	1
chrA01_1_158.886566	3099123	chrA01_1	158.887	chrA01	14659405	TGCAGATTTTGACGTGATCTCAGACAATTTTCCTCCAAAATCATCAATGGTTTCATCTTCTTTCATCTT	chrA01	14659405	1	1.26613e-26		0	0	999	A01	16835865	1	4.30784e-27	0	0	1	1	1	0	1	0	1	0	1	0	1	0	1	0	1	0	0	0	1	1	0	1	1	1	1	0	1	0	1
chrA01_1_159.474808	3089981_28:T>C	chrA01_1	159.475	chrA01	14967863	TGCAGACCATTATTCAATAATCATCGTCCCTTGGTGACTGAAGAGAAGAGTTTAC	chrA01	14967863	5	1.12464e-20	C1	28738034	3	1.44323e-17	A01	17547977	3	1.85702e-19	0	0	1	1	1	0	1	0	1	0	1	0	1	0	1	0	1	0	0	0	1	1	0	1	1	1	1	0	1	0	1
chrA01_1_159.474808	3089981_44:G>A	chrA01_1	159.475	chrA01	14967863	TGCAGACCATTATTCAATAATCATCGTCTCTTGGTGACAGAAGAAAAGAGTTTAC	chrA01	14967863	5	1.12464e-20	C1	28738034	3	1.44323e-17	A01	17547977	3	1.85702e-19	0	0	1	1	1	0	1	0	1	0	1	0	1	0	1	0	1	0	0	0	1	1	0	1	1	1	1	0	1	0	1
chrA01_1_159.474808	4119574_9:G>C	chrA01_1	159.475	chrA01	14236694	TGCAGCTATCGGACTACTAAGAAAGGTGAATATGTAACTGTAGTGACACCCACAAAAGTAGATCCATTT	chrA01	14236694	2	7.5664e-29	C1	26599241	1	9.61023e-26	A01	16326558	1	5.57255e-26	0	0	1	1	1	0	1	0	1	0	1	0	1	0	1	0	1	0	0	0	1	1	0	1	1	1	1	0	1	0	1
chrA01_1_159.474808	3105306_58:C>A	chrA01_1	159.475	chrA01	14681234	TGCAGGAGAGATAGACACTGAACTCACCAGCGATGACATCGGTGATACAATTCTCAATAGAATTGGATC	chrA01	14681234	1	3.52031e-27		0	0	999	A01	16857528	1	9.25911e-29	0	0	1	1	1	0	1	0	1	0	1	0	1	0	1	0	1	0	0	0	1	1	0	1	1	1	1	0	1	0	1
chrA01_1_159.474808	5050125_38:T>C	chrA01_1	159.475	chrA01	13876914	TGCAGGCAATTTGCACAACGATCACGGGTACGTAAGCTCCAGTACATATCTGAGCTAGAAAGGAATGTA	chrA01	13876914	3	7.5664e-29	C1	26094594	2	9.61023e-26	A01	15959620	1	2.57438e-29	0	0	1	1	1	0	1	0	1	0	1	0	1	0	1	0	1	0	0	0	1	1	0	1	1	1	1	0	1	0	1
chrA01_1_159.474808	3079598_29:C>A	chrA01_1	159.475	chrA01		TGCAGGCAATTTGCACAACGATCACGGGTACGTAAGCTTCAGTATATATCTGAGCTAGAAAGGAATGTA	chrC09	12395251	4	7.5664e-29	C9	15673473	2	4.43969e-29	A09	9595644	2	1.19774e-27	0	0	1	1	1	0	1	0	1	0	1	0	1	0	1	0	1	0	0	0	1	1	0	1	1	1	1	0	1	0	1
chrA01_1_159.474808	3077975_18:C>T	chrA01_1	159.475	chrA01		TGCAGGGTTTGTTCTCACTTGTGCGGCTTATCCTACCTCTGATGTTACCATTGAGACCCACAGAGAAGA	chrA09	7963536	6	7.5664e-29	C9	13977437	3	4.47121e-24	A09	8532742	3	1.19774e-27	0	0	1	1	1	0	1	0	1	0	1	0	1	0	1	0	1	0	0	0	1	1	0	1	1	1	1	0	1	0	1
chrA01_1_159.474808	4114206_21:C>T	chrA01_1	159.475	chrA01	15555612	TGCAGGGTTTGTTCTCACTTGTGCGGCTTATCCTACCTCTGATGTTACCATTGAGACCCACAGAGAAGA	chrA01	15555612	6	7.5664e-29	C1	27930699	3	9.61023e-26	A01	17164543	2	1.19774e-27	0	0	1	1	1	0	1	0	1	0	1	0	1	0	1	0	1	0	0	0	1	1	0	1	1	1	1	0	1	0	1
chrA01_1_159.474808	3110940_22:A>G	chrA01_1	159.475	chrA01	14496583	TGCAGTCTTTAGCCCCTCAACGGTTGCAAGATGTCTCTTGCTTCCTCTCCCTTCAGTTTGGATGCTTCC	chrA01	14496583	2	3.52031e-27		0	0	999	A01	16651973	1	1.19774e-27	0	0	1	1	1	0	1	0	1	0	1	0	1	0	1	0	1	0	0	0	1	1	0	1	1	1	1	0	1	0	1
chrA01_1_159.474808	3181129	chrA01_1	159.475	chrA01	14570943	TGCAGAAAGAGAGAGGAAATGGAAACGGAGAGATGGGATATTCTGTGAGAGAGACTACGCATTTGTATT	chrA01	14570943	2	7.5664e-29	C1	27155198	1	2.08025e-22	A01	16718148	1	2.57438e-29	0	0	1	1	1	0	1	0	1	0	1	0	1	0	1	0	1	0	0	0	1	1	0	1	1	1	1	0	1	0	1
chrA01_1_159.474808	4118146	chrA01_1	159.475	chrA01		TGCAGAGAGGGCGACAGGGAGAGGATGGTGGTTCATAGAATTAC			0	999		0	0	999	A01	17154119	1	3.41241e-15	0	0	1	1	1	0	1	0	1	0	1	0	1	0	1	0	1	0	0	0	1	1	0	1	1	1	1	0	1	0	1
chrA01_1_159.474808	3088578	chrA01_1	159.475	chrA01	13743362	TGCAGATACACCAAAACCCTCTCTCAAACCTTCTTCCTGTAAACAAAAGTAAAGAAGCATTCTATCAAA	chrA01	13743362	1	7.5664e-29		0	0	999	Scaffold000140	8775	1	2.57438e-29	0	0	1	1	1	0	1	0	1	0	1	0	1	0	1	0	1	0	0	0	1	1	0	1	1	1	1	0	1	0	1
chrA01_1_159.474808	5122342	chrA01_1	159.475	chrA01		TGCAGCACAAGAATAAAAAGAAACACCTTTAC			0	999		0	0	999		0	0	999	0	0	1	1	1	0	1	0	1	0	1	0	1	0	1	0	1	0	0	0	1	1	0	1	1	1	1	0	1	0	1
chrA01_1_159.474808	4165795	chrA01_1	159.475	chrA01	14133726	TGCAGCATAAGAGAAACAAACAACAACCAGTTCATACTACAAAACACACCCAGGTGAAAAAAAATAGTC	chrA01	14133726	1	7.5664e-29		0	0	999		0	0	999	0	0	1	1	1	0	1	0	1	0	1	0	1	0	1	0	1	0	0	0	1	1	0	1	1	1	1	0	1	0	1
chrA01_1_159.474808	3097036	chrA01_1	159.475	chrA01	14134072	TGCAGCATAAGTTGAGGTAGCAAAGCTAAATCCTACAACATAAGTAGCATAGCATATGTATGTGTTACA	chrA01	14134072	1	9.78776e-28		0	0	999	A01	16221965	1	4.30784e-27	0	0	1	1	1	0	1	0	1	0	1	0	1	0	1	0	1	0	0	0	1	1	0	1	1	1	1	0	1	0	1
chrA01_1_159.474808	3140786	chrA01_1	159.475	chrA01	14367748	TGCAGCATAGATGACATGATACACCACAAATTGAGATCTCTAGAGCTGTAAACTGGGCTCTCTCGCGTC	chrA01	14367748	1	7.5664e-29		0	0	999	A01	16474137	1	2.59265e-24	0	0	1	1	1	0	1	0	1	0	1	0	1	0	1	0	1	0	0	0	1	1	0	1	1	1	1	0	1	0	1
chrA01_1_159.474808	3081790	chrA01_1	159.475	chrA01		TGCAGCCGTAAATGTCACCAAGACTTCGACTTCTGAACAAGACAAATTTTCATTGCCAGCGCTTCATTA	chrC03	20895117	2	3.5453e-22	C3	53086656	2	2.08025e-22	A01	17302027	1	1.19774e-27	0	0	1	1	1	0	1	0	1	0	1	0	1	0	1	0	1	0	0	0	1	1	0	1	1	1	1	0	1	0	1
chrA01_1_159.474808	4119574	chrA01_1	159.475	chrA01	14236694	TGCAGCTATGGGACTACTAAGAAAGGTGAATATGTAACTGTAGTGACACCCACAAAAGTAGATCAATTT	chrA01	14236694	2	7.5664e-29	C1	26599241	1	9.61023e-26	A01	16326558	1	5.57255e-26	0	0	1	1	1	0	1	0	1	0	1	0	1	0	1	0	1	0	0	0	1	1	0	1	1	1	1	0	1	0	1
chrA01_1_159.474808	3116133	chrA01_1	159.475	chrA01	14134006	TGCAGGAACTCGTAGACAACATCAGTTCGGTTCCTGCTACTAGTTCTGCTATTATTGTGTCCTTAGTAA	chrA01	14134006	1	7.5664e-29		0	0	999		0	0	999	0	0	1	1	1	0	1	0	1	0	1	0	1	0	1	0	1	0	0	0	1	1	0	1	1	1	1	0	1	0	1
chrA01_1_159.474808	5029568	chrA01_1	159.475	chrA01	14603374	TGCAGGACATCCTCCGGGAGTGGGCTCCCTTTGGTGGTCAAGGCAGTGACTGAAACAACCATGATAATA	chrA01	14603374	2	7.5664e-29	C1	27228132	1	2.06558e-27	A01	16750496	1	2.57438e-29	0	0	1	1	1	0	1	0	1	0	1	0	1	0	1	0	1	0	0	0	1	1	0	1	1	1	1	0	1	0	1
chrA01_1_159.474808	3099119	chrA01_1	159.475	chrA01		TGCAGGGCTGTCACAAAGCAATGCTGACTCTGTTCAAGTAAGCTATCACCTTAGCCTGCACTTATATTT			0	999		0	0	999	A01	16076306	1	1.20624e-22	0	0	1	1	1	0	1	0	1	0	1	0	1	0	1	0	1	0	0	0	1	1	0	1	1	1	1	0	1	0	1
chrA01_1_159.474808	3137545	chrA01_1	159.475	chrA01	15578773	TGCAGGGTTCTATCAACAACACTGGGAAACCATCAAAGAAGGTGTGATCTCCCATGTTAC	chrA01	15578773	2	4.71906e-20	C1	27972211	1	1.28651e-23	A01	17188314	1	3.47074e-22	0	0	1	1	1	0	1	0	1	0	1	0	1	0	1	0	1	0	0	0	1	1	0	1	1	1	1	0	1	0	1
chrA01_1_159.474808	3087435	chrA01_1	159.475	chrA01		TGCAGGTTCAGTGGCACAATAGTTGGCGTTCAGGAAAACAAATCTTCGGTCTGGCATGATTCTGAATGG	chrA01_random	1304153	2	7.5664e-29	C1	26705603	1	2.06558e-27	A01	16389656	1	1.19774e-27	0	0	1	1	1	0	1	0	1	0	1	0	1	0	1	0	1	0	0	0	1	1	0	1	1	1	1	0	1	0	1
chrA01_1_159.474808	4707209	chrA01_1	159.475	chrA01	14449293	TGCAGTAAAAGGTAAACCCAATAAATTAGGTCAATTCTGTTTTTAC	chrA01	14449293	3	8.30589e-16	C3	63718614	2	2.21707e-14	Scaffold006637	68	3	6.25399e-13	0	0	1	1	1	0	1	0	1	0	1	0	1	0	1	0	1	0	0	0	1	1	0	1	1	1	1	0	1	0	1
chrA01_1_159.474808	3095561	chrA01_1	159.475	chrA01		TGCAGTAGAAGAGACAGGTTGGGCATTGTGACCTTATATAAAATATAGTCTCTTTGTCCCTCTGTTTCT			0	999		0	0	999		0	0	999	0	0	1	1	1	0	1	0	1	0	1	0	1	0	1	0	1	0	0	0	1	1	0	1	1	1	1	0	1	0	1
chrA01_1_159.474808	3099103	chrA01_1	159.475	chrA01	15014861	TGCAGTTTCCAAATAGTTGAGTAGTTTGCTGTCTTGACGTCAAATGACTTCAAAAAATTTGTTAC	chrA01	15014861	1	4.13982e-26		0	0	999	A01	17578166	1	8.49597e-24	0	0	1	1	1	0	1	0	1	0	1	0	1	0	1	0	1	0	0	0	1	1	0	1	1	1	1	0	1	0	1
chrA01_1_159.474808	3155494	chrA01_1	159.475	chrA01	14052785	TGCAGTTTGCAAAGTCCTAAAACAAAAGTAAGCATTGTGGTGAAGGGTAAACAACATAAAATAAATCAC	chrA01	14052785	1	7.5664e-29		0	0	999	A01	16106602	1	2.59265e-24	0	0	1	1	1	0	1	0	1	0	1	0	1	0	1	0	1	0	0	0	1	1	0	1	1	1	1	0	1	0	1
chrA01_1_159.474808	3120586	chrA01_1	159.475	chrA01	14158704	TGCAGTTTTTACCTTAGGTGCCCACCTGCGCACGAAGTAAGGAGCTGGCGCATCCTCATTGTCAGTCAA	chrA01	14158704	2	7.5664e-29	C1	26524062	1	3.45645e-25	A01	16253640	1	5.57255e-26	0	0	1	1	1	0	1	0	1	0	1	0	1	0	1	0	1	0	0	0	1	1	0	1	1	1	1	0	1	0	1
chrA01_1_160.063034	3099731_23:T>A	chrA01_1	160.063	chrA01	14135378	TGCAGCTTTATGACAACAATACTAGCTCTAATTTCGCAATTTAC	chrA01	14135378	1	9.76758e-15		0	0	999		0	0	999	0	0	1	1	1	0	1	0	1	0	1	0	1	0	1	0	1	0	0	0	1	1	0	1	1	1	1	0	1	0	1
chrA01_1_160.063034	3161450	chrA01_1	160.063	chrA01	14233499	TGCAGACTTTCCAGCTCCCTGTTCCAGCAAACAAAGCGAGAAAACTTAC	chrA01	14233499	1	2.02868e-17		0	0	999		0	0	999	0	0	1	1	1	0	1	0	1	0	1	0	1	0	1	0	1	0	0	0	1	1	0	1	1	1	1	0	1	0	1
chrA01_1_160.063034	4106844	chrA01_1	160.063	chrA01		TGCAGATTTTACAGGATTTCCAAATGCAAAAACCACAAGAGAAACCTTCAAATTTAC	chrC01	26884612	1	2.00738e-18	C1	27854669	1	1.18767e-18		0	0	999	0	0	1	1	1	0	1	0	1	0	1	0	1	0	1	0	1	0	0	0	1	1	0	1	1	1	1	0	1	0	1
chrA01_1_160.063034	3099731	chrA01_1	160.063	chrA01	14135378	TGCAGCTTTATGACAACAATACTTGTTCTAATTTCGCAATTTAC	chrA01	14135378	1	9.76758e-15		0	0	999		0	0	999	0	0	1	1	1	0	1	0	1	0	1	0	1	0	1	0	1	0	0	0	1	1	0	1	1	1	1	0	1	0	1
chrA01_1_161.239517	4113351	chrA01_1	161.24	chrA01	15899432	TGCAGATCACCCATGAACAGAGGCGTGCCTACAGTGTATTAC	chrA01	15899432	1	1.13717e-13		0	0	999		0	0	999	0	0	1	1	1	0	1	0	1	0	1	0	1	0	1	0	0	0	0	0	1	1	0	1	1	1	1	0	1	0	1
chrA01_1_161.239517	3091580	chrA01_1	161.24	chrA01		TGCAGCATATATATCTTCCTATTTGTAAAGACCTTGTAAGACACAGATTCAAGTCTTAC			0	999		0	0	999		0	0	999	0	0	1	1	1	0	1	0	1	0	1	0	1	0	1	0	0	0	0	0	1	1	0	1	1	1	1	0	1	0	1
chrA01_1_161.239517	4116300	chrA01_1	161.24	chrA01		TGCAGCGGAATAACAAGTACTACATCACGATCTGACGCACCTGTCGAACTACCCTTCGACCAGCTTTTG	chrA07	4612525	17	3.52031e-27	C9	12630400	19	9.61023e-26	A01	14984840	4	5.57255e-26	0	0	1	1	1	0	1	0	1	0	1	0	1	0	1	0	0	0	0	0	1	1	0	1	1	1	1	0	1	0	1
chrA01_1_161.239517	3166846	chrA01_1	161.24	chrA01		TGCAGGTTGTTTACAGAATCGGCGACAGAACAATAGAAGAGAGAGACGATGCCTATTAC			0	999		0	0	999	A01	17998401	1	2.60852e-23	0	0	1	1	1	0	1	0	1	0	1	0	1	0	1	0	0	0	0	0	1	1	0	1	1	1	1	0	1	0	1
chrA01_1_161.239517	3084972	chrA01_1	161.24	chrA01		TGCAGTAAACTAACCATTTAGTGTTTGAAATTTGGTTTAC			0	999		0	0	999	A01	18023560	1	4.62252e-13	0	0	1	1	1	0	1	0	1	0	1	0	1	0	1	0	0	0	0	0	1	1	0	1	1	1	1	0	1	0	1
chrA01_1_161.239517	3096957	chrA01_1	161.24	chrA01		TGCAGTATCACTCGAACAGTTGTGCAAACTTACGCTAAAACGTTATAACAAGTTAC	chrCnn_random	43678690	1	9.04755e-17	C1	29517840	1	5.35824e-17		0	0	999	0	0	1	1	1	0	1	0	1	0	1	0	1	0	1	0	0	0	0	0	1	1	0	1	1	1	1	0	1	0	1
chrA01_1_161.239517	3149567	chrA01_1	161.24	chrA01	15852816	TGCAGTATGTCCGATATAACTCATGGTGACCTTTACAGATTTCTCTCTTTTTTTTATCAACGGATCTGT	chrA01	15852816	1	7.5664e-29		0	0	999	A01	18335981	1	4.33843e-22	0	0	1	1	1	0	1	0	1	0	1	0	1	0	1	0	0	0	0	0	1	1	0	1	1	1	1	0	1	0	1
chrA01_1_161.239517	3133092	chrA01_1	161.24	chrA01	15898633	TGCAGTGATGAAACGAACATGGCTAATATCATTGAAAATGAAAGATTAGTCTACAAAGTAGTTAC	chrA01	15898633	1	4.13982e-26		0	0	999		0	0	999	0	0	1	1	1	0	1	0	1	0	1	0	1	0	1	0	0	0	0	0	1	1	0	1	1	1	1	0	1	0	1
chrA01_1_161.827759	3077266_19:A>G	chrA01_1	161.828	chrA01	15373220	TGCAGACAAGAGCAGAAGGGAAGCCCTAGCTCTAGACGATGAAATAGATAAGAGCACAACAATTTACAG	chrA01	15373220	1	7.62012e-24		0	0	999	A01	18064780	1	2.59265e-24	0	0	1	1	1	0	1	0	1	0	1	0	1	0	1	0	0	0	0	0	1	1	0	1	1	1	1	0	1	0	1
chrA01_1_161.827759	3151472_48:C>T	chrA01_1	161.828	chrA01		TGCAGAGGCGTTGAAGAGAAAGACTGAGTTTCTAGTGAAGAAGATGAATTGGCCACTAAAGTCCCTGGT	chrC01	28460543	2	1.63784e-25	C1	29426266	1	9.61023e-26	A01	17997526	1	2.57438e-29	0	0	1	1	1	0	1	0	1	0	1	0	1	0	1	0	0	0	0	0	1	1	0	1	1	1	1	0	1	0	1
chrA01_1_161.827759	3077266	chrA01_1	161.828	chrA01	15373220	TGCAGACAAGAGCAGAAGGAAAGCCCTAGCTCTAGACAATGAAATAGATAAGAGCACAACAATTTACAG	chrA01	15373220	1	7.62012e-24		0	0	999	A01	18064780	1	2.59265e-24	0	0	1	1	1	0	1	0	1	0	1	0	1	0	1	0	0	0	0	0	1	1	0	1	1	1	1	0	1	0	1
chrA01_1_161.827759	4109799	chrA01_1	161.828	chrA01		TGCAGACCGGTAAACAGTTTGCGATCGTTTGCCAAATGAAGTGCTTAC			0	999		0	0	999		0	0	999	0	0	1	1	1	0	1	0	1	0	1	0	1	0	1	0	0	0	0	0	1	1	0	1	1	1	1	0	1	0	1
chrA01_1_161.827759	3135855	chrA01_1	161.828	chrA01		TGCAGAGCGGAACGGAGCGGTTCGTAACATTCAAAACCTTACTATTGTGAAATAATGATTAC			0	999		0	0	999		0	0	999	0	0	1	1	1	0	1	0	1	0	1	0	1	0	1	0	0	0	0	0	1	1	0	1	1	1	1	0	1	0	1
chrA01_1_161.827759	3143041	chrA01_1	161.828	chrA01		TGCAGCAATTCCTAGACTTTGGCTTCCCAAACCTCACTTATCTGCTTTTAC	chrC01	28665358	1	1.63099e-18		0	0	999		0	0	999	0	0	1	1	1	0	1	0	1	0	1	0	1	0	1	0	0	0	0	0	1	1	0	1	1	1	1	0	1	0	1
chrA01_1_161.827759	3120025	chrA01_1	161.828	chrA01		TGCAGCTGCGCATGCACCAACGGTTGATGAGGTTGCTTTTACTTTAGTTTTCCTAAGCACACTTACTAT			0	999		0	0	999		0	0	999	0	0	1	1	1	0	1	0	1	0	1	0	1	0	1	0	0	0	0	0	1	1	0	1	1	1	1	0	1	0	1
chrA01_1_161.827759	5030747	chrA01_1	161.828	chrA01		TGCAGCTTATGAGCTTCTCCTCGTGGTCAAGTTTAC			0	999		0	0	999		0	0	999	0	0	1	1	1	0	1	0	1	0	1	0	1	0	1	0	0	0	0	0	1	1	0	1	1	1	1	0	1	0	1
chrA01_1_161.827759	5238687	chrA01_1	161.828	chrA01		TGCAGCTTTCTATCAATAATTTTGGGAAGATATTAC			0	999		0	0	999	A01	18036475	1	6.371e-11	0	0	1	1	1	0	1	0	1	0	1	0	1	0	1	0	0	0	0	0	1	1	0	1	1	1	1	0	1	0	1
chrA01_1_161.827759	5030335	chrA01_1	161.828	chrA01		TGCAGGGTATCGGGGACTGCGGCTGGTCTCTTTAC			0	999		0	0	999		0	0	999	0	0	1	1	1	0	1	0	1	0	1	0	1	0	1	0	0	0	0	0	1	1	0	1	1	1	1	0	1	0	1
chrA01_1_161.827759	3094468	chrA01_1	161.828	chrA01		TGCAGTCTGTAAATTTGTTTCCTTTTTAGATAGTAATTTAC			0	999		0	0	999		0	0	999	0	0	1	1	1	0	1	0	1	0	1	0	1	0	1	0	0	0	0	0	1	1	0	1	1	1	1	0	1	0	1
chrA01_1_161.827759	3152167	chrA01_1	161.828	chrA01	15303340	TGCAGTTACCACTTATGTCTCTCATGTCCGGAAAGACAAGAGGACAGACTGAAAAAAAACAAATAAGAT	chrA01	15303340	1	7.5664e-29		0	0	999	A01	17988252	1	2.57438e-29	0	0	1	1	1	0	1	0	1	0	1	0	1	0	1	0	0	0	0	0	1	1	0	1	1	1	1	0	1	0	1
chrA01_1_163.004227	4166960	chrA01_1	163.004	chrA01	15373220	TGCAGACAAGAGCAGAAGGGAAGCCCTAGCTCTAGACGATGAAATAGATAAGAGCACAACAATTTACAG	chrA01	15373220	1	3.52031e-27		0	0	999	A01	18064780	1	1.19774e-27	0	0	1	1	1	0	1	0	1	0	1	0	1	0	1	0	0	0	0	0	1	1	0	1	1	0	1	0	1	0	1
chrA01_1_163.004227	4117770	chrA01_1	163.004	chrA01		TGCAGCTTCAGAGCTTTCTCATGTTAC			0	999		0	0	999		0	0	999	0	0	1	1	1	0	1	0	1	0	1	0	1	0	1	0	0	0	0	0	1	1	0	1	1	0	1	0	1	0	1
chrA01_1_163.004227	4116184	chrA01_1	163.004	chrA01	15685378	TGCAGCTTCTTGTGTTGGGGAGAGTCAGGACACAGGTTCATCTTCATCATCATCATTGAGGATGGCAGC	chrA01	15685378	2	7.5664e-29	C1	29762870	1	2.69097e-21	A01	18200826	1	2.57438e-29	0	0	1	1	1	0	1	0	1	0	1	0	1	0	1	0	0	0	0	0	1	1	0	1	1	0	1	0	1	0	1
chrA01_1_163.004227	3207327	chrA01_1	163.004	chrA01		TGCAGGAGCAGCTACTTCCGGAGGAGGAGGCAAAGGAAACAATAATAAGAAATGATGTGTTTTTGTAAC	chrCnn_random	69474004	2	4.5538e-26	C1	29755270	1	1.24316e-24	A01	18189822	1	1.54938e-26	0	0	1	1	1	0	1	0	1	0	1	0	1	0	1	0	0	0	0	0	1	1	0	1	1	0	1	0	1	0	1
chrA01_1_163.004227	3173412	chrA01_1	163.004	chrA01	15663767	TGCAGTATATGGATATGGTTCGGTATATAAACCGGTCAAACCGAATAAACCGAAGAAATCAATTACAGA	chrA01	15663767	1	9.85725e-23		0	0	999		0	0	999	0	0	1	1	1	0	1	0	1	0	1	0	1	0	1	0	0	0	0	0	1	1	0	1	1	0	1	0	1	0	1
chrA01_1_163.004227	3116271	chrA01_1	163.004	chrA01		TGCAGTTACCACTTATGTCTCTCATGTCCGGAAACACAAGAGGACAGACTGAAAAACAAAACCAAGAAA			0	999		0	0	999		0	0	999	0	0	1	1	1	0	1	0	1	0	1	0	1	0	1	0	0	0	0	0	1	1	0	1	1	0	1	0	1	0	1
chrA01_1_164.768936	7247695	chrA01_1	164.769	chrA01		TGCAGTAAGACTGTCCTGCACTTTAC			0	999		0	0	999		0	0	999	0	0	1	1	1	0	1	0	1	0	1	0	1	0	1	0	0	0	0	0	0	1	0	0	1	0	1	0	1	0	1
chrA01_1_165.357178	3080593_9:G>A	chrA01_1	165.357	chrA01		TGCAGCATAATTCATCACTGGTGCTTTAGTTGTTCCATTGATCCTAATCAGCTCCCTTGCAGAGGCTAG	chrA05	15159570	4	7.5664e-29	C1	33123710	2	3.45645e-25	A05	16539783	2	2.57438e-29	0	0	1	1	1	0	1	0	1	0	1	0	1	0	1	0	0	0	0	0	0	1	0	0	1	0	1	0	1	0	1
chrA01_1_165.357178	3086181_36:G>A	chrA01_1	165.357	chrA01	17685636	TGCAGCATAATTCATCACTGGTGCTTTAGTTGTTCCATTGATCCTAATCAGCTCCCTTGCAGAGGCTAG	chrA01	17685636	2	3.52031e-27		0	0	999	A01	20877594	2	1.19774e-27	0	0	1	1	1	0	1	0	1	0	1	0	1	0	1	0	0	0	0	0	0	1	0	0	1	0	1	0	1	0	1
chrA01_1_165.357178	4169093_45:G>A	chrA01_1	165.357	chrA01		TGCAGCATAATTCATCACTGGTGCTTTAGTTGTTCCATTGATCCTAATCAGCTCCCTTGCAGAGGCTAG	chrC01	31279843	2	7.5664e-29	C1	33123710	1	4.43969e-29	A05	16539783	1	2.00424e-25	0	0	1	1	1	0	1	0	1	0	1	0	1	0	1	0	0	0	0	0	0	1	0	0	1	0	1	0	1	0	1
chrA01_1_165.357178	4331656_9:A>G	chrA01_1	165.357	chrA01		TGCAGGGCAGTAGCTTTTCTCTACTTCCCAAGCAAGCTGTGACATTCCATTAC	chrA05	15236607	2	1.35782e-19	C5	32945245	1	1.74649e-16	A05	16605798	1	4.84051e-20	0	0	1	1	1	0	1	0	1	0	1	0	1	0	1	0	0	0	0	0	0	1	0	0	1	0	1	0	1	0	1
chrA01_1_165.357178	3129622_20:A>G	chrA01_1	165.357	chrA01		TGCAGTGGCTTAGACACAATGCCTAATGGTTATTTTCTTGCATATACATTTTGGTTTATGATTTGTATA	chrA01_random	2062652	1	3.52031e-27		0	0	999	A01	20548575	1	2.57438e-29	0	0	1	1	1	0	1	0	1	0	1	0	1	0	1	0	0	0	0	0	0	1	0	0	1	0	1	0	1	0	1
chrA01_1_165.357178	3105074	chrA01_1	165.357	chrA01	17213333	TGCAGACTGAGATTGTAAGAAGAAGAAGAGCATTTGCCTTCGTTAGTTGATTATTTATTTGGGTTACAG	chrA01	17213333	2	3.52031e-27	C1	32261054	1	3.45645e-25	A01	20411306	1	2.00424e-25	0	0	1	1	1	0	1	0	1	0	1	0	1	0	1	0	0	0	0	0	0	1	0	0	1	0	1	0	1	0	1
chrA01_1_165.357178	4110020	chrA01_1	165.357	chrA01		TGCAGAGCAAACAAAGTACTCAGCACATTTATTAC			0	999		0	0	999		0	0	999	0	0	1	1	1	0	1	0	1	0	1	0	1	0	1	0	0	0	0	0	0	1	0	0	1	0	1	0	1	0	1
chrA01_1_165.357178	4107211	chrA01_1	165.357	chrA01	17700661	TGCAGGGCAGTAGCTTTTCTCTACTTCCCAAGCAAGCTGTGACATTCCATTAC	chrA01	17700661	2	1.35782e-19	C1	33150077	1	1.74649e-16	A01	20898592	1	4.84051e-20	0	0	1	1	1	0	1	0	1	0	1	0	1	0	1	0	0	0	0	0	0	1	0	0	1	0	1	0	1	0	1
chrA01_1_165.357178	3216449	chrA01_1	165.357	chrA01		TGCAGGGGTGAGAATGGGGAATTACGTGTGGGTGTAAGGCGTGCAATGCGACAACAGGGAAATGCGAGA	chrA06	7570111	2	7.5664e-29	C6	11739689	1	2.06558e-27		0	0	999	0	0	1	1	1	0	1	0	1	0	1	0	1	0	1	0	0	0	0	0	0	1	0	0	1	0	1	0	1	0	1
chrA01_1_165.357178	3153897	chrA01_1	165.357	chrA01	17720341	TGCAGTAACAAATATCAACGAGAGCTTTATTACACAGAAAAAAAAACACCAACCAGCTGCTAGAAGAGG	chrA01	17720341	1	7.5664e-29		0	0	999	A01	20912893	1	1.54938e-26	0	0	1	1	1	0	1	0	1	0	1	0	1	0	1	0	0	0	0	0	0	1	0	0	1	0	1	0	1	0	1
chrA01_1_165.357178	4111054	chrA01_1	165.357	chrA01		TGCAGTGCTAGCTAAAATCGAATATTTTGAGGTTTAC	chrA01_random	2106819	1	4.94287e-11		0	0	999	A01	20498397	1	1.8979e-11	0	0	1	1	1	0	1	0	1	0	1	0	1	0	1	0	0	0	0	0	0	1	0	0	1	0	1	0	1	0	1
chrA01_1_165.357178	3214105	chrA01_1	165.357	chrA01	17406643	TGCAGTTTATGCGGTTGGGGGAATAGGTGTAGTTTTAC	chrA01	17406643	1	1.48002e-11		0	0	999		0	0	999	0	0	1	1	1	0	1	0	1	0	1	0	1	0	1	0	0	0	0	0	0	1	0	0	1	0	1	0	1	0	1
chrA01_1_165.945404	3111851_18:C>T	chrA01_1	165.945	chrA01		TGCAGAGGAATTACTTGATTGGATCGCAACCGTATAAGAGATTTTGGAATTCAAAAATGTTTCCCTTGA	chrA01_random	2218338	1	1.63784e-25		0	0	999	A01	21136044	1	1.19774e-27	0	0	1	1	1	0	1	0	1	0	1	0	1	0	1	0	0	0	0	0	0	1	0	0	1	0	1	0	1	0	1
chrA01_1_165.945404	3196165_5:T>A	chrA01_1	165.945	chrA01	17898246	TGCAGATCCAAGGTGTGCCGGATCAAATGTTTCTTCGCCCTCCATGTCAGCAAAAGTGGTAACCTACAA	chrA01	17898246	4	3.52031e-27	C5	34344431	2	2.08025e-22	A05	17387178	2	1.19774e-27	0	0	1	1	1	0	1	0	1	0	1	0	1	0	1	0	0	0	0	0	0	1	0	0	1	0	1	0	1	0	1
chrA01_1_165.945404	3137030_39:A>G	chrA01_1	165.945	chrA01	17765520	TGCAGCTGAGACAAGCAAACGGTGTCCATACTTTGACCAGGAGACGCTTGTAATCGCAGCAGCACAATC	chrA01	17765520	1	7.5664e-29		0	0	999	A01	20961124	1	2.59265e-24	0	0	1	1	1	0	1	0	1	0	1	0	1	0	1	0	0	0	0	0	0	1	0	0	1	0	1	0	1	0	1
chrA01_1_165.945404	100037054_10:A>G	chrA01_1	165.945	chrA01		TGCAGTGTGTGGCATCTCATTCCGACACGAGAATGTTGTTTCTCAAGGGTAATGTTTTCCTTCTTTTAC	chrA01_random	2302099	2	1.26613e-26	C1	33603584	1	1.60813e-23	A01	21098459	1	9.25911e-29	0	0	1	1	1	0	1	0	1	0	1	0	1	0	1	0	0	0	0	0	0	1	0	0	1	0	1	0	1	0	1
chrA01_1_165.945404	100037055_37:A>G	chrA01_1	165.945	chrA01		TGCAGTGTGTGGCATCTCATTCCGACACGAGAATGTTGTTTCTCAAGGGTAATGTTTTCCTTCTTTTAC	chrC01	31740279	2	2.72136e-28	C1	33603584	1	3.45645e-25	A01	21098459	1	4.30784e-27	0	0	1	1	1	0	1	0	1	0	1	0	1	0	1	0	0	0	0	0	0	1	0	0	1	0	1	0	1	0	1
chrA01_1_165.945404	3196165_36:C>G	chrA01_1	165.945	chrA01	17898246	TGCAGTTCCAAGGTGTGCCGGATCAAATGTTTCTTCGCCCTCCATGTCAGCAAAAGTGGTGACCTAAAA	chrA01	17898246	4	3.52031e-27	C5	34344431	2	2.08025e-22	A05	17387178	2	1.19774e-27	0	0	1	1	1	0	1	0	1	0	1	0	1	0	1	0	0	0	0	0	0	1	0	0	1	0	1	0	1	0	1
chrA01_1_165.945404	3161752_25:A>G	chrA01_1	165.945	chrA01		TGCAGTTGGTCCCCCGCTGAATTCCGAATTTCTGTTTTAC			0	999		0	0	999		0	0	999	0	0	1	1	1	0	1	0	1	0	1	0	1	0	1	0	0	0	0	0	0	1	0	0	1	0	1	0	1	0	1
chrA01_1_165.945404	7509178	chrA01_1	165.945	chrA01		TGCAGACCAAAGAACCCAAAGGATAAACCCTGAAGTTTAC			0	999		0	0	999		0	0	999	0	0	1	1	1	0	1	0	1	0	1	0	1	0	1	0	0	0	0	0	0	1	0	0	1	0	1	0	1	0	1
chrA01_1_165.945404	3103271	chrA01_1	165.945	chrA01		TGCAGCAAAACACACGGGTCAAACATGAGCAATAAAGGATTTATGTTATTGTCAAGCAAGACTTTGATT	chrA02	1422688	1	7.5664e-29		0	0	999	Scaffold000695	684	1	2.57438e-29	0	0	1	1	1	0	1	0	1	0	1	0	1	0	1	0	0	0	0	0	0	1	0	0	1	0	1	0	1	0	1
chrA01_1_165.945404	3104534	chrA01_1	165.945	chrA01	17201284	TGCAGCACAGGAGCCAACATGTACTAGAAGAAGCTTATTTGGCAACTCAGGTTTTTGGAACAGAACAGA	chrA01	17201284	2	7.5664e-29	C1	32222012	1	7.48191e-22		0	0	999	0	0	1	1	1	0	1	0	1	0	1	0	1	0	1	0	0	0	0	0	0	1	0	0	1	0	1	0	1	0	1
chrA01_1_165.945404	3139504	chrA01_1	165.945	chrA01		TGCAGGAGGACCCTAAAAAAGTCTATTATCTCTGCTTTAC	chrA01_random	2096849	1	1.30757e-12		0	0	999		0	0	999	0	0	1	1	1	0	1	0	1	0	1	0	1	0	1	0	0	0	0	0	0	1	0	0	1	0	1	0	1	0	1
chrA01_1_165.945404	4118370	chrA01_1	165.945	chrA01		TGCAGTCAAGAGAATATACATTTTATTCTGATATCTAATAAATACATTAC	chrA09	6748121	2	2.10982e-17		0	0	999	Scaffold014083	5	2	7.28989e-18	0	0	1	1	1	0	1	0	1	0	1	0	1	0	1	0	0	0	0	0	0	1	0	0	1	0	1	0	1	0	1
chrA01_1_165.945404	4115953	chrA01_1	165.945	chrA01		TGCAGTGTGTGGCATCTCATTCCGACACGAGAATGTTGTTTCTCAAGGGTAATGTTTTCCTTCTTTTAC	chrA01_random	2302099	2	2.72136e-28	C1	33603584	1	7.48191e-22	A01	21098459	1	4.30784e-27	0	0	1	1	1	0	1	0	1	0	1	0	1	0	1	0	0	0	0	0	0	1	0	0	1	0	1	0	1	0	1
chrA01_1_166.533646	3081445_19:G>C	chrA01_1	166.534	chrA01		TGCAGACTCTTGTTTCATACATAGATTGATTCTCATGAGAAGATACCTTTTTAC	chrC01	32888639	1	3.91008e-20	C1	34827405	1	2.32066e-20		0	0	999	0	0	1	1	1	0	1	0	1	0	1	0	1	0	1	0	0	0	1	0	0	1	0	0	1	0	1	0	1	0	1
chrA01_1_166.533646	3092011_12:C>T	chrA01_1	166.534	chrA01		TGCAGGTCCTCTTTGTTAGCAGTATATATCCTTGCTTATTAGAAATCTTCGGTTCTGATCTAGGCTCCG	chrAnn_random	46855306	1	7.5664e-29		0	0	999	A01	21330169	1	1.19774e-27	0	0	1	1	1	0	1	0	1	0	1	0	1	0	1	0	0	0	1	0	0	1	0	0	1	0	1	0	1	0	1
chrA01_1_166.533646	5031134	chrA01_1	166.534	chrA01		TGCAGGCGTTCTTTATTGCTTGCAAGTAGGTATTAC			0	999		0	0	999	A01	21321826	1	6.371e-11	0	0	1	1	1	0	1	0	1	0	1	0	1	0	1	0	0	0	1	0	0	1	0	0	1	0	1	0	1	0	1
chrA01_1_166.533646	3112330	chrA01_1	166.534	chrA01	18194005	TGCAGTATATAGTAAACACACAAACCCCAGAACCCAGGTAAAAAAAATCAGTTTTCTTTGCGCCTAAGA	chrA01	18194005	1	7.5664e-29		0	0	999	A01	21600020	1	2.57438e-29	0	0	1	1	1	0	1	0	1	0	1	0	1	0	1	0	0	0	1	0	0	1	0	0	1	0	1	0	1	0	1
chrA01_1_166.533646	3132552	chrA01_1	166.534	chrA01		TGCAGTCGCTGGAGACAAGTCTGAGGTATGTCCAAGACAAGTTGCAGAGGATGCTAGTAGGAATGGCGG	chrC01	32077372	1	5.89072e-25	C1	34095613	1	3.45645e-25	A01	21321859	1	2.57438e-29	0	0	1	1	1	0	1	0	1	0	1	0	1	0	1	0	0	0	1	0	0	1	0	0	1	0	1	0	1	0	1
chrA01_1_167.710129	4111483_9:A>G	chrA01_1	167.71	chrA01	18404662	TGCAGAGGAGAGAGAGAGAGCCATCAATGCAGCCAAAACGTTCGAGCCAACAAACCCTTTCTTCAGAGT	chrA01	18404662	5	7.5664e-29	C1	34827565	3	2.06558e-27	A01	21796266	1	2.57438e-29	0	0	1	1	1	0	1	0	1	0	1	0	1	0	1	0	0	0	1	0	0	1	0	0	1	1	1	0	1	0	1
chrA01_1_167.710129	5155473	chrA01_1	167.71	chrA01		TGCAGGACCACTAAGGTTCTTTTTTTTAC			0	999		0	0	999		0	0	999	0	0	1	1	1	0	1	0	1	0	1	0	1	0	1	0	0	0	1	0	0	1	0	0	1	1	1	0	1	0	1
chrA01_1_167.710129	3082295	chrA01_1	167.71	chrA01	18141639	TGCAGGTATTGTTATAGTGTTGATCATCATCATTATGCTAGCTTTGAAACAGTGACATTGACTAGTTAC	chrA01	18141639	1	2.76014e-18		0	0	999	A01	21527494	1	4.30784e-27	0	0	1	1	1	0	1	0	1	0	1	0	1	0	1	0	0	0	1	0	0	1	0	0	1	1	1	0	1	0	1
chrA01_1_167.710129	3093268	chrA01_1	167.71	chrA01		TGCAGTGTACTGTTGGAGTATGTACTGAGCAGATGAAGTCTCCTGCAAGAACGGTTAC	chrC01	32526593	1	5.75567e-19	C1	34481693	1	3.40223e-19		0	0	999	0	0	1	1	1	0	1	0	1	0	1	0	1	0	1	0	0	0	1	0	0	1	0	0	1	1	1	0	1	0	1
chrA01_1_168.886597	5050962_66:A>T	chrA01_1	168.887	chrA01	17503291	TGCAGAGGCCAACGGTGGCGGAGGCGGAATGCGGTGGAGGAATCAGAGATACTGCGAGTCTTGGTTTTG	chrA01	17503291	1	7.5664e-29		0	0	999	A01	20713378	1	2.57438e-29	0	0	1	1	1	0	1	0	1	0	1	0	1	0	1	0	0	0	0	0	0	1	0	0	1	1	1	0	1	0	1
chrA01_1_168.886597	3097281_29:T>G	chrA01_1	168.887	chrA01		TGCAGATTCAGAGAACCAAAGAGAGTAGAGGATGTATTGAAAGATAAATTCTGAAAGGATAAGAAGGAA	chrC01	5669110	1	7.5664e-29		0	0	999		0	0	999	0	0	1	1	1	0	1	0	1	0	1	0	1	0	1	0	0	0	0	0	0	1	0	0	1	1	1	0	1	0	1
chrA01_1_168.886597	100014032_52:T>A	chrA01_1	168.887	chrA01	17190352	TGCAGCAAGCCGAGAGAAGACTGATATATACCGGTGACTCTATCTTCTTCGGAGGACCTCTTGTTACAG	chrA01	17190352	1	1.63784e-25		0	0	999	A01	20390552	1	1.20624e-22	0	0	1	1	1	0	1	0	1	0	1	0	1	0	1	0	0	0	0	0	0	1	0	0	1	1	1	0	1	0	1
chrA01_1_168.886597	3131192_62:C>G	chrA01_1	168.887	chrA01		TGCAGTGTAACGCTCCATCCTGAGTGGAACCACCACAAGAACTCTCCCATACGGTATGCATCGACCGCG	chrC01	31277302	4	3.52031e-27	C1	33121169	2	2.06558e-27	A01	20875075	1	2.57438e-29	0	0	1	1	1	0	1	0	1	0	1	0	1	0	1	0	0	0	0	0	0	1	0	0	1	1	1	0	1	0	1
chrA01_1_168.886597	3147906	chrA01_1	168.887	chrA01		TGCAGAAAGGAGAGAATCAGTGAATTAGGTTACTTCTATTTGGGCCGTTAC			0	999		0	0	999		0	0	999	0	0	1	1	1	0	1	0	1	0	1	0	1	0	1	0	0	0	0	0	0	1	0	0	1	1	1	0	1	0	1
chrA01_1_168.886597	3085339	chrA01_1	168.887	chrA01		TGCAGAAGCTTCTCTGTTCCACTTCCTCTTCCCATTGATGTTTCTAAGAAACGTATGTAGTTATGCCTT			0	999		0	0	999		0	0	999	0	0	1	1	1	0	1	0	1	0	1	0	1	0	1	0	0	0	0	0	0	1	0	0	1	1	1	0	1	0	1
chrA01_1_168.886597	3164139	chrA01_1	168.887	chrA01		TGCAGACGTATTAGGGTTAGCGGAACTGAGCCTCATCGGGCCGGATACTCTTTTGATCTGACAGCCCAA			0	999		0	0	999		0	0	999	0	0	1	1	1	0	1	0	1	0	1	0	1	0	1	0	0	0	0	0	0	1	0	0	1	1	1	0	1	0	1
chrA01_1_168.886597	3120580	chrA01_1	168.887	chrA01		TGCAGAGACGTGAAGCTGAAATTTTATGAACCTCTGGCAGTAGGAAAACACAAAAGAAGAGAAAAAATC	chrCnn_random	42629466	1	3.52031e-27	C1	32396017	1	9.61023e-26		0	0	999	0	0	1	1	1	0	1	0	1	0	1	0	1	0	1	0	0	0	0	0	0	1	0	0	1	1	1	0	1	0	1
chrA01_1_168.886597	3106169	chrA01_1	168.887	chrA01		TGCAGAGCAAACAAAGTACTCAGCACACTTAGTAACTAGCTAAAAGTGTTATTCTAAAGCATGCAAGGA			0	999		0	0	999	A01	20926502	1	2.57438e-29	0	0	1	1	1	0	1	0	1	0	1	0	1	0	1	0	0	0	0	0	0	1	0	0	1	1	1	0	1	0	1
chrA01_1_168.886597	3131100	chrA01_1	168.887	chrA01		TGCAGATTCAGAGAACCAAAGAGAGTAGAGGATGTATTGAAAGATAAATTCTGAAAGGATAAGAAGGAA	chrC01	5669110	1	1.63784e-25		0	0	999		0	0	999	0	0	1	1	1	0	1	0	1	0	1	0	1	0	1	0	0	0	0	0	0	1	0	0	1	1	1	0	1	0	1
chrA01_1_168.886597	4111213	chrA01_1	168.887	chrA01		TGCAGCGGATGATTGAGTTGAATCGTCCTGAAGAACCTTTGTATTAC			0	999		0	0	999		0	0	999	0	0	1	1	1	0	1	0	1	0	1	0	1	0	1	0	0	0	0	0	0	1	0	0	1	1	1	0	1	0	1
chrA01_1_169.474838	5030450	chrA01_1	169.475	chrA01		TGCAGTGTGTAGCATCCCATTCCGACACGAGAATGTTGTTTCTCAAGGGTAATGTTTTCCTTCTTTTAC	chrA01_random	2302099	2	5.89072e-25	C1	33603584	1	3.45645e-25	A01	21098459	1	4.30784e-27	0	0	1	1	1	0	1	0	1	0	1	0	1	0	1	0	0	0	0	0	0	1	0	0	1	1	1	0	1	0	1
chrA01_1_175.357193	3132419_30:G>T	chrA01_1	175.357	chrA01	15093671	TGCAGAAAACCATCTTTCGTTTTGTTTGTATTTTAGGCTTTTCTTTTTCTTAC	chrA01	15093671	3	1.35782e-19		0	0	999	A01	23700073	1	4.84051e-20	0	0	1	1	1	0	1	0	1	0	1	1	1	1	1	0	0	0	1	0	0	1	0	0	0	1	1	0	0	0	1
chrA01_1_175.357193	3195628	chrA01_1	175.357	chrA01	19643178	TGCAGAAAAAGAGCTCTTGGATAAACTAAACATGCTGAAAAGAGTGGAAGAGGAATACTTCAAACAGCT	chrA01	19643178	1	7.5664e-29		0	0	999		0	0	999	0	0	1	1	1	0	1	0	1	0	1	1	1	1	1	0	0	0	1	0	0	1	0	0	0	1	1	0	0	0	1
chrA01_1_175.357193	4118104	chrA01_1	175.357	chrA01	19651758	TGCAGAAAGAAAGGAACCCACATTACTTCAATCATTGTCTTTCTCCTAGTAAATGAGATATATAAAACC	chrA01	19651758	2	7.5664e-29	C1	37004421	1	1.24316e-24		0	0	999	0	0	1	1	1	0	1	0	1	0	1	1	1	1	1	0	0	0	1	0	0	1	0	0	0	1	1	0	0	0	1
chrA01_1_175.357193	3109159	chrA01_1	175.357	chrA01	19643244	TGCAGTGAAGTTGGGACCAGTTGGTTGTTGAAGAGATAGTACCTGCGCATCATGAAACAAACTATTAGT	chrA01	19643244	1	7.5664e-29		0	0	999		0	0	999	0	0	1	1	1	0	1	0	1	0	1	1	1	1	1	0	0	0	1	0	0	1	0	0	0	1	1	0	0	0	1
chrA01_1_186.533661	3153133	chrA01_1	186.534	chrA01		TGCAGTGGTGGACCCAAAAATATATTTTACCGGTGACATAAATAAATTATTTATTAC			0	999		0	0	999		0	0	999	0	0	1	1	1	0	1	1	1	0	1	1	0	1	1	0	0	0	1	1	0	1	0	0	0	1	1	0	0	0	1
chrA01_1_187.125381	3153133_12:C>T	chrA01_1	187.125	chrA01		TGCAGTGGTGGATCCAAAAATATATTTTACCAGTGTCATAAATAAATTATTTATTAC			0	999		0	0	999		0	0	999	0	0	1	1	1	0	1	1	1	0	1	1	0	1	1	0	0	0	1	1	0	1	0	0	0	1	1	0	0	0	1
chrA01_1_187.125381	4108415	chrA01_1	187.125	chrA01		TGCAGGTTTTACCGGGAGTACTAAAAAAAAGATTTAC			0	999		0	0	999		0	0	999	0	0	1	1	1	0	1	1	1	0	1	1	0	1	1	0	0	0	1	1	0	1	0	0	0	1	1	0	0	0	1
chrA01_1_187.717102	3147187_33:A>C	chrA01_1	187.717	chrA01	20872875	TGCAGCAACTGCAATTGCTTTTGAAAGGTGAAACCTTTCTTCTCTAAAATGTCTTTTTTTAC	chrA01	20872875	1	1.78162e-24	C1	39732579	1	4.95375e-13	A01	26357608	1	6.08722e-25	0	0	1	1	1	0	1	1	1	0	1	1	0	1	1	0	0	0	1	1	0	1	0	0	0	1	1	0	0	0	1
chrA01_1_187.717102	4118298	chrA01_1	187.717	chrA01	20891170	TGCAGAGAGTGCATTATCTCTGGACGGTACATCATTCATGTCTCGGATTCTCAAGGTAAAAAATATTGA	chrA01	20891170	3	7.5664e-29	C1	39745951	2	4.47121e-24	A01	26367783	2	5.57255e-26	0	0	1	1	1	0	1	1	1	0	1	1	0	1	1	0	0	0	1	1	0	1	0	0	0	1	1	0	0	0	1
chrA01_1_187.717102	3147187	chrA01_1	187.717	chrA01	20872875	TGCAGCAACTGCAATTGCTTTTGAAAGGTGAAAACTTTCTTCTCTAAAATGTTTTTTTTTAC	chrA01	20872875	1	1.78162e-24	C1	39732579	1	4.95375e-13	A01	26357608	1	6.08722e-25	0	0	1	1	1	0	1	1	1	0	1	1	0	1	1	0	0	0	1	1	0	1	0	0	0	1	1	0	0	0	1
chrA01_1_187.717102	3084843	chrA01_1	187.717	chrA01	20872875	TGCAGCAACTGCAATTGCTTTTGAAAGGTGAAACCTTTCTTCTCTAAAATGTCTTTTTTTAC	chrA01	20872875	1	3.85652e-21		0	0	999	A01	26357608	1	1.31765e-21	0	0	1	1	1	0	1	1	1	0	1	1	0	1	1	0	0	0	1	1	0	1	0	0	0	1	1	0	0	0	1
chrA01_1_187.717102	5031262	chrA01_1	187.717	chrA01		TGCAGGTTTTACTAGGAGTACTAAAAAAAAAAATTAGTGTCAACAGTAGATTTTGAACACACGCCCTTT			0	999		0	0	999		0	0	999	0	0	1	1	1	0	1	1	1	0	1	1	0	1	1	0	0	0	1	1	0	1	0	0	0	1	1	0	0	0	1
chrA01_1_187.717102	3102128	chrA01_1	187.717	chrA01		TGCAGTCTGCACCGAATAATTGTATACAATTATAACAGTCTTAC	chrC01	37609082	1	1.26352e-13	C1	39719996	1	7.2491e-14	A01	26336668	1	4.41423e-14	0	0	1	1	1	0	1	1	1	0	1	1	0	1	1	0	0	0	1	1	0	1	0	0	0	1	1	0	0	0	1
chrA01_1_188.893585	4707271	chrA01_1	188.894	chrA01		TGCAGAGAGTGCATTATCTCTGGACGGTACCTCATTCATGTCTCGGATTCTCAAGGTAAAAAAATATTG	chrC01	37578002	2	3.52031e-27	C1	39745951	1	2.06558e-27	A01	26367783	1	2.57438e-29	0	0	1	1	1	0	1	1	1	0	1	1	0	1	1	0	0	0	1	1	0	1	0	0	0	1	1	0	0	0	1
chrA01_1_190.070053	3119863_48:T>C	chrA01_1	190.07	chrA01		TGCAGCCCTTCTCTCGCGTGCACTCCAAATGTGCCGAGCCAAGCAGGTCACGCACATCACTTTTCATAC	chrAnn_random	9962940	2	7.5664e-29	C1	40057261	1	4.43969e-29	A01	26606908	1	1.54938e-26	0	0	1	1	1	0	1	1	1	0	1	1	0	1	1	0	0	0	1	1	0	1	0	0	0	1	1	0	0	0	1
chrA01_1_190.070053	5049154	chrA01_1	190.07	chrA01		TGCAGCCCTTCTCTCGCGTGCACTCCAAATGTGCCGAGCCAAGCAGGTCACGCACATCACTTTTCATAC	chrAnn_random	9962940	2	1.63784e-25	C1	40057261	1	9.61023e-26	A01	26606908	1	3.35381e-23	0	0	1	1	1	0	1	1	1	0	1	1	0	1	1	0	0	0	1	1	0	1	0	0	0	1	1	0	0	0	1
chrA01_1_190.070053	4332110	chrA01_1	190.07	chrA01		TGCAGCGTACTCAAAGGAGGCAGAACTAAAGCAAAAGGGATTAC			0	999		0	0	999		0	0	999	0	0	1	1	1	0	1	1	1	0	1	1	0	1	1	0	0	0	1	1	0	1	0	0	0	1	1	0	0	0	1
chrA01_1_193.01123	4109341_47:C>A	chrA01_1	193.011	chrA01	22695474	TGCAGTAACATATGATGATGTTCAAAGAGGTTTGAAGCCTTTGTTGTATCCGTTTTTCAAGAGAATAGT	chrA01	22695474	290	3.52031e-27	C9	609888	99	2.08025e-22	A01	25437483	197	2.57438e-29	0	0	0	1	1	0	1	1	1	0	1	1	0	1	1	0	0	0	1	1	0	1	0	0	0	1	1	0	0	0	1
chrA01_1_193.01123	3094904	chrA01_1	193.011	chrA01		TGCAGTCTATTTTGATACAGCCCTTGCTAGCTCTAGAGCACTTGCCCATTCTGGAGTTAC			0	999		0	0	999		0	0	999	0	0	0	1	1	0	1	1	1	0	1	1	0	1	1	0	0	0	1	1	0	1	0	0	0	1	1	0	0	0	1
chrA01_1_193.01123	3129669	chrA01_1	193.011	chrA01		TGCAGTTATGTATATTTTATACAAAAAAATAAAATTGGTAACTTATGTTAC			0	999		0	0	999		0	0	999	0	0	0	1	1	0	1	1	1	0	1	1	0	1	1	0	0	0	1	1	0	1	0	0	0	1	1	0	0	0	1
chrA01_1_194.187714	3075887_48:G>A	chrA01_1	194.188	chrA01	21546546	TGCAGAACCATAACCTTCCTGTGATGAATTTGGAGCCTTCTTTCCCCAAACTTGGCGAATTAGATCAGC	chrA01	21546546	4	7.5664e-29	C1	40856127	2	4.43969e-29	A01	27405215	2	2.57438e-29	0	0	0	1	1	0	1	1	1	0	1	1	0	1	1	0	0	0	1	1	0	1	0	0	0	1	1	0	0	0	1
chrA01_1_194.187714	3087888_35:A>G	chrA01_1	194.188	chrA01	21509564	TGCAGCTCACTTCCAGTCCTCTCAATGATTGCACTGTAATCACAAAAACAACAATACGCATTAGCAGCG	chrA01	21509564	1	7.5664e-29	C1	40833131	1	4.50295e-19	A01	27385208	1	1.19774e-27	0	0	0	1	1	0	1	1	1	0	1	1	0	1	1	0	0	0	1	1	0	1	0	0	0	1	1	0	0	0	1
chrA01_1_194.187714	4166168	chrA01_1	194.188	chrA01	21546546	TGCAGAACCATAACCTTCCTGTGATGAATTTGGAGCCTTCTTTCCCCAAACTTGGCGAATTAGATCAGC	chrA01	21546546	4	1.63784e-25	C1	40856127	2	9.61023e-26	A01	27405215	2	5.57255e-26	0	0	0	1	1	0	1	1	1	0	1	1	0	1	1	0	0	0	1	1	0	1	0	0	0	1	1	0	0	0	1
chrA01_1_194.187714	4167822	chrA01_1	194.188	chrA01		TGCAGCTGTAGCATAACCGTGTTGATCATTTTGAATTGGTTCATCTCTTCTTTCATTGTTACTTTGTGT	chrC01	37746415	1	7.62012e-24	C1	40972016	1	4.47121e-24	A01	27505397	1	1.19774e-27	0	0	0	1	1	0	1	1	1	0	1	1	0	1	1	0	0	0	1	1	0	1	0	0	0	1	1	0	0	0	1
chrA01_1_194.187714	4338782	chrA01_1	194.188	chrA01		TGCAGGAAAAAGCAGATTGTTTGTGCTCGTCTTATCCGGAGGTGATGATTAC	chrC01	38132026	1	2.85432e-11		0	0	999	A01	27799071	1	7.82988e-18	0	0	0	1	1	0	1	1	1	0	1	1	0	1	1	0	0	0	1	1	0	1	0	0	0	1	1	0	0	0	1
chrA01_1_194.187714	4331910	chrA01_1	194.188	chrA01		TGCAGTAACATATGATGATGTTCAAAGAGGTTTGAAGCCTTTGTTGTCTCCGTTTTTCAAGAGAATAGT	chrC08	38129362	350	1.63784e-25	Scaffold00971	15527	189	9.61023e-26	Scaffold000327	1768	205	3.35381e-23	0	0	0	1	1	0	1	1	1	0	1	1	0	1	1	0	0	0	1	1	0	1	0	0	0	1	1	0	0	0	1
chrA01_1_194.187714	3147030	chrA01_1	194.188	chrA01		TGCAGTATAGCCCATAACGACAGTATCCGTTTTTCTTCCTTCAACATAAAGAAGAAGTACAACTGAAGA	chrA08	1526446	1	7.5664e-29		0	0	999	A08	3674906	1	1.19774e-27	0	0	0	1	1	0	1	1	1	0	1	1	0	1	1	0	0	0	1	1	0	1	0	0	0	1	1	0	0	0	1
chrA01_1_194.187714	5052341	chrA01_1	194.188	chrA01		TGCAGTATATAAAGTATTTACCAAAAACTCAATATTTTTGTATGGGTTAGTCCATAGATTTTGAGAAAA	chrA06	806203	270	4.5538e-26	Scaffold01424	8176	46	2.69097e-21	Scaffold001504	625	86	7.20854e-25	0	0	0	1	1	0	1	1	1	0	1	1	0	1	1	0	0	0	1	1	0	1	0	0	0	1	1	0	0	0	1
chrA01_1_194.187714	5029736	chrA01_1	194.188	chrA01		TGCAGTTGTAATGTAACATACATTGCAAATGTAAACCAAACCAGGCGGTGGAGTTAGTGTTTCGTAAGG			0	999		0	0	999	A01	27396034	1	2.57438e-29	0	0	0	1	1	0	1	1	1	0	1	1	0	1	1	0	0	0	1	1	0	1	0	0	0	1	1	0	0	0	1
chrA01_1_194.775955	3101104_9:C>A	chrA01_1	194.776	chrA01		TGCAGAAAAATTTGGTAAGAAAGGTTGAATACAGATGGACAATTATTAC	chrCnn_random	41237542	2	2.02868e-17	Scaffold16946	326	2	1.1639e-17		0	0	999	0	0	0	1	1	0	1	1	1	0	1	1	0	1	1	0	0	0	1	1	0	1	0	0	0	1	1	0	0	0	1
chrA01_1_194.775955	3108706_15:A>C	chrA01_1	194.776	chrA01		TGCAGATGCTACTTGCGACGGAGACGATTCCTGTTGCGGTTACAAAGAAGAGATATTAC	chrC01	38074706	2	7.61697e-23	C1	41415939	1	5.81926e-22		0	0	999	0	0	0	1	1	0	1	1	1	0	1	1	0	1	1	0	0	0	1	1	0	1	0	0	0	1	1	0	0	0	1
chrA01_1_194.775955	3076302_29:T>A	chrA01_1	194.776	chrA01		TGCAGGAAAATGCTCTCTATGTATGCTTCAGTTACAAAAGTTATACCAGAGGTTGAGGATCCATCGAAG	chrC01	37980680	2	7.5664e-29	C1	41330361	1	4.43969e-29	A01	27724914	1	5.57255e-26	0	0	0	1	1	0	1	1	1	0	1	1	0	1	1	0	0	0	1	1	0	1	0	0	0	1	1	0	0	0	1
chrA01_1_194.775955	5121587	chrA01_1	194.776	chrA01		TGCAGAAAAAACTATATCACTGAAAGAGGTTTTAC			0	999		0	0	999	A01	27750465	1	2.12775e-10	0	0	0	1	1	0	1	1	1	0	1	1	0	1	1	0	0	0	1	1	0	1	0	0	0	1	1	0	0	0	1
chrA01_1_194.775955	5052958	chrA01_1	194.776	chrA01		TGCAGACATTGTTCGTGTTGTTTGTGGCATCAAGAACACTTACAACAGAGGTTGTATGCTATCACTTTT			0	999		0	0	999	A04	5894369	2	1.19774e-27	0	0	0	1	1	0	1	1	1	0	1	1	0	1	1	0	0	0	1	1	0	1	0	0	0	1	1	0	0	0	1
chrA01_1_194.775955	3133603	chrA01_1	194.776	chrA01		TGCAGAGACAAAGGCCCAATACGAAAGCCTTTCCAAAAAAACTCTTTGGTATAGATACCTTTTATAATT	chrAnn_random	33885217	2	1.64947e-20		0	0	999		0	0	999	0	0	0	1	1	0	1	1	1	0	1	1	0	1	1	0	0	0	1	1	0	1	0	0	0	1	1	0	0	0	1
chrA01_1_194.775955	4333084	chrA01_1	194.776	chrA01	21732781	TGCAGATGTAACCCAACAAAGATTGAAAAAAAAACAACATTCAGAAGAGGAAACTGGTTTTGTGGATCT	chrA01	21732781	2	2.74068e-23		0	0	999	A01	27724980	1	1.19774e-27	0	0	0	1	1	0	1	1	1	0	1	1	0	1	1	0	0	0	1	1	0	1	0	0	0	1	1	0	0	0	1
chrA01_1_194.775955	4111528	chrA01_1	194.776	chrA01	21783838	TGCAGCTGCATTGCTTCTAGTGGATACAGTTCCGCGCTTCAATGCATCGATCAGGAGAGGGATCACGTT	chrA01	21783838	1	7.62012e-24	C1	41648623	1	9.61023e-26	A01	27944288	1	1.20624e-22	0	0	0	1	1	0	1	1	1	0	1	1	0	1	1	0	0	0	1	1	0	1	0	0	0	1	1	0	0	0	1
chrA01_1_194.775955	4167859	chrA01_1	194.776	chrA01	21732715	TGCAGGAAAATGCTCTCTATGTATGCTTCAGTTACAAAAGTTATACCAGAGGTTGAGGATCCATCGAAG	chrA01	21732715	2	1.63784e-25	C1	41330361	1	4.47121e-24	A01	27724914	1	1.19774e-27	0	0	0	1	1	0	1	1	1	0	1	1	0	1	1	0	0	0	1	1	0	1	0	0	0	1	1	0	0	0	1
chrA01_1_194.775955	3086912	chrA01_1	194.776	chrA01		TGCAGGTCAAAAACTCTTGTTTGTTTATATTTTTCTTGCTCTCTCTATTGTGTTAC			0	999		0	0	999		0	0	999	0	0	0	1	1	0	1	1	1	0	1	1	0	1	1	0	0	0	1	1	0	1	0	0	0	1	1	0	0	0	1
chrA01_1_194.775955	3124732	chrA01_1	194.776	chrA01		TGCAGTAGTAAGAGCAGTCTCCATTGGAGAAATGGATTCAAGTTTTAGTTAC	chrA08	1526397	2	2.19097e-17		0	0	999	A02	15164088	3	7.82988e-18	0	0	0	1	1	0	1	1	1	0	1	1	0	1	1	0	0	0	1	1	0	1	0	0	0	1	1	0	0	0	1
chrA01_1_194.775955	3214082	chrA01_1	194.776	chrA01	21749743	TGCAGTTTCAGTTTCGTCTCCAGAGAATCTTCTTCAGTTATTGTCCCTTCCAGGTTTGAACAAATCTCT	chrA01	21749743	1	3.52031e-27		0	0	999		0	0	999	0	0	0	1	1	0	1	1	1	0	1	1	0	1	1	0	0	0	1	1	0	1	0	0	0	1	1	0	0	0	1
chrA01_1_216.540649	3142672	chrA01_1	216.541	chrA01		TGCAGAAGTTTCTAGGGTTTTCTCCGCCACGTGGCGCTGCTGGTGCTGGTTTGTTCCCCATGCCTGATC	chrAnn_random	9916752	2	3.52031e-27	C1	40000863	1	4.47121e-24	A01	26569197	1	1.54938e-26	0	1	1	1	1	0	1	1	1	0	1	1	1	1	1	0	1	1	1	1	0	1	0	0	0	1	1	0	0	1	1
chrA01_1_218.8936	3159041_48:A>G	chrA01_1	218.894	chrA01		TGCAGCTGATTTGCCAGAGAGAACTGAAACCAAAGCTCTAGAAGTTGTGGTAGATAGAGAGGAGAAAGA	chrCnn_random	64583515	3	7.5664e-29	C1	40052224	1	9.61023e-26		0	0	999	0	1	1	1	1	0	1	1	1	0	1	1	1	1	1	0	1	1	1	1	0	1	0	0	0	1	1	0	0	1	1
chrA01_1_218.8936	4114576	chrA01_1	218.894	chrA01		TGCAGGTAGGCTTCCCTCTGCCATGTATCATGCAATGGCTTCTTTTTCTTTTTTGTTCATTTCTCAAGT	chrAnn_random	37172182	1	7.5664e-29		0	0	999	A01	26570535	1	2.57438e-29	0	1	1	1	1	0	1	1	1	0	1	1	1	1	1	0	1	1	1	1	0	1	0	0	0	1	1	0	0	1	1
chrA01_1_219.481827	3139454	chrA01_1	219.482	chrA01	20974615	TGCAGATGGAGATATTGTCACTGCTATCATGGAGCTTACCACCTAAACCAAAATCTTTTCAGCTTAGAT	chrA01	20974615	2	3.52031e-27	C1	39858035	1	9.61023e-26	A01	26453036	1	5.57255e-26	0	1	1	1	1	0	1	1	1	0	1	1	1	1	1	0	1	1	1	1	0	1	0	0	0	1	1	0	0	1	1
chrA01_1_220.070053	3091327_60:A>G	chrA01_1	220.07	chrA01		TGCAGAGTTGTTGATGTCTCCCTTCTTTGATGAACTCGCCTATTTTCTAAAGGCTCAAAAGCCTTTATT	chrCnn_random	64583449	3	7.5664e-29	C1	40052158	1	3.45645e-25		0	0	999	0	1	1	1	1	0	1	1	1	0	1	1	1	1	1	0	1	1	1	1	0	1	0	0	0	1	1	0	0	1	1
chrA01_1_220.070053	5156556_9:T>A	chrA01_1	220.07	chrA01		TGCAGCCATACGTGCTCATTTAC			0	999		0	0	999		0	0	999	0	1	1	1	1	0	1	1	1	0	1	1	1	1	1	0	1	1	1	1	0	1	0	0	0	1	1	0	0	1	1
chrA01_1_220.070053	4110562	chrA01_1	220.07	chrA01		TGCAGAGATTATTCCTCATTCAGAGTGTTATTCTTTACCAAAAAGAGACATACCAGAAAAAGTAATGAT			0	999		0	0	999	A01	26508965	1	2.57438e-29	0	1	1	1	1	0	1	1	1	0	1	1	1	1	1	0	1	1	1	1	0	1	0	0	0	1	1	0	0	1	1
chrA01_1_220.070053	5031021	chrA01_1	220.07	chrA01		TGCAGCCATACGTGCTCATTTAC			0	999		0	0	999		0	0	999	0	1	1	1	1	0	1	1	1	0	1	1	1	1	1	0	1	1	1	1	0	1	0	0	0	1	1	0	0	1	1
chrA01_1_220.070053	5155167	chrA01_1	220.07	chrA01		TGCAGCTGCGGCAACTTTTTAC			0	999		0	0	999		0	0	999	0	1	1	1	1	0	1	1	1	0	1	1	1	1	1	0	1	1	1	1	0	1	0	0	0	1	1	0	0	1	1
chrA01_1_220.658279	3111870	chrA01_1	220.658	chrA01		TGCAGATAGTCGCATCATTCATGAACAACTCAATCAAAAGGTCATAGGCTTTGTCTTAC	chrAnn_random	37171837	1	7.61697e-23		0	0	999	A01	26570190	1	2.60852e-23	0	1	1	1	1	0	1	1	1	0	1	1	1	1	1	0	1	1	1	1	0	1	0	0	0	1	1	0	0	1	1
chrA01_1_220.658279	3093778	chrA01_1	220.658	chrA01		TGCAGGATGTCAGATTTATCCAATGCCTCATGTGATGTCATAACATAATCCAAGATTTGTTTCTCCAAG	chrAnn_random	37172248	2	7.5664e-29	C5	41867281	1	2.08025e-22	A01	26570601	1	2.57438e-29	0	1	1	1	1	0	1	1	1	0	1	1	1	1	1	0	1	1	1	1	0	1	0	0	0	1	1	0	0	1	1
chrA01_1_221.246506	3074770	chrA01_1	221.247	chrA01	21612633	TGCAGAAACTTTTCCTCAGATATATCCAACCTGGAAAAGCAAAAACATCATTTTAC	chrA01	21612633	1	3.23114e-21		0	0	999	A01	27483700	1	3.20456e-17	0	1	1	1	1	0	1	1	1	0	1	1	1	1	1	0	1	1	1	1	0	1	0	0	0	1	1	0	0	1	1
chrA01_1_221.246506	5120947	chrA01_1	221.247	chrA01		TGCAGAGAACAAAGGTTTGTTCTGTTAC			0	999		0	0	999		0	0	999	0	1	1	1	1	0	1	1	1	0	1	1	1	1	1	0	1	1	1	1	0	1	0	0	0	1	1	0	0	1	1
chrA01_1_221.246506	3129016	chrA01_1	221.247	chrA01	21658694	TGCAGGGCAGCTTCTGTGCACAGAGCTGCAAGATCAGCACCAACATAGCCGTGTGTGTCCTTTGAGATC	chrA01	21658694	2	7.5664e-29	C1	41007935	1	2.06558e-27	A01	27522824	1	2.57438e-29	0	1	1	1	1	0	1	1	1	0	1	1	1	1	1	0	1	1	1	1	0	1	0	0	0	1	1	0	0	1	1
chrA01_1_221.246506	3076046	chrA01_1	221.247	chrA01	21675260	TGCAGTAACAAAAGCCATGCTTTTTAGTGTTATGAATCATCAACAACAGGCCAATATGGCAAGTTTCAA	chrA01	21675260	1	7.5664e-29		0	0	999	A01	27540916	1	2.57438e-29	0	1	1	1	1	0	1	1	1	0	1	1	1	1	1	0	1	1	1	1	0	1	0	0	0	1	1	0	0	1	1
chrA01_1_221.246506	3132677	chrA01_1	221.247	chrA01	21612800	TGCAGTAAGGTTCCTTCTCCTCTCATTCCATAATCCACAACAAAACAGACTCAAAATGGTAGTTCGTGG	chrA01	21612800	1	7.5664e-29		0	0	999		0	0	999	0	1	1	1	1	0	1	1	1	0	1	1	1	1	1	0	1	1	1	1	0	1	0	0	0	1	1	0	0	1	1
chrA01_1_221.246506	3093900	chrA01_1	221.247	chrA01	21612686	TGCAGTATTTTTGGGAATGTTGGAAGTTACTAAAGGTAAAAGACTCTTCAATAGTTCCAGTTTGAGATG	chrA01	21612686	2	7.5664e-29	C1	40939499	1	1.24316e-24	A01	27483753	1	5.57255e-26	0	1	1	1	1	0	1	1	1	0	1	1	1	1	1	0	1	1	1	1	0	1	0	0	0	1	1	0	0	1	1
chrA01_1_221.834732	100032618_41:C>T	chrA01_1	221.835	chrA01		TGCAGCGCTGGATTCGTTCCGGTATCCCATAAACCAATTGGTTTTCATGTTCAAATGAGCCAAGGACTC	chrC01	38271226	1	7.5664e-29	Scaffold01895	2469	1	2.09502e-17	A01	27868845	1	1.19774e-27	0	1	1	1	1	0	1	1	1	0	1	1	1	1	1	0	1	1	1	1	0	1	0	0	0	1	1	0	0	1	1
chrA01_1_221.834732	100028467_67:G>A	chrA01_1	221.835	chrA01		TGCAGGCGCGAATAAACTTTTGTCATGTGGACGCAATAATTGCTCGGCGTCAGATTGGACTCACTAAAA	chrAnn_random	2281322	1	4.5538e-26	C1	42330885	1	4.43969e-29	Scaffold000215	79063	1	3.33017e-28	0	1	1	1	1	0	1	1	1	0	1	1	1	1	1	0	1	1	1	1	0	1	0	0	0	1	1	0	0	1	1
chrA01_1_221.834732	3083708_26:C>A	chrA01_1	221.835	chrA01		TGCAGGTCAGATATGGATTTATACAAATAACCCTTTAC	chrAnn_random	14078056	1	1.48002e-11		0	0	999	A01	27597845	1	5.27612e-12	0	1	1	1	1	0	1	1	1	0	1	1	1	1	1	0	1	1	1	1	0	1	0	0	0	1	1	0	0	1	1
chrA01_1_221.834732	3109785_41:A>G	chrA01_1	221.835	chrA01		TGCAGGTGCTTATCCCAGTGCCAATCAGACCAAAGAGAGGGGGTTTTCGACAGGAGGATCCAGATAAAC	chrA09	22755239	1	3.52031e-27		0	0	999	A09	23747843	2	1.19774e-27	0	1	1	1	1	0	1	1	1	0	1	1	1	1	1	0	1	1	1	1	0	1	0	0	0	1	1	0	0	1	1
chrA01_1_221.834732	4332303_26:A>G	chrA01_1	221.835	chrA01		TGCAGGTTTTCGCAGCTCTCTAATGGGTGCCATTGGGAAGTTTCATCAGAACAAAGCTGGTGGGATGTT	chrAnn_random	14077990	1	7.5664e-29		0	0	999	A01	27597880	1	2.57438e-29	0	1	1	1	1	0	1	1	1	0	1	1	1	1	1	0	1	1	1	1	0	1	0	0	0	1	1	0	0	1	1
chrA01_1_221.834732	3090690_20:C>T	chrA01_1	221.835	chrA01		TGCAGTAAAGCCTTGTAGTATTGCTTTTGCATCTGAGACATTCCAACTTTAC	chrC05	41334788	5	4.70918e-19	C5	44536841	1	2.80184e-19	A02	23296236	3	1.68292e-19	0	1	1	1	1	0	1	1	1	0	1	1	1	1	1	0	1	1	1	1	0	1	0	0	0	1	1	0	0	1	1
chrA01_1_221.834732	4120238_14:A>G	chrA01_1	221.835	chrA01		TGCAGTAAAGCCTTGTAGTATTGCTTTTGCATCTGAGACATTCCAACTTTAC			0	999	C1	42018828	1	2.80184e-19		0	0	999	0	1	1	1	1	0	1	1	1	0	1	1	1	1	1	0	1	1	1	1	0	1	0	0	0	1	1	0	0	1	1
chrA01_1_221.834732	5122216	chrA01_1	221.835	chrA01		TGCAGAAAAAAACTATATCACTGAAAGAGGTTTTAC			0	999		0	0	999		0	0	999	0	1	1	1	1	0	1	1	1	0	1	1	1	1	1	0	1	1	1	1	0	1	0	0	0	1	1	0	0	1	1
chrA01_1_221.834732	3096492	chrA01_1	221.835	chrA01		TGCAGAAAAGAATAAGACTTTATCAACATCTGAAAAGTTGAATCTCTCTATTAC	chrAnn_random	2388839	1	1.81918e-18		0	0	999	A01	28339280	1	1.3907e-20	0	1	1	1	1	0	1	1	1	0	1	1	1	1	1	0	1	1	1	1	0	1	0	0	0	1	1	0	0	1	1
chrA01_1_221.834732	3181158	chrA01_1	221.835	chrA01		TGCAGAAACATGAACTCCTCAACGGGCTGAGAACCGTTTCCGTCGAGGATAGCTTTGAGACCGTTCTTT	chrC01	38265439	1	7.62012e-24	C1	41563526	1	4.47121e-24	A01	27863080	1	2.57438e-29	0	1	1	1	1	0	1	1	1	0	1	1	1	1	1	0	1	1	1	1	0	1	0	0	0	1	1	0	0	1	1
chrA01_1_221.834732	3102751	chrA01_1	221.835	chrA01		TGCAGAAATAACAATATCATAAAAAAAATATTTTAGTTAGAAAAACCATAATATGTTAC	chrC01	38331459	1	1.27459e-20	C1	42562374	1	7.52769e-21		0	0	999	0	1	1	1	1	0	1	1	1	0	1	1	1	1	1	0	1	1	1	1	0	1	0	0	0	1	1	0	0	1	1
chrA01_1_221.834732	3100078	chrA01_1	221.835	chrA01		TGCAGAATTGCAGCCTCTCAGGTAACTTTGTTTCCTTACCGAATCCAAATAAGGCCGGGTTGACCAACT			0	999		0	0	999	Scaffold000229	14300	1	7.20854e-25	0	1	1	1	1	0	1	1	1	0	1	1	1	1	1	0	1	1	1	1	0	1	0	0	0	1	1	0	0	1	1
chrA01_1_221.834732	3146679	chrA01_1	221.835	chrA01		TGCAGAGACAAAGGCCCAATACGAAAGCCTCTCTAGAAAAAACTCTTTGGTGTATATACCTTTTATAAT	chrAnn_random	33885217	2	7.5664e-29		0	0	999		0	0	999	0	1	1	1	1	0	1	1	1	0	1	1	1	1	1	0	1	1	1	1	0	1	0	0	0	1	1	0	0	1	1
chrA01_1_221.834732	4121896	chrA01_1	221.835	chrA01		TGCAGAGAGAACAATCTTGAGGATGACAAACTAACTATAAAGAACCTTGAATTACACACAAAAGGGTAC			0	999	C1	41553211	1	4.47121e-24		0	0	999	0	1	1	1	1	0	1	1	1	0	1	1	1	1	1	0	1	1	1	1	0	1	0	0	0	1	1	0	0	1	1
chrA01_1_221.834732	3082573	chrA01_1	221.835	chrA01		TGCAGAGGGAAAAGATGAGGAATAAATGTGAAACAAACTTACTTTATATGCTAGTTACCAAAACCCTAA	chrAnn_random	1998791	2	5.89072e-25	C1	34675046	2	3.45645e-25		0	0	999	0	1	1	1	1	0	1	1	1	0	1	1	1	1	1	0	1	1	1	1	0	1	0	0	0	1	1	0	0	1	1
chrA01_1_221.834732	3087352	chrA01_1	221.835	chrA01		TGCAGAGTACTACAATGCAATCCATGTTTTCATCATTTGCTGTTACCTCAAATCATTTACATGACACAC			0	999		0	0	999		0	0	999	0	1	1	1	1	0	1	1	1	0	1	1	1	1	1	0	1	1	1	1	0	1	0	0	0	1	1	0	0	1	1
chrA01_1_221.834732	3101514	chrA01_1	221.835	chrA01	22003517	TGCAGAGTTCAGCAGATTGTATCGGTTTCCATTGGCAATGAAGACATCTATTATCGGTTTCAGTACGTT	chrA01	22003517	1	1.63784e-25	C1	41861455	1	4.47121e-24	A01	28093987	1	5.57255e-26	0	1	1	1	1	0	1	1	1	0	1	1	1	1	1	0	1	1	1	1	0	1	0	0	0	1	1	0	0	1	1
chrA01_1_221.834732	3142449	chrA01_1	221.835	chrA01		TGCAGATATAACATTGGTTGCACTCTAGTCTAGTGTGGATACGAAAACGGCAAGATGATCCTCCACAGT	chrC01	38248239	1	1.26613e-26		0	0	999	A01	27846040	1	2.57438e-29	0	1	1	1	1	0	1	1	1	0	1	1	1	1	1	0	1	1	1	1	0	1	0	0	0	1	1	0	0	1	1
chrA01_1_221.834732	3146108	chrA01_1	221.835	chrA01	21732781	TGCAGATGTAACCCAACAAAGATTGAAAAAACACAACACTCAGAAGAGGAAACTGGTTTTGTGGATCTT	chrA01	21732781	2	7.5664e-29		0	0	999	A01	27724980	1	3.35381e-23	0	1	1	1	1	0	1	1	1	0	1	1	1	1	1	0	1	1	1	1	0	1	0	0	0	1	1	0	0	1	1
chrA01_1_221.834732	3165760	chrA01_1	221.835	chrA01		TGCAGCAAAGGAAAAAAACCAAACTTTCAGACCGAACACAAAGTTGTCAGATTTCTAGAAAATCTGATC			0	999		0	0	999	A01	27855112	1	9.32484e-24	0	1	1	1	1	0	1	1	1	0	1	1	1	1	1	0	1	1	1	1	0	1	0	0	0	1	1	0	0	1	1
chrA01_1_221.834732	3151722	chrA01_1	221.835	chrA01		TGCAGCAACTCGCATGCGCCTCTAACCTTACGAGTTATGCTATATATTTAC	chrAnn_random	2650436	1	2.72923e-16	C1	42030353	1	1.62605e-16	A01	28195885	1	9.77933e-17	0	1	1	1	1	0	1	1	1	0	1	1	1	1	1	0	1	1	1	1	0	1	0	0	0	1	1	0	0	1	1
chrA01_1_221.834732	4332031	chrA01_1	221.835	chrA01		TGCAGCAATGAACTGAGCAACGCCAGACTCCTTAC			0	999		0	0	999		0	0	999	0	1	1	1	1	0	1	1	1	0	1	1	1	1	1	0	1	1	1	1	0	1	0	0	0	1	1	0	0	1	1
chrA01_1_221.834732	3087342	chrA01_1	221.835	chrA01	22136523	TGCAGCAGCAAAGTAGTGGTACATCAAAAAGAGGACCTACAACACCAGGAAAAGAAAACAATGATATGA	chrA01	22136523	3	3.5453e-22	C1	41918227	2	7.42916e-27	A01	28135742	2	7.20854e-25	0	1	1	1	1	0	1	1	1	0	1	1	1	1	1	0	1	1	1	1	0	1	0	0	0	1	1	0	0	1	1
chrA01_1_221.834732	3079300	chrA01_1	221.835	chrA01	22136523	TGCAGCAGCAAAGTAGTGGTACATCAAAAAGAGGACCTACAACACCAGGAAAAGCAAACAATGATGAGG	chrA01	22136523	3	3.5453e-22	C1	41918227	2	2.06558e-27	A01	28135742	2	7.20854e-25	0	1	1	1	1	0	1	1	1	0	1	1	1	1	1	0	1	1	1	1	0	1	0	0	0	1	1	0	0	1	1
chrA01_1_221.834732	3109252	chrA01_1	221.835	chrA01		TGCAGCATCAGACTCTTCCTCTCAGGCTCCTCCTCCTCCTCCCGTTGAGAAATATGAATATCAAGCTGA	chrC01	38271160	1	1.63784e-25		0	0	999	A01	27868779	1	5.57255e-26	0	1	1	1	1	0	1	1	1	0	1	1	1	1	1	0	1	1	1	1	0	1	0	0	0	1	1	0	0	1	1
chrA01_1_221.834732	3192912	chrA01_1	221.835	chrA01		TGCAGCCAACATCAATCCTAAAACACTCAAAAGAGTGTCTTAC			0	999		0	0	999		0	0	999	0	1	1	1	1	0	1	1	1	0	1	1	1	1	1	0	1	1	1	1	0	1	0	0	0	1	1	0	0	1	1
chrA01_1_221.834732	3149612	chrA01_1	221.835	chrA01	21783664	TGCAGCGATCTTCACTCTCTGCATTGCTCATGAGAACAGGAGCAGAGCGGTTAC	chrA01	21783664	2	3.91008e-20	C1	41648448	1	3.88329e-18	A01	27944114	1	1.3907e-20	0	1	1	1	1	0	1	1	1	0	1	1	1	1	1	0	1	1	1	1	0	1	0	0	0	1	1	0	0	1	1
chrA01_1_221.834732	3078693	chrA01_1	221.835	chrA01		TGCAGCTCTTGCAGTCTTTCCATACATTTATCAACCTTTCACCATATCATTCACCAAAATTGACAAGAT	chrAnn_random	1984190	3	3.52031e-27	Scaffold02017	66	2	1.60813e-23	Scaffold000229	45633	1	4.33843e-22	0	1	1	1	1	0	1	1	1	0	1	1	1	1	1	0	1	1	1	1	0	1	0	0	0	1	1	0	0	1	1
chrA01_1_221.834732	3082628	chrA01_1	221.835	chrA01	21732715	TGCAGGAAAATGCTCTCTATGTATGCTTCAGTTACAAAAGTTATACCAGAGGTTGAGGACCCATCAAAG	chrA01	21732715	2	7.5664e-29	C1	41330361	1	4.47121e-24	A01	27724914	1	2.59265e-24	0	1	1	1	1	0	1	1	1	0	1	1	1	1	1	0	1	1	1	1	0	1	0	0	0	1	1	0	0	1	1
chrA01_1_221.834732	4331254	chrA01_1	221.835	chrA01	21772289	TGCAGGTCTGAGCCATGGCTTCTAAGAGGATTCTGAAAGAGCTTAC	chrA01	21772289	1	8.30589e-16		0	0	999		0	0	999	0	1	1	1	1	0	1	1	1	0	1	1	1	1	1	0	1	1	1	1	0	1	0	0	0	1	1	0	0	1	1
chrA01_1_221.834732	5048969	chrA01_1	221.835	chrA01		TGCAGGTTTTCGCAGCTCTCTAATGGGTGCCATTGGGAAGTTTCATCAGAACAAAGCTGGTGGGATGTT	chrC01_random	4433903	4	7.5664e-29	C3	23754914	1	2.08025e-22	A03	15777037	2	5.61211e-21	0	1	1	1	1	0	1	1	1	0	1	1	1	1	1	0	1	1	1	1	0	1	0	0	0	1	1	0	0	1	1
chrA01_1_221.834732	5591852	chrA01_1	221.835	chrA01		TGCAGTAAAGCCTTGTAGTATTGCTTTTGCATCTGAGACATTCCAACTTTAC			0	999		0	0	999		0	0	999	0	1	1	1	1	0	1	1	1	0	1	1	1	1	1	0	1	1	1	1	0	1	0	0	0	1	1	0	0	1	1
chrA01_1_221.834732	3094068	chrA01_1	221.835	chrA01		TGCAGTAACATATGATGATGTTCAAAGAGGTTTGAAGCCGTTGTTTTCCACGTTCTTAC			0	999		0	0	999		0	0	999	0	1	1	1	1	0	1	1	1	0	1	1	1	1	1	0	1	1	1	1	0	1	0	0	0	1	1	0	0	1	1
chrA01_1_221.834732	4121558	chrA01_1	221.835	chrA01		TGCAGTAACATATGATGATGTTCAAAGAGGTTTGGAGCCGTTGTTTTCCACGTTTTTAC	chrCnn_random	1649514	46	1.28364e-15	C9	1525658	29	7.58113e-16	Scaffold000610	2185	7	2.04524e-14	0	1	1	1	1	0	1	1	1	0	1	1	1	1	1	0	1	1	1	1	0	1	0	0	0	1	1	0	0	1	1
chrA01_1_221.834732	3074456	chrA01_1	221.835	chrA01		TGCAGTAACATATGATGATGTTCAAAGAGGTTTGGAGCCTTTGTTTTCCATGTTTTTAC	chrCnn_random	5617851	28	1.28364e-15	Scaffold14881	243	43	5.86058e-17	Scaffold000610	2185	8	9.44851e-18	0	1	1	1	1	0	1	1	1	0	1	1	1	1	1	0	1	1	1	1	0	1	0	0	0	1	1	0	0	1	1
chrA01_1_221.834732	3107307	chrA01_1	221.835	chrA01		TGCAGTAACATATGATGATGTTCAAAGATGTTTGGCGCCTTAGTTCTCTCTATTTTCAAGAAAATAGTG	chrCnn_random	60491784	2	1.28417e-16	C1	43345520	4	2.09502e-17	A01	26974393	1	3.37762e-18	0	1	1	1	1	0	1	1	1	0	1	1	1	1	1	0	1	1	1	1	0	1	0	0	0	1	1	0	0	1	1
chrA01_1_221.834732	5238418	chrA01_1	221.835	chrA01		TGCAGTACTAGTGACAGCATGAAAGAAAAAATTAC			0	999		0	0	999		0	0	999	0	1	1	1	1	0	1	1	1	0	1	1	1	1	1	0	1	1	1	1	0	1	0	0	0	1	1	0	0	1	1
chrA01_1_221.834732	3133430	chrA01_1	221.835	chrA01		TGCAGTAGTGCGCAAATGCCATGAAGGTTTTATAAGCTCTGCACAAAAAAAAACATCAAAAGTTCACAA			0	999		0	0	999	A01	27743355	1	9.32484e-24	0	1	1	1	1	0	1	1	1	0	1	1	1	1	1	0	1	1	1	1	0	1	0	0	0	1	1	0	0	1	1
chrA01_1_221.834732	3149463	chrA01_1	221.835	chrA01		TGCAGTATCTCACTATAACACGTCCCGACATTCAGTATGCTGTTAC			0	999		0	0	999	A04	15129491	1	2.88919e-16	0	1	1	1	1	0	1	1	1	0	1	1	1	1	1	0	1	1	1	1	0	1	0	0	0	1	1	0	0	1	1
chrA01_1_221.834732	3081604	chrA01_1	221.835	chrA01		TGCAGTCAAGGTAATAAACATATACTTGTTAGGATACTAGTTTTGATAGAGGATACTAATGTTAC			0	999		0	0	999		0	0	999	0	1	1	1	1	0	1	1	1	0	1	1	1	1	1	0	1	1	1	1	0	1	0	0	0	1	1	0	0	1	1
chrA01_1_221.834732	3166807	chrA01_1	221.835	chrA01		TGCAGTCACGGAAAAAAAGCAAAGGTGCCTTCTTCTCTTGTTTCACGCTTTACTTTTTGGATTCTCTTA	chrAnn_random	2650494	1	1.26613e-26		0	0	999	A01	28195809	1	4.30784e-27	0	1	1	1	1	0	1	1	1	0	1	1	1	1	1	0	1	1	1	1	0	1	0	0	0	1	1	0	0	1	1
chrA01_1_221.834732	3079338	chrA01_1	221.835	chrA01		TGCAGTGACATAACAGCTCTCAATAAGACAAAACTTTAC			0	999		0	0	999		0	0	999	0	1	1	1	1	0	1	1	1	0	1	1	1	1	1	0	1	1	1	1	0	1	0	0	0	1	1	0	0	1	1
chrA01_1_221.834732	3080889	chrA01_1	221.835	chrA01		TGCAGTGTCCTATACGAGTGCAGGTACAGACAATATAAGATCAAATGTTATTTAC			0	999		0	0	999		0	0	999	0	1	1	1	1	0	1	1	1	0	1	1	1	1	1	0	1	1	1	1	0	1	0	0	0	1	1	0	0	1	1
chrA01_1_221.834732	3101746	chrA01_1	221.835	chrA01	21999963	TGCAGTTATTTCATGTTTGCAAACAAGCGCTAGCAAGAACATTTCCATTGATATTTGAGTCTTGTTTTT	chrA01	21999963	1	4.58613e-21	C1	41857885	1	2.08025e-22	A01	28090425	1	3.35381e-23	0	1	1	1	1	0	1	1	1	0	1	1	1	1	1	0	1	1	1	1	0	1	0	0	0	1	1	0	0	1	1
chrA01_1_221.834732	3167206	chrA01_1	221.835	chrA01	22150103	TGCAGTTGAAGTCGTTTTCTTTATATATATCAACTTGATCGTTTAC	chrA01	22150103	1	8.30589e-16		0	0	999		0	0	999	0	1	1	1	1	0	1	1	1	0	1	1	1	1	1	0	1	1	1	1	0	1	0	0	0	1	1	0	0	1	1
chrA01_1_221.834732	3094507	chrA01_1	221.835	chrA01	21749743	TGCAGTTTCAGTTTCGTCTCCAGAGAATCTTCTTCAGTTATTGTCCCTTCCAGGTTTAC	chrA01	21749743	1	7.61697e-23		0	0	999		0	0	999	0	1	1	1	1	0	1	1	1	0	1	1	1	1	1	0	1	1	1	1	0	1	0	0	0	1	1	0	0	1	1
chrA01_1_221.834732	5150408	chrA01_1	221.835	chrA01		TGCAGTTTTTTTTTACGGCTCACATTTAC			0	999		0	0	999		0	0	999	0	1	1	1	1	0	1	1	1	0	1	1	1	1	1	0	1	1	1	1	0	1	0	0	0	1	1	0	0	1	1
chrA01_1_222.422958	4119451_11:A>G	chrA01_1	222.423	chrA01		TGCAGAAACATGAACTCCTCAACGGGCTGAGAACCGTTTCCGTCGAGGATAGCTTTGAGACCGTTCTTT	chrC01	38265439	1	7.5664e-29	C1	41563526	1	4.47121e-24	A01	27863080	1	2.59265e-24	1	1	1	1	1	0	1	1	1	0	1	1	1	1	1	0	1	1	1	1	0	1	0	0	0	1	1	0	0	1	1
chrA01_1_222.422958	5030310_48:C>T	chrA01_1	222.423	chrA01		TGCAGATCTGCTTGCATGAGAAGAAGTTTGATAACGTGTTGGAATCTGTGCCTCGCTGCCGACATGTGT	chrAnn_random	13614602	1	7.5664e-29	C1	43260640	1	9.61023e-26	A01	25289637	1	2.57438e-29	1	1	1	1	1	0	1	1	1	0	1	1	1	1	1	0	1	1	1	1	0	1	0	0	0	1	1	0	0	1	1
chrA01_1_222.422958	3088782	chrA01_1	222.423	chrA01		TGCAGAAAAACTAGTTCACAAGAATAAACCAGTTTTAC	chrC04	47802950	1	1.48002e-11		0	0	999	A01	25495024	1	5.27612e-12	1	1	1	1	1	0	1	1	1	0	1	1	1	1	1	0	1	1	1	1	0	1	0	0	0	1	1	0	0	1	1
chrA01_1_222.422958	3113495	chrA01_1	222.423	chrA01		TGCAGAGAAAAAGGGAAGATCCAACAGTTGGCATAAGCAGTGCAGTTTCGACCGTTAC	chrAnn_random	13606880	1	5.75567e-19	C1	43269754	1	1.57174e-22	A01	25278537	1	3.27792e-22	1	1	1	1	1	0	1	1	1	0	1	1	1	1	1	0	1	1	1	1	0	1	0	0	0	1	1	0	0	1	1
chrA01_1_222.422958	4114039	chrA01_1	222.423	chrA01		TGCAGAGAAAAGCAAGCTAAGATATAATTAC			0	999		0	0	999		0	0	999	1	1	1	1	1	0	1	1	1	0	1	1	1	1	1	0	1	1	1	1	0	1	0	0	0	1	1	0	0	1	1
chrA01_1_222.422958	4110175	chrA01_1	222.423	chrA01		TGCAGAGACAGAGAGAGACAATAGTCAAATTAC			0	999		0	0	999		0	0	999	1	1	1	1	1	0	1	1	1	0	1	1	1	1	1	0	1	1	1	1	0	1	0	0	0	1	1	0	0	1	1
chrA01_1_222.422958	3177724	chrA01_1	222.423	chrA01		TGCAGAGTCCCGTGAGAACAGAGACCAACAGAGCATCAGCTGATTCCGTCGATTCGAGCGTTTTCCTCA			0	999		0	0	999		0	0	999	1	1	1	1	1	0	1	1	1	0	1	1	1	1	1	0	1	1	1	1	0	1	0	0	0	1	1	0	0	1	1
chrA01_1_222.422958	3187700	chrA01_1	222.423	chrA01		TGCAGATTTTTTATAAGGTATCATCAGTATCATTTAC			0	999		0	0	999		0	0	999	1	1	1	1	1	0	1	1	1	0	1	1	1	1	1	0	1	1	1	1	0	1	0	0	0	1	1	0	0	1	1
chrA01_1_222.422958	3087829	chrA01_1	222.423	chrA01		TGCAGCAAAGGTGTTTTATATGTTTCCTTTTGAAGACTTTAC	chrC04	47802985	1	1.13717e-13		0	0	999	A01	25494985	1	3.99383e-14	1	1	1	1	1	0	1	1	1	0	1	1	1	1	1	0	1	1	1	1	0	1	0	0	0	1	1	0	0	1	1
chrA01_1_222.422958	3111597	chrA01_1	222.423	chrA01		TGCAGCATATGGTTCTTGGTGGCCTTCCTCTTCTGGCGATATCAGTTATAAACCAAGACCCGGTTTTTA	chrAnn_random	13601072	1	7.67422e-19		0	0	999	A01	25272645	1	5.61211e-21	1	1	1	1	1	0	1	1	1	0	1	1	1	1	1	0	1	1	1	1	0	1	0	0	0	1	1	0	0	1	1
chrA01_1_222.422958	4107479	chrA01_1	222.423	chrA01	23040857	TGCAGCCACAAAAGCTATCCCGAGGCCAGTGTTTCCCGTCGTTGGCTCTACCAACACACTCTGCTTTGA	chrA01	23040857	1	7.5664e-29		0	0	999	A07	435588	1	2.57438e-29	1	1	1	1	1	0	1	1	1	0	1	1	1	1	1	0	1	1	1	1	0	1	0	0	0	1	1	0	0	1	1
chrA01_1_222.422958	5049854	chrA01_1	222.423	chrA01		TGCAGCTCAAACAGTAACGTCACGACTGTCGCCGCCAGTAAAATCGGTGACAAAGACCACTGTCTCCGC			0	999	C1	43267911	1	9.61023e-26	A01	25282878	1	2.57438e-29	1	1	1	1	1	0	1	1	1	0	1	1	1	1	1	0	1	1	1	1	0	1	0	0	0	1	1	0	0	1	1
chrA01_1_222.422958	3153035	chrA01_1	222.423	chrA01		TGCAGCTCGAGATGGTTGAATTATCACACAGTATATTTTCTAGTTAC			0	999		0	0	999	A01	25282427	1	8.38228e-17	1	1	1	1	1	0	1	1	1	0	1	1	1	1	1	0	1	1	1	1	0	1	0	0	0	1	1	0	0	1	1
chrA01_1_222.422958	3159615	chrA01_1	222.423	chrA01	23045331	TGCAGCTGCATCTCCCTTCCCCAACTCGTTAGCCACTCGGACGCTATACGATGCATGTAAGAAAACATA	chrA01	23045331	1	7.5664e-29		0	0	999	A07	431109	1	1.19774e-27	1	1	1	1	1	0	1	1	1	0	1	1	1	1	1	0	1	1	1	1	0	1	0	0	0	1	1	0	0	1	1
chrA01_1_222.422958	3096451	chrA01_1	222.423	chrA01		TGCAGGTATTTGTATTTGAGTCTGATAGCTATATTTCTCTGTTAC	chrAnn_random	13608212	1	1.32669e-13		0	0	999	A01	25282385	1	9.93957e-16	1	1	1	1	1	0	1	1	1	0	1	1	1	1	1	0	1	1	1	1	0	1	0	0	0	1	1	0	0	1	1
chrA01_1_222.422958	3110264	chrA01_1	222.423	chrA01		TGCAGTAACATATGATGATGTTCAAAGAGGTTTGGAGCCTTAC	chrAnn_random	14068929	259	1.55274e-12	Scaffold14881	259	53	7.24959e-14	A01	25437509	108	4.20403e-14	1	1	1	1	1	0	1	1	1	0	1	1	1	1	1	0	1	1	1	1	0	1	0	0	0	1	1	0	0	1	1
chrA01_1_222.422958	4109306	chrA01_1	222.423	chrA01		TGCAGTGCGTGCAGCGCTTGGCATATTCTTGGCTACGCTTGTTGGAGACAGGTCACGCGTGGACTCAGA	chrC04	47780475	2	7.5664e-29	C1	43094903	1	3.45645e-25	A01	25518754	1	1.19774e-27	1	1	1	1	1	0	1	1	1	0	1	1	1	1	1	0	1	1	1	1	0	1	0	0	0	1	1	0	0	1	1
chrA01_1_222.422958	3077784	chrA01_1	222.423	chrA01	23251081	TGCAGTTTCCAGTTGTAGAACTTTCACTCCATCAACTTCCTGAATAAATTTTCCAGTCCTTTTTCAGTT	chrA01	23251081	1	7.5664e-29		0	0	999	A01	25553175	1	2.57438e-29	1	1	1	1	1	0	1	1	1	0	1	1	1	1	1	0	1	1	1	1	0	1	0	0	0	1	1	0	0	1	1
chrA01_1_223.011185	100030185_19:T>C	chrA01_1	223.011	chrA01		TGCAGAAACAGTCAACACTCCCATGGAACTTAC			0	999		0	0	999		0	0	999	1	1	1	1	1	0	1	1	1	0	1	1	1	1	1	0	1	1	1	1	0	1	0	0	0	1	1	0	0	1	1
chrA01_1_223.011185	4116128	chrA01_1	223.011	chrA01		TGCAGAAACAGTCAACACTCCCATGGAACTTAC			0	999		0	0	999		0	0	999	1	1	1	1	1	0	1	1	1	0	1	1	1	1	1	0	1	1	1	1	0	1	0	0	0	1	1	0	0	1	1
chrA01_1_223.011185	5030310	chrA01_1	223.011	chrA01		TGCAGATCTGCTTGCATGAGAAGAAGTTTGATAACGTGTTGGAATCTGCGCCTCGTTGCCGACATGTGT	chrAnn_random	13614602	1	7.5664e-29	C1	43260640	1	9.61023e-26	A01	25289637	1	2.57438e-29	1	1	1	1	1	0	1	1	1	0	1	1	1	1	1	0	1	1	1	1	0	1	0	0	0	1	1	0	0	1	1
chrA01_1_224.187653	3126650	chrA01_1	224.188	chrA01		TGCAGCCCAATGTGAATCTCTTGGTTGATGCATTACTTGTGACAGAACATGAACTGGATAGGACAAGTC	chrAnn_random	18192216	4	7.5664e-29	C7	14881988	1	2.06558e-27		0	0	999	1	1	1	1	1	0	1	1	1	0	1	1	1	1	1	0	1	1	1	1	0	1	0	0	0	1	1	0	0	1	1
chrA01_1_237.717087	3079924_45:C>A	chrA01_1	237.717	chrA01	20878306	TGCAGAAAAATGAAAAAGCTCAGTTTACAGAATCCTCAATAACAGAGTCAGTTCATAAGGAAATGCATA	chrA01	20878306	1	3.52031e-27		0	0	999	A01	26362903	1	1.19774e-27	0	0	1	1	1	0	1	1	1	0	1	1	1	1	1	0	0	1	1	1	0	1	0	0	0	1	1	0	0	1	1
chrA01_1_237.717087	4119394_16:C>A	chrA01_1	237.717	chrA01	20666694	TGCAGGAAAAAGACGCACTTCCGTTACCTAAAGTGGAAGGGGATGATCGTGCGCAAGCACGTGCACTTG	chrA01	20666694	3	7.5664e-29	C1	39419545	1	9.61023e-26	Scaffold000164	188042	1	2.57438e-29	0	0	1	1	1	0	1	1	1	0	1	1	1	1	1	0	0	1	1	1	0	1	0	0	0	1	1	0	0	1	1
chrA01_1_237.717087	4109811_31:T>G	chrA01_1	237.717	chrA01		TGCAGGGTGCAGGAGAGTTCTTAGGAGCTTCGGTGTTGAGCATTAC	chrC01	37064232	2	1.79791e-12	C1	39415052	1	1.0315e-12	Scaffold000164	191939	1	6.25399e-13	0	0	1	1	1	0	1	1	1	0	1	1	1	1	1	0	0	1	1	1	0	1	0	0	0	1	1	0	0	1	1
chrA01_1_237.717087	4331910_20:T>C	chrA01_1	237.717	chrA01		TGCAGTAACATATGATGATGCTCAAAGAGGTTTGAAACCTTTGTCGTCTCCGTTTATCAAGAAAATAAT	chrC08	38129362	350	1.63784e-25	Scaffold00971	15527	189	9.61023e-26	Scaffold000327	1768	205	3.35381e-23	0	0	1	1	1	0	1	1	1	0	1	1	1	1	1	0	0	1	1	1	0	1	0	0	0	1	1	0	0	1	1
chrA01_1_237.717087	4331910_34:A>G	chrA01_1	237.717	chrA01		TGCAGTAACATATGATGATGTTCAAAGAGGTTTGGAGCCTTTGTCGTCTCCGTTTATCAAGAAAATCAT	chrC08	38129362	350	1.63784e-25	Scaffold00971	15527	189	9.61023e-26	Scaffold000327	1768	205	3.35381e-23	0	0	1	1	1	0	1	1	1	0	1	1	1	1	1	0	0	1	1	1	0	1	0	0	0	1	1	0	0	1	1
chrA01_1_237.717087	3124933	chrA01_1	237.717	chrA01	20842795	TGCAGAACGTAATATGAAATTACTAAAACATAATGATAATTAC	chrA01	20842795	1	3.3374e-14		0	0	999	Scaffold000164	10417	1	1.16888e-14	0	0	1	1	1	0	1	1	1	0	1	1	1	1	1	0	0	1	1	1	0	1	0	0	0	1	1	0	0	1	1
chrA01_1_237.717087	3201526	chrA01_1	237.717	chrA01	20851429	TGCAGAGGTGTTGAGAAAGTCAACTGTCTTAGTTCGAGGAAAGTTTCACAAAATGGCAAAGTATTACAG	chrA01	20851429	1	3.52031e-27		0	0	999	Scaffold000164	1753	1	1.19774e-27	0	0	1	1	1	0	1	1	1	0	1	1	1	1	1	0	0	1	1	1	0	1	0	0	0	1	1	0	0	1	1
chrA01_1_237.717087	3157600	chrA01_1	237.717	chrA01	20667244	TGCAGCAAAGGAAAAAGCATAACTGAAAGTAAGAAACTAAGCATTTAC	chrA01	20667244	1	5.4533e-13		0	0	999	Scaffold000164	187513	1	1.89005e-13	0	0	1	1	1	0	1	1	1	0	1	1	1	1	1	0	0	1	1	1	0	1	0	0	0	1	1	0	0	1	1
chrA01_1_237.717087	3128859	chrA01_1	237.717	chrA01		TGCAGGATGAAAGTTTCATATTTTTTTGAAATTTTCTCAAAATCTTTGGGCTATAACCCCCTACAAAAA			0	999		0	0	999		0	0	999	0	0	1	1	1	0	1	1	1	0	1	1	1	1	1	0	0	1	1	1	0	1	0	0	0	1	1	0	0	1	1
chrA01_1_237.717087	4109811	chrA01_1	237.717	chrA01		TGCAGGGTGCAGGAGAGTTCTTAGGAGCTTCTGTATTGAGCATTAC	chrC01	37064232	2	1.79791e-12	C1	39415052	1	1.0315e-12	Scaffold000164	191939	1	6.25399e-13	0	0	1	1	1	0	1	1	1	0	1	1	1	1	1	0	0	1	1	1	0	1	0	0	0	1	1	0	0	1	1
chrA01_1_237.717087	4113930	chrA01_1	237.717	chrA01		TGCAGTAACATATGATGATGCTCAAAGAGGTTTGAAACCTTTGTCGTCTCCGTTTATCAAGAAAATAAT	chrC05	39661993	207	9.85725e-23	C7	48282720	1	9.74717e-16	A06	5490617	173	2.59265e-24	0	0	1	1	1	0	1	1	1	0	1	1	1	1	1	0	0	1	1	1	0	1	0	0	0	1	1	0	0	1	1
chrA01_1_237.717087	3215074	chrA01_1	237.717	chrA01	20665124	TGCAGTCGTCATCTTCGGAAAATAACCCTAATTCCCAAATCAACGAGACGATCAACCCCAAAATCGAGA	chrA01	20665124	2	3.52031e-27	C1	39417278	1	1.61955e-18	Scaffold000164	189622	1	1.19774e-27	0	0	1	1	1	0	1	1	1	0	1	1	1	1	1	0	0	1	1	1	0	1	0	0	0	1	1	0	0	1	1
chrA01_1_238.305313	4165540_23:G>C	chrA01_1	238.305	chrA01		TGCAGAGGTGTTGAGAAAGTCAACTGTCTTAGTTCGAGGAAAGTTTCACAAAATGGCAAACAAAGTATT	chrC01	37619027	1	7.5664e-29	C1	39710727	1	4.43969e-29		0	0	999	0	0	1	1	1	0	1	1	1	0	1	1	1	1	1	0	0	1	1	1	0	1	0	0	0	1	1	0	0	1	1
chrA01_1_238.305313	3219935	chrA01_1	238.305	chrA01		TGCAGAGGTGTTGAGAAAGTCAACTGTCTTAGTTCGAGGAAAGTTTCACAAAATGGCAAACAAAGTATT	chrC01	37619027	1	1.63784e-25	C1	39710727	1	9.61023e-26		0	0	999	0	0	1	1	1	0	1	1	1	0	1	1	1	1	1	0	0	1	1	1	0	1	0	0	0	1	1	0	0	1	1
chrA01_1_238.305313	3123009	chrA01_1	238.305	chrA01	20667245	TGCAGCAAAGGAAAAGCATAACTGAAAGTAAGAAACTAAGCGTTTAC	chrA01	20667245	1	2.41432e-16		0	0	999	Scaffold000164	187513	1	8.38228e-17	0	0	1	1	1	0	1	1	1	0	1	1	1	1	1	0	0	1	1	1	0	1	0	0	0	1	1	0	0	1	1
chrA01_1_238.305313	3114358	chrA01_1	238.305	chrA01	20665124	TGCAGTCGTCATCTTCGGAAAATAACCCTAATTCCCAAATCAACGAGACGATCAACCCCAAAAATCGAG	chrA01	20665124	2	7.5664e-29	C1	39417278	1	7.53503e-17	Scaffold000164	189622	1	2.57438e-29	0	0	1	1	1	0	1	1	1	0	1	1	1	1	1	0	0	1	1	1	0	1	0	0	0	1	1	0	0	1	1
chrA01_1_249.481781	4111944	chrA01_1	249.482	chrA01		TGCAGCCTTTTGTTTCTTTTTTTACATTTTTAC			0	999		0	0	999		0	0	999	0	0	1	1	1	0	1	1	1	1	1	1	1	1	1	0	0	1	1	0	0	1	1	1	0	1	1	0	0	1	1
chrA01_1_251.834732	4118104_53:T>C	chrA01_1	251.835	chrA01	19651758	TGCAGAAAGAAAGGAACCCACATTACTTCAATCATTGTCTTTCTCCTAGTAAACGAGATATATAAAAGC	chrA01	19651758	2	7.5664e-29	C1	37004421	1	1.24316e-24		0	0	999	0	0	1	1	1	0	1	1	1	1	1	1	1	1	1	0	0	1	1	0	0	1	1	1	0	1	1	0	0	1	1
chrA01_1_251.834732	3136428_37:T>A	chrA01_1	251.835	chrA01	19683097	TGCAGCGACATCGTTTCTGCTTCCTCCCTGTAACGCCATCCTGATGATCTGTGTTGTTGTTACCTTCCC	chrA01	19683097	1	7.5664e-29		0	0	999	A01	23633217	1	1.19774e-27	0	0	1	1	1	0	1	1	1	1	1	1	1	1	1	0	0	1	1	0	0	1	1	1	0	1	1	0	0	1	1
chrA01_1_251.834732	3129877	chrA01_1	251.835	chrA01		TGCAGCCTAGACCAAATCTCACCAACGCATTCTAATAAGTAAATCCCCATTGAGACAAATAGCCGTTTT			0	999		0	0	999	A01	23611405	1	2.57438e-29	0	0	1	1	1	0	1	1	1	1	1	1	1	1	1	0	0	1	1	0	0	1	1	1	0	1	1	0	0	1	1
chrA01_1_251.834732	4108614	chrA01_1	251.835	chrA01		TGCAGTGGCTTTCAAGATCATGTATTAC			0	999		0	0	999		0	0	999	0	0	1	1	1	0	1	1	1	1	1	1	1	1	1	0	0	1	1	0	0	1	1	1	0	1	1	0	0	1	1
chrA01_1_251.834732	3085239	chrA01_1	251.835	chrA01	19662605	TGCAGTTGTGATGATGATTTACATATGTATGAAATTAC	chrA01	19662605	1	1.48002e-11		0	0	999		0	0	999	0	0	1	1	1	0	1	1	1	1	1	1	1	1	1	0	0	1	1	0	0	1	1	1	0	1	1	0	0	1	1
chrA01_1_259.481781	5708766	chrA01_1	259.482	chrA01	18352238	TGCAGCTGGCACTTTTGGCGCAGCTCGGACGTAGCTGAATCCTAGACCTCGTCCAGAGGGATCGCCAAC	chrA01	18352238	2	7.5664e-29	C1	34777941	1	9.61023e-26	A01	21758828	1	2.57438e-29	0	0	1	1	1	0	1	1	1	1	1	0	1	1	1	0	0	0	1	0	0	1	1	1	1	1	1	0	1	1	1
chrA01_1_260.070007	3075725_51:G>T	chrA01_1	260.07	chrA01		TGCAGATTCTTTGATGCAGGAGACATTACTTCCATTCGAGGTTCCTAAGAATATACAATCTCAGGACTC	chrC01	32823600	2	7.5664e-29	C1	34776906	1	4.43969e-29	A01	21757777	1	2.57438e-29	0	0	1	1	1	0	1	1	1	1	1	0	1	1	1	0	0	0	1	0	0	1	1	1	1	1	1	0	1	1	1
chrA01_1_260.070007	3102284_14:C>T	chrA01_1	260.07	chrA01		TGCAGCACCAAAGGTGAGATTCTTTTGGCAAGGAACCACTGACTGGGATATAAGACCATTCATGTAATT	chrAnn_random	29751893	3	7.5664e-29	C1	35099132	1	9.61023e-26	A02	21154103	2	2.57438e-29	0	0	1	1	1	0	1	1	1	1	1	0	1	1	1	0	0	0	1	0	0	1	1	1	1	1	1	0	1	1	1
chrA01_1_260.070007	4107271_9:G>C	chrA01_1	260.07	chrA01	18149479	TGCAGCAGACTTGGAGAGTGCATGATTTGAAATCTATTTTATCGGTAGAATAGGGTATGAAGTCTTGCT	chrA01	18149479	1	7.5664e-29		0	0	999	A01	21537883	1	7.20854e-25	0	0	1	1	1	0	1	1	1	1	1	0	1	1	1	0	0	0	1	0	0	1	1	1	1	1	1	0	1	1	1
chrA01_1_260.070007	5818050_11:G>A	chrA01_1	260.07	chrA01		TGCAGGAATACAGCGGCGATACTTAC			0	999		0	0	999		0	0	999	0	0	1	1	1	0	1	1	1	1	1	0	1	1	1	0	0	0	1	0	0	1	1	1	1	1	1	0	1	1	1
chrA01_1_260.070007	3092524_63:G>T	chrA01_1	260.07	chrA01		TGCAGGAGACAAGCGGACAACATCACCTTGTTCAGCTGGATCACTTGTTGTACATCCTGAACTTGCCAT	chrC01	32820048	2	7.5664e-29	C1	34773342	1	4.43969e-29	A01	21754182	1	1.54938e-26	0	0	1	1	1	0	1	1	1	1	1	0	1	1	1	0	0	0	1	0	0	1	1	1	1	1	1	0	1	1	1
chrA01_1_260.070007	5030012_63:G>A	chrA01_1	260.07	chrA01	18404596	TGCAGTCACGGTTCTCTTTCTTGCAGAAGCACTCTCGTAGAACTTTGAACGGTTCTCTGGGTCATCATC	chrA01	18404596	6	7.5664e-29	C1	34827498	3	7.42916e-27	A01	21796200	3	2.57438e-29	0	0	1	1	1	0	1	1	1	1	1	0	1	1	1	0	0	0	1	0	0	1	1	1	1	1	1	0	1	1	1
chrA01_1_260.070007	3105139_50:A>T	chrA01_1	260.07	chrA01		TGCAGTCAGTCATCTATTGAAACAAACATGTACAAAGCACCTGTTTTTCCTCATAAGTTGCAATCAACG	chrC01	32823402	2	3.52031e-27	C1	34776708	1	9.61023e-26	A01	21757579	1	2.57438e-29	0	0	1	1	1	0	1	1	1	1	1	0	1	1	1	0	0	0	1	0	0	1	1	1	1	1	1	0	1	1	1
chrA01_1_260.070007	3119292_20:G>A	chrA01_1	260.07	chrA01		TGCAGTGGCTAAAAGCACTTACGATCCAAGCAGGTACAACCATACGTCCACAATTATTAC	chrC01	32459701	2	2.18009e-23	C1	34414510	1	1.28651e-23		0	0	999	0	0	1	1	1	0	1	1	1	1	1	0	1	1	1	0	0	0	1	0	0	1	1	1	1	1	1	0	1	1	1
chrA01_1_260.070007	4118228	chrA01_1	260.07	chrA01		TGCAGAAAAAAGGACTTGTAACATTGATTAC			0	999		0	0	999		0	0	999	0	0	1	1	1	0	1	1	1	1	1	0	1	1	1	0	0	0	1	0	0	1	1	1	1	1	1	0	1	1	1
chrA01_1_260.070007	3159122	chrA01_1	260.07	chrA01		TGCAGAGATCTGGACCACACTCAACGAGACGTATGCTAAACCAAGCCGTGGTCACGTTAC			0	999		0	0	999		0	0	999	0	0	1	1	1	0	1	1	1	1	1	0	1	1	1	0	0	0	1	0	0	1	1	1	1	1	1	0	1	1	1
chrA01_1_260.070007	3110311	chrA01_1	260.07	chrA01	18351195	TGCAGATTCTTTGATGCAGGAGACATTACTTCCATTCGAGGTTCCTAAGAATATACAATCTCAGGACTC	chrA01	18351195	2	3.52031e-27	C1	34776906	1	1.24316e-24	A01	21757777	1	7.20854e-25	0	0	1	1	1	0	1	1	1	1	1	0	1	1	1	0	0	0	1	0	0	1	1	1	1	1	1	0	1	1	1
chrA01_1_260.070007	4107887	chrA01_1	260.07	chrA01	18578159	TGCAGCACCAAAGGTGAGATTCTTTTGGCAAGGAACCACTGACTGGGATATAAGACCATTCATGTAATT	chrA01	18578159	3	7.5664e-29	C1	35099132	1	2.08025e-22	A02	21154103	2	5.57255e-26	0	0	1	1	1	0	1	1	1	1	1	0	1	1	1	0	0	0	1	0	0	1	1	1	1	1	1	0	1	1	1
chrA01_1_260.070007	4110830	chrA01_1	260.07	chrA01	18149479	TGCAGCAGACTTGGAGAGTGCATGATTTGAAATCTATTTTATCGGTAGAATAGGGTATGAAGTCTTGCT	chrA01	18149479	1	1.63784e-25		0	0	999	A01	21537879	1	9.32484e-24	0	0	1	1	1	0	1	1	1	1	1	0	1	1	1	0	0	0	1	0	0	1	1	1	1	1	1	0	1	1	1
chrA01_1_260.070007	4114359	chrA01_1	260.07	chrA01	18420626	TGCAGCGTCTTCCCACGATTGGAGAGTTGCCTTATACATTGCTCGAAATAACAATAAAAGGCAGGGTAA	chrA01	18420626	1	7.5664e-29		0	0	999		0	0	999	0	0	1	1	1	0	1	1	1	1	1	0	1	1	1	0	0	0	1	0	0	1	1	1	1	1	1	0	1	1	1
chrA01_1_260.070007	5591715	chrA01_1	260.07	chrA01	18578093	TGCAGCTAGCATGGTACATCCCGCAACAGGTAGTAAGAGTTACTAAAACATCTTTTTGTTATCTGCACC	chrA01	18578093	1	7.5664e-29		0	0	999	A01	21966458	1	4.30784e-27	0	0	1	1	1	0	1	1	1	1	1	0	1	1	1	0	0	0	1	0	0	1	1	1	1	1	1	0	1	1	1
chrA01_1_260.070007	7247677	chrA01_1	260.07	chrA01		TGCAGCTTCCGGCGGACAGAAGCTTAC			0	999		0	0	999		0	0	999	0	0	1	1	1	0	1	1	1	1	1	0	1	1	1	0	0	0	1	0	0	1	1	1	1	1	1	0	1	1	1
chrA01_1_260.070007	5709075	chrA01_1	260.07	chrA01		TGCAGGAATACAGCGGCGATACTTAC			0	999		0	0	999		0	0	999	0	0	1	1	1	0	1	1	1	1	1	0	1	1	1	0	0	0	1	0	0	1	1	1	1	1	1	0	1	1	1
chrA01_1_260.070007	3108646	chrA01_1	260.07	chrA01	18347640	TGCAGGAGACAAGCGGACAACATCACCTTGTTCAGCTGGATCACTTGTTGTACATCCTGAACTTGCCAT	chrA01	18347640	2	7.5664e-29	C1	34773342	1	7.42916e-27	A01	21754182	1	9.25911e-29	0	0	1	1	1	0	1	1	1	1	1	0	1	1	1	0	0	0	1	0	0	1	1	1	1	1	1	0	1	1	1
chrA01_1_260.070007	4113581	chrA01_1	260.07	chrA01		TGCAGGCATCATATTCCAAAAAGAAAAACATTTAC			0	999		0	0	999		0	0	999	0	0	1	1	1	0	1	1	1	1	1	0	1	1	1	0	0	0	1	0	0	1	1	1	1	1	1	0	1	1	1
chrA01_1_260.070007	4113141	chrA01_1	260.07	chrA01		TGCAGGTATTGTTATAGTGTTGATCATCATCATGCTAGCTTTGAAACAGTGACATTGACTAGTTACAGA			0	999		0	0	999	A01	21527494	1	1.20624e-22	0	0	1	1	1	0	1	1	1	1	1	0	1	1	1	0	0	0	1	0	0	1	1	1	1	1	1	0	1	1	1
chrA01_1_260.070007	3099322	chrA01_1	260.07	chrA01	18149545	TGCAGTGCTAAAAACACTTACGATCCAAGCAGGTACAACCATACGTCCACAATTATTAC	chrA01	18149545	2	7.61697e-23	C1	34414510	1	4.5305e-18		0	0	999	0	0	1	1	1	0	1	1	1	1	1	0	1	1	1	0	0	0	1	0	0	1	1	1	1	1	1	0	1	1	1
chrA01_1_260.070007	4107772	chrA01_1	260.07	chrA01	18149628	TGCAGTGGCGGTTTGCCAATGCCAGGGCTGACTCCACTTTCATGGTGCAGAGACTGAGTGCAGAGGTAT	chrA01	18149628	2	7.5664e-29	C1	34414594	1	9.61023e-26	A01	21538040	1	5.57255e-26	0	0	1	1	1	0	1	1	1	1	1	0	1	1	1	0	0	0	1	0	0	1	1	1	1	1	1	0	1	1	1
chrA01_1_260.658234	3127773	chrA01_1	260.658	chrA01	18319926	TGCAGATTGCTTTGGCTAAGTCTTATATGATTGACACGACTGCCCCTGTTAGCTAATTGGACAAATCCA	chrA01	18319926	1	7.5664e-29		0	0	999	A01	21730493	1	5.57255e-26	0	0	1	1	1	0	1	1	1	1	1	0	1	1	1	0	0	0	1	0	0	1	1	1	1	1	1	0	1	1	1
chrA01_2_0	3139811_34:G>T	chrA01_2	0	chrA01		TGCAGAACTCGAAAGGATCAAAGGATTGTTGAAATCATTTCGCACGTACGAGGGTTATACATATGTAAA	chrAnn_random	42849274	1	7.57e-29		0	0	999	A01	21993537	1	2.57e-29	1	1	1	1	1	1	1	0	1	0	1	1	1	0	1	1	1	0	1	1	1	1	0	0	1	0	1	1	1	0	1
chrA01_2_0	5049307_65:T>C	chrA01_2	0	chrA01	18657969	TGCAGACTAGGCAAACCGCACTATTCTCTGCCACCCAGACTTCGAAGGTATTTTTCTGTTATCTTCGGT	chrA01	18657969	2	7.57e-29	C1	35206032	1	2.07e-27	A01	22040559	1	2.57e-29	1	1	1	1	1	1	1	0	1	0	1	1	1	0	1	1	1	0	1	1	1	1	0	0	1	0	1	1	1	0	1
chrA01_2_0	5029222_61:C>A	chrA01_2	0	chrA01	18643208	TGCAGCCACGGCCGCAACCGGCGGAGACTCTAGGCGTCGCCTCTCCGCTTCCATGTAAGCAAATATTAC	chrA01	18643208	2	7.57e-29	C1	35188639	1	2.07e-27	A01	22014010	1	5.57e-26	1	1	1	1	1	1	1	0	1	0	1	1	1	0	1	1	1	0	1	1	1	1	0	0	1	0	1	1	1	0	1
chrA01_2_0	100028585_24:T>C	chrA01_2	0	chrA01		TGCAGGTATGGCAAAAGTCTCAAACTTGTATCAGTTATTTAGATATAAAATCATTTATGTTGCTTACAT	chrCnn_random	47577479	2	3.52e-27	C1	35944120	1	9.61e-26	A01	22935695	1	2.57e-29	1	1	1	1	1	1	1	0	1	0	1	1	1	0	1	1	1	0	1	1	1	1	0	0	1	0	1	1	1	0	1
chrA01_2_0	5238545_19:T>C	chrA01_2	0	chrA01		TGCAGTAGCGGCGGGGGGACTTGCCATATAAAATTGGTGGATAGAAACACTAGAATTGGACAAGGGAGA	chrC01_random	3525459	1	1.64e-25	C1	35188573	1	9.61e-26	A01	22013944	1	2.57e-29	1	1	1	1	1	1	1	0	1	0	1	1	1	0	1	1	1	0	1	1	1	1	0	0	1	0	1	1	1	0	1
chrA01_2_0	5238545	chrA01_2	0	chrA01		TGCAGTAGCGGCGGGGGGATTTGCCATGTAAAATTGGTGGATAGAAACACTAGAATTGGACAAGGGAGA	chrC01_random	3525459	1	1.64e-25	C1	35188573	1	9.61e-26	A01	22013944	1	2.57e-29	1	1	1	1	1	1	1	0	1	0	1	1	1	0	1	1	1	0	1	1	1	1	0	0	1	0	1	1	1	0	1
chrA01_2_0.588238	5031096	chrA01_2	0.588238	chrA01	19809946	TGCAGCAGATGGATGAAGAGACAAGTTTGAGAATTTGCGTAAAGAGCATGAAGAGCTGGAGGTGAAATC	chrA01	19809946	2	7.57e-29	C1	37265759	1	1.61e-23	A01	23747938	1	9.32e-24	1	1	1	1	1	1	1	0	1	0	1	1	1	1	1	1	1	0	1	1	1	1	0	0	1	0	1	1	1	0	1
chrA01_2_0.588238	4121832	chrA01_2	0.588238	chrA01	19683482	TGCAGCCTTATACTAGAATACAAAGCACAGATCATCCTCAGTTTCACAAAGTGGTAGGAGGACTTGAAG	chrA01	19683482	1	7.57e-29		0	0	999		0	0	999	1	1	1	1	1	1	1	0	1	0	1	1	1	1	1	1	1	0	1	1	1	1	0	0	1	0	1	1	1	0	1
chrA01_2_0.588238	4119461	chrA01_2	0.588238	chrA01	19691996	TGCAGCCTTGTGCGTCCTGCCAACGTTACCGCCTCTGGTTAC	chrA01	19691996	1	2.46e-10		0	0	999	A01	23642174	1	8.65e-11	1	1	1	1	1	1	1	0	1	0	1	1	1	1	1	1	1	0	1	1	1	1	0	0	1	0	1	1	1	0	1
chrA01_2_0.588238	3132081	chrA01_2	0.588238	chrA01		TGCAGCCTTTTGTTTCTTTTTCTTTTTACATTTTTAC			0	999		0	0	999		0	0	999	1	1	1	1	1	1	1	0	1	0	1	1	1	1	1	1	1	0	1	1	1	1	0	0	1	0	1	1	1	0	1
chrA01_2_1.176472	5149173_60:T>A	chrA01_2	1.17647	chrA01	19720200	TGCAGCCTTCTGAGAGAGAATTGTGTTCAGTCTCGAAATGTAACCATCTAGCTGGTTTCCAGGCTGGTC	chrA01	19720200	5	3.52e-27	C5	38887327	2	9.61e-26	A09	20851829	4	2.57e-29	1	1	1	1	1	1	1	0	1	0	1	1	1	1	1	1	1	0	1	1	1	1	0	0	1	0	1	1	1	0	1
chrA01_2_1.176472	5149173_18:A>G	chrA01_2	1.17647	chrA01	19720200	TGCAGCCTTCTGAGAGAGGATTGTGTTCAGTCTTGAAATGTAACCATCTAGCTGGTTTCCTGGCTGGTC	chrA01	19720200	5	3.52e-27	C5	38887327	2	9.61e-26	A09	20851829	4	2.57e-29	1	1	1	1	1	1	1	0	1	0	1	1	1	1	1	1	1	0	1	1	1	1	0	0	1	0	1	1	1	0	1
chrA01_2_1.176472	5149173	chrA01_2	1.17647	chrA01	19720200	TGCAGCCTTCTGAGAGAGAATTGTGTTCAGTCTCGAAATGTAACCATCTAGCTGGTTTCCTGGCTGGTC	chrA01	19720200	5	3.52e-27	C5	38887327	2	9.61e-26	A09	20851829	4	2.57e-29	1	1	1	1	1	1	1	0	1	0	1	1	1	1	1	1	1	0	1	1	1	1	0	0	1	0	1	1	1	0	1
chrA01_2_1.764706	5029412_55:C>G	chrA01_2	1.76471	chrA01	19059508	TGCAGAAGAAGCACAACTCCGCCGCCCTCAAAATTCAGGTCAAAATTCTTCAATTGAGAGACTGTGCGT	chrA01	19059508	2	7.57e-29	C1	36256547	1	1.24e-24	A01	23201193	1	2e-25	1	1	1	1	1	1	1	0	1	0	1	1	1	0	1	1	1	0	1	1	1	1	0	0	1	0	1	1	1	0	1
chrA01_2_1.764706	3105112_27:T>G	chrA01_2	1.76471	chrA01		TGCAGCCCTAGAGGAAACTGATGGAATGATCAAGTTAC			0	999		0	0	999		0	0	999	1	1	1	1	1	1	1	0	1	0	1	1	1	0	1	1	1	0	1	1	1	1	0	0	1	0	1	1	1	0	1
chrA01_2_1.764706	4120981_17:A>G	chrA01_2	1.76471	chrA01	19059442	TGCAGGAGACGACGATTGCGCTCCATCCTGGTCTGCTCAAGAAGCTTGCGGGCATCTCCCTCCTTGGTG	chrA01	19059442	2	7.57e-29	C1	36256614	1	4.47e-24	A01	23201259	1	2.59e-24	1	1	1	1	1	1	1	0	1	0	1	1	1	0	1	1	1	0	1	1	1	1	0	0	1	0	1	1	1	0	1
chrA01_2_1.764706	4107925	chrA01_2	1.76471	chrA01		TGCAGAAGCAATACAAACACAAAGAACATTAC			0	999		0	0	999		0	0	999	1	1	1	1	1	1	1	0	1	0	1	1	1	0	1	1	1	0	1	1	1	1	0	0	1	0	1	1	1	0	1
chrA01_2_1.764706	3095842	chrA01_2	1.76471	chrA01		TGCAGAGCATAGACACATATATATCCACCACAACATGAACGTCACGGTAAGACTTAC	chrCnn_random	40142183	2	4.31e-20	C8	506156	1	2.55e-20	A01	23315159	1	2.55e-18	1	1	1	1	1	1	1	0	1	0	1	1	1	0	1	1	1	0	1	1	1	1	0	0	1	0	1	1	1	0	1
chrA01_2_1.764706	3081457	chrA01_2	1.76471	chrA01		TGCAGATGAGCTATGTAGAGATGCTATTTTGTGATCTTGTAACTAACAACAACTGAAGATTCATAGTAA			0	999		0	0	999		0	0	999	1	1	1	1	1	1	1	0	1	0	1	1	1	0	1	1	1	0	1	1	1	1	0	0	1	0	1	1	1	0	1
chrA01_2_1.764706	3078937	chrA01_2	1.76471	chrA01		TGCAGCTTGCTCAAACACACGATGTAAGTTATGTTTGCGTATTGGGCTGCTCAAACATTGGGCTTCATG	chrAnn_random	38247474	1	3.52e-27	C5	33628574	1	2.07e-27	A02	13252607	1	5.57e-26	1	1	1	1	1	1	1	0	1	0	1	1	1	0	1	1	1	0	1	1	1	1	0	0	1	0	1	1	1	0	1
chrA01_2_1.764706	3089010	chrA01_2	1.76471	chrA01		TGCAGGAATATTTGTTGCTAGGATTCATCTTCAGTACATTAC	chrCnn_random	40142144	2	2.46e-10	C8	506117	1	1.49e-10	A01	23315120	1	8.65e-11	1	1	1	1	1	1	1	0	1	0	1	1	1	0	1	1	1	0	1	1	1	1	0	0	1	0	1	1	1	0	1
chrA01_2_1.764706	3099291	chrA01_2	1.76471	chrA01		TGCAGGACTTTGTGTATAAGTCTACATTTGACCTCTTAC			0	999		0	0	999		0	0	999	1	1	1	1	1	1	1	0	1	0	1	1	1	0	1	1	1	0	1	1	1	1	0	0	1	0	1	1	1	0	1
chrA01_2_1.764706	3115555	chrA01_2	1.76471	chrA01		TGCAGGTCGTGGTCTGTGTATCAGAAACAAATCCTCTAATCATATACCTCATGGACGTTGAGAAGCTTC	chrAnn_random	38248253	3	3.52e-27	C8	32619160	3	9.61e-26	A02	13251828	1	5.57e-26	1	1	1	1	1	1	1	0	1	0	1	1	1	0	1	1	1	0	1	1	1	1	0	0	1	0	1	1	1	0	1
chrA01_2_2.941177	5709053	chrA01_2	2.94118	chrA01		TGCAGAAGCAATACAAACACAAAGAACATTAGGATCACTAAACTCGTCATAAAAGTGAAAACAGTAGCT	chrC01	33345960	1	1.64e-25	C1	35315900	1	9.61e-26	A01	22125298	1	5.57e-26	1	1	1	1	1	1	1	0	1	0	1	1	1	0	1	1	1	0	1	1	1	1	0	0	1	1	1	1	1	0	1
chrA01_2_2.941177	5121390	chrA01_2	2.94118	chrA01		TGCAGGTACAGTGGCGGAGGCAGCTTGTGGGGAGGGGGGTCACTTGACCCCTATGAATTTCAGTTTTTT			0	999		0	0	999	A01	22207407	1	2.57e-29	1	1	1	1	1	1	1	0	1	0	1	1	1	0	1	1	1	0	1	1	1	1	0	0	1	1	1	1	1	0	1
chrA01_2_3.529411	5238545_27:G>A	chrA01_2	3.52941	chrA01		TGCAGTAGCGGCGGGGGGATTTGCCATATAAAATTGGTGGATAGAAACACTAGAACTGGACAAGGGAGA	chrC01_random	3525459	1	1.64e-25	C1	35188573	1	9.61e-26	A01	22013944	1	2.57e-29	1	1	1	1	1	1	1	0	1	0	1	1	1	0	1	1	1	0	1	1	1	1	0	0	1	1	1	1	1	0	1
chrA01_2_3.529411	3111622	chrA01_2	3.52941	chrA01		TGCAGAGCATCGGAATCTGTAGCGTTCTCGAGTTCGGAAGCTTACTCTACTACTTCGTCCATATTACAG			0	999		0	0	999	A01	23356740	1	1.2e-27	1	1	1	1	1	1	1	0	1	0	1	1	1	0	1	1	1	0	1	1	1	1	0	0	1	1	1	1	1	0	1
chrA01_2_3.529411	5153233	chrA01_2	3.52941	chrA01		TGCAGGTTAGCTCACCCCAGTAAACATATTATTTAC			0	999		0	0	999	A01	22029733	1	6.37e-11	1	1	1	1	1	1	1	0	1	0	1	1	1	0	1	1	1	0	1	1	1	1	0	0	1	1	1	1	1	0	1
chrA01_2_3.529411	3109569	chrA01_2	3.52941	chrA01		TGCAGTAAGAATGCAATCTCCCAAAAAGGAAGAGGAATATGAGATTGAAACATTAC	chrA02	15176875	1	1.5e-19		0	0	999	A01	22026040	1	1.14e-21	1	1	1	1	1	1	1	0	1	0	1	1	1	0	1	1	1	0	1	1	1	1	0	0	1	1	1	1	1	0	1
chrA01_2_3.529411	5238178	chrA01_2	3.52941	chrA01	18643142	TGCAGTAGCGGCGGGGGGATTTGCCATATAAAATTGGTGGATAGAAACACTAGAACTGGACAAGGGAGA	chrA01	18643142	2	7.57e-29	C1	35188573	1	9.61e-26		0	0	999	1	1	1	1	1	1	1	0	1	0	1	1	1	0	1	1	1	0	1	1	1	1	0	0	1	1	1	1	1	0	1
chrA01_2_4.117649	3089473_11:A>G	chrA01_2	4.11765	chrA01	19615177	TGCAGAAGCTAGGCTTGAGATAGATTTTGCTGAGCATTACAAAACATCACTATTATATGAGTAAGTCAA	chrA01	19615177	1	7.57e-29	C1	36924653	1	4.44e-29	A01	23583081	1	2.57e-29	1	1	1	1	1	1	1	0	1	0	1	1	1	1	1	1	1	0	1	1	1	1	0	0	1	1	1	1	1	0	1
chrA01_2_4.117649	3082943_33:A>C	chrA01_2	4.11765	chrA01	19615243	TGCAGCCATTGAGCTCACTTCTAGCATCCATGTCGCCGGATTATATTTCTCTTTAC	chrA01	19615243	2	3.23e-21	C1	36924719	2	4.14e-18	A01	23583147	1	5.32e-20	1	1	1	1	1	1	1	0	1	0	1	1	1	1	1	1	1	0	1	1	1	1	0	0	1	1	1	1	1	0	1
chrA01_2_4.117649	100034773_33:A>G	chrA01_2	4.11765	chrA01		TGCAGCTATTGTGATGAGGACGGTAAGGAACACGGTTGACACAGGTAGAACTGTTGTCTGCACAATCCA	chrC01_random	3962858	2	3.52e-27	C1	36608224	2	2.07e-27	A01	23583425	1	1.2e-27	1	1	1	1	1	1	1	0	1	0	1	1	1	1	1	1	1	0	1	1	1	1	0	0	1	1	1	1	1	0	1
chrA01_2_4.117649	3078695	chrA01_2	4.11765	chrA01		TGCAGCCCTGTCTCTGGGAGAAGAACGTGTAAGGCACTCCAGGGAACTTTGCACTTTTAC	chrC01	35178627	2	1.7e-19	C1	37352272	1	1e-19	A01	23798987	1	1.61e-20	1	1	1	1	1	1	1	0	1	0	1	1	1	1	1	1	1	0	1	1	1	1	0	0	1	1	1	1	1	0	1
chrA01_2_5.294117	3080304_31:T>C	chrA01_2	5.29412	chrA01		TGCAGTAGAGATACAAAGCATCCATTTTATGCCTCTTCTCAACCAATTTATAACATTAC	chrA01_random	2436846	1	7.62e-23		0	0	999	A01	23833750	1	1.21e-21	1	1	1	1	1	1	1	0	1	0	1	1	1	1	1	1	1	0	1	1	1	1	0	0	1	1	1	1	1	0	1
chrA01_2_5.294117	4119699	chrA01_2	5.29412	chrA01		TGCAGAAAAGGCAGCAGGAATTGGCTGCGGTTGTGTTGGACTAATGTTGTTGTCAGCTAAGTTCCTTGC	chrC01	35205855	2	1.64e-25		0	0	999	A01	23813070	1	1.21e-22	1	1	1	1	1	1	1	0	1	0	1	1	1	1	1	1	1	0	1	1	1	1	0	0	1	1	1	1	1	0	1
chrA01_2_6.470589	3144123_37:G>T	chrA01_2	6.47059	chrA01	20185986	TGCAGAGGAACGTTCTCAACTTCATCACCTTGGATCCTTCTCACACTGAAGACATGCTCTCCGAAGTAA	chrA01	20185986	2	1.64e-25		0	0	999	A01	24390954	1	5.57e-26	1	1	1	1	1	1	1	0	1	0	1	1	1	1	1	1	1	0	1	1	1	1	0	0	1	1	1	1	1	0	1
chrA01_2_6.470589	4121982_16:G>A	chrA01_2	6.47059	chrA01		TGCAGCTCATGCCGATACGAGCTTTCCTACGTACCTTCCCGCTCCGCCGCTTTCACTGCCACGTCAGCC			0	999		0	0	999		0	0	999	1	1	1	1	1	1	1	0	1	0	1	1	1	1	1	1	1	0	1	1	1	1	0	0	1	1	1	1	1	0	1
chrA01_2_6.470589	3111872	chrA01_2	6.47059	chrA01	20160227	TGCAGAATGTTCAATGGTCACGAAGGTCATTCTCATTGTCCTAGAAAAGATATTAC	chrA01	20160227	1	3.23e-21	C1	38064364	1	1.93e-16		0	0	999	1	1	1	1	1	1	1	0	1	0	1	1	1	1	1	1	1	0	1	1	1	1	0	0	1	1	1	1	1	0	1
chrA01_2_6.470589	4120115	chrA01_2	6.47059	chrA01	20190051	TGCAGAGCAACAACAGAAATAAACAATGAAAAGTGCATAGAGCAAAGGTGAATAGAAAAACTTCAAGGG	chrA01	20190051	1	7.57e-29		0	0	999		0	0	999	1	1	1	1	1	1	1	0	1	0	1	1	1	1	1	1	1	0	1	1	1	1	0	0	1	1	1	1	1	0	1
chrA01_2_6.470589	4706710	chrA01_2	6.47059	chrA01	20141289	TGCAGCAATACCCTTCATGGTAAAGATGAGAGTATCCTCAAGACCAGGAGCGTATTCAGTCGTCGGGTT	chrA01	20141289	1	7.57e-29		0	0	999		0	0	999	1	1	1	1	1	1	1	0	1	0	1	1	1	1	1	1	1	0	1	1	1	1	0	0	1	1	1	1	1	0	1
chrA01_2_6.470589	3157892	chrA01_2	6.47059	chrA01	20187903	TGCAGGTAGTTTCACTATAATGATTCTACTGTTTTTGATTTGTTTTTATCATTTGTTTCATTTACTCTC	chrA01	20187903	1	7.57e-29		0	0	999		0	0	999	1	1	1	1	1	1	1	0	1	0	1	1	1	1	1	1	1	0	1	1	1	1	0	0	1	1	1	1	1	0	1
chrA01_2_7.058823	4121546_12:G>A	chrA01_2	7.05882	chrA01		TGCAGAGACACGAAGTATATGAACACCTCTTCTCTTAC	chrC05	36668270	2	1.48e-11		0	0	999		0	0	999	1	1	1	1	1	1	1	0	1	0	1	1	1	1	1	1	1	0	1	1	1	1	0	0	1	1	1	1	1	0	1
chrA01_2_7.058823	4111584_54:C>G	chrA01_2	7.05882	chrA01	19924547	TGCAGCCTAGAGGATTAGACGAGTGATATGACGGCTTGAACAAGATGCAAGGGAGTGGTTCATTACAGA	chrA01	19924547	2	1.27e-26	C1	37675746	1	3.48e-20	A01	23861798	1	4.31e-27	1	1	1	1	1	1	1	0	1	0	1	1	1	1	1	1	1	0	1	1	1	1	0	0	1	1	1	1	1	0	1
chrA01_2_7.058823	4107820_43:C>A	chrA01_2	7.05882	chrA01	20203867	TGCAGCTAAGTGGATGGAGATGGAAACACGACCGCCGCCGCAGAGGACATTGCTTGCGGTTAC	chrA01	20203867	2	5.09e-25	C1	38141068	1	1.39e-23	A01	24405880	1	8.08e-24	1	1	1	1	1	1	1	0	1	0	1	1	1	1	1	1	1	0	1	1	1	1	0	0	1	1	1	1	1	0	1
chrA01_2_7.058823	3173588_25:A>T	chrA01_2	7.05882	chrA01	20347935	TGCAGGCCAATGACTCTGGCTTGGCTTCATATGTTGCTGGTCAGATTGACCGTACCTTAC	chrA01	20347935	4	3.65e-21	C3	25751928	3	1e-19	A01	24544743	1	5.81e-20	1	1	1	1	1	1	1	0	1	0	1	1	1	1	1	1	1	0	1	1	1	1	0	0	1	1	1	1	1	0	1
chrA01_2_7.058823	3166314_28:A>T	chrA01_2	7.05882	chrA01	20111319	TGCAGTTGTATTGTATACACAAAACCGGTTTCAGTTTATAACCGGATCTAACCGGGAGAGATTAGTCCA	chrA01	20111319	1	7.57e-29		0	0	999	A01	24316564	1	2.57e-29	1	1	1	1	1	1	1	0	1	0	1	1	1	1	1	1	1	0	1	1	1	1	0	0	1	1	1	1	1	0	1
chrA01_2_7.058823	4110465	chrA01_2	7.05882	chrA01		TGCAGAGACACGAAGTATATGAACACCTCTTCTCTTAC			0	999		0	0	999	A01	23944240	1	5.28e-12	1	1	1	1	1	1	1	0	1	0	1	1	1	1	1	1	1	0	1	1	1	1	0	0	1	1	1	1	1	0	1
chrA01_2_7.058823	3088744	chrA01_2	7.05882	chrA01		TGCAGAGCTTACTCAAGGAGAAGACTCTTGTACTATCTGAACTTGGGGCTCTTGCTGATAGCGTTCCTC	chrC03	9488907	3	3.55e-22	C1	37837088	1	9.68e-21	A01	23966742	1	2.57e-29	1	1	1	1	1	1	1	0	1	0	1	1	1	1	1	1	1	0	1	1	1	1	0	0	1	1	1	1	1	0	1
chrA01_2_7.058823	3156723	chrA01_2	7.05882	chrA01		TGCAGAGTATAATATAACAATGAAGAGAAAAAAAGAGAGGAAAGTGTATGTGTGTTAC			0	999		0	0	999		0	0	999	1	1	1	1	1	1	1	0	1	0	1	1	1	1	1	1	1	0	1	1	1	1	0	0	1	1	1	1	1	0	1
chrA01_2_7.058823	3089272	chrA01_2	7.05882	chrA01	20139102	TGCAGATTTTGAAATAATTCTGATTCTGATTCTTGATAAGGTTACACAAAATTAC	chrA01	20139102	1	1.12e-20		0	0	999		0	0	999	1	1	1	1	1	1	1	0	1	0	1	1	1	1	1	1	1	0	1	1	1	1	0	0	1	1	1	1	1	0	1
chrA01_2_7.058823	3191618	chrA01_2	7.05882	chrA01		TGCAGGCAATGTATGGTTTCATTTTGTTTCTCTCTTTGCTTTTTTTAC	chrC01	35457832	1	4.22e-14		0	0	999		0	0	999	1	1	1	1	1	1	1	0	1	0	1	1	1	1	1	1	1	0	1	1	1	1	0	0	1	1	1	1	1	0	1
chrA01_2_7.058823	3173588	chrA01_2	7.05882	chrA01	20347935	TGCAGGCCAATGACTCTGGCTTGGCATCATATGTTGCTGGTCAAATTGACCGTACTTTAC	chrA01	20347935	4	3.65e-21	C3	25751928	3	1e-19	A01	24544743	1	5.81e-20	1	1	1	1	1	1	1	0	1	0	1	1	1	1	1	1	1	0	1	1	1	1	0	0	1	1	1	1	1	0	1
chrA01_2_7.058823	3127657	chrA01_2	7.05882	chrA01	20036381	TGCAGGGGATGAACACGCAGTGGCACTTGATTCCAATGGACGTGTAAGTTCTTTGTTAGAAGAATCTTG	chrA01	20036381	1	3.55e-22		0	0	999	A01	23944174	1	2.57e-29	1	1	1	1	1	1	1	0	1	0	1	1	1	1	1	1	1	0	1	1	1	1	0	0	1	1	1	1	1	0	1
chrA01_2_7.058823	5591210	chrA01_2	7.05882	chrA01		TGCAGGTAGCTTCACTATAATGTGATTCTACTGTTTTTTTATTTGTTTTCATCATGTGATTCATTTACT			0	999		0	0	999	A01	24392852	1	2.57e-29	1	1	1	1	1	1	1	0	1	0	1	1	1	1	1	1	1	0	1	1	1	1	0	0	1	1	1	1	1	0	1
chrA01_2_7.647058	3103147_28:T>C	chrA01_2	7.64706	chrA01	20036346	TGCAGAGACACGAAGTATATGAACACCTCTTCTCTTAC	chrA01	20036346	1	1.48e-11		0	0	999		0	0	999	1	1	1	1	1	1	1	0	1	0	1	1	1	1	1	1	1	0	1	1	1	1	0	0	1	1	1	1	1	0	1
chrA01_2_7.647058	3107527	chrA01_2	7.64706	chrA01	20013352	TGCAGAGCTTACTCAAGGAGAAGACTCTTTTGTTATCTGAACTTGGGGCTCTTGCTGATAGTGTTCCTC	chrA01	20013352	3	7.57e-29	C1	37837088	1	2.07e-27	A01	23966742	1	1.21e-22	1	1	1	1	1	1	1	0	1	0	1	1	1	1	1	1	1	0	1	1	1	1	0	0	1	1	1	1	1	0	1
chrA01_2_7.647058	5153693	chrA01_2	7.64706	chrA01		TGCAGATTTCGAAATAATTCTGATTCTTGTTAC			0	999		0	0	999		0	0	999	1	1	1	1	1	1	1	0	1	0	1	1	1	1	1	1	1	0	1	1	1	1	0	0	1	1	1	1	1	0	1
chrA01_2_7.647058	3084186	chrA01_2	7.64706	chrA01	20035290	TGCAGGCAATGTATGGTTTCAGTCTGTGAATATTTCATATAGACAGTAGTCTTAGAGCATGATTACAGA	chrA01	20035290	1	1.27e-26		0	0	999		0	0	999	1	1	1	1	1	1	1	0	1	0	1	1	1	1	1	1	1	0	1	1	1	1	0	0	1	1	1	1	1	0	1
chrA01_2_7.647058	3093342	chrA01_2	7.64706	chrA01	20036381	TGCAGGGGATGAACACGCCGTAGCACTTGATTCAAATGGCCGTGTAAGTTCTTTGTTAGAAGAATCTTG	chrA01	20036381	1	7.57e-29		0	0	999	A01	23944174	1	1.21e-22	1	1	1	1	1	1	1	0	1	0	1	1	1	1	1	1	1	0	1	1	1	1	0	0	1	1	1	1	1	0	1
chrA01_2_8.235294	3158525_21:C>A	chrA01_2	8.23529	chrA01	20141289	TGCAGCAATACCCTTCATGGTAAAGATGAGAGTATCCTCAAGACCAGGAGCGTATTCAGTCGTCGGGTT	chrA01	20141289	2	1.64e-25		0	0	999	A01	24357696	1	3.35e-23	1	1	1	1	1	1	1	0	1	0	1	1	1	1	1	1	1	0	1	1	1	1	0	0	1	1	1	1	1	0	1
chrA01_2_8.235294	3158525	chrA01_2	8.23529	chrA01	20141289	TGCAGCAATACCCTTCATGGTCAAGATGAGAGTATCCTCAAGACCAGGAGCGTATTCACTCGTCGGGTT	chrA01	20141289	2	1.64e-25		0	0	999	A01	24357696	1	3.35e-23	1	1	1	1	1	1	1	0	1	0	1	1	1	1	1	1	1	0	1	1	1	1	0	0	1	1	1	1	1	0	1
chrA01_2_8.235294	4121982	chrA01_2	8.23529	chrA01		TGCAGCTCATGCCGATGCGAGCTTTTCTACGTACCTTCCCGCTCCACCGCTTTCACTGCCACGTCAGCC			0	999		0	0	999		0	0	999	1	1	1	1	1	1	1	0	1	0	1	1	1	1	1	1	1	0	1	1	1	1	0	0	1	1	1	1	1	0	1
chrA01_2_12.352942	4332233	chrA01_2	12.3529	chrA01		TGCAGACAACCTCTAGGGTAAGCCATGTGGCAATCGTGTTTGGGTAACTTAC	chrC01	36292941	2	2.19e-17	C1	38593323	1	1.3e-17	A01	24643344	1	2.82e-17	1	1	1	1	1	1	1	0	1	0	1	1	1	1	1	1	1	0	1	1	1	1	0	0	1	1	1	1	1	0	1
chrA01_2_12.352942	3153401	chrA01_2	12.3529	chrA01		TGCAGACAACCTCTAGGGTAAGCCATGTGGCAATCGTGTTTGGTAACTTAC	chrA01_random	2445307	2	1.63e-18	C1	38593324	1	2.1e-15	A01	24643345	1	5.84e-19	1	1	1	1	1	1	1	0	1	0	1	1	1	1	1	1	1	0	1	1	1	1	0	0	1	1	1	1	1	0	1
chrA01_2_12.352942	4333499	chrA01_2	12.3529	chrA01		TGCAGAGTCTAATAAGCTTCACACGTACCTATGAGACTAAAGAGAACTCAGAGAAAGAGAGTACCTGTT			0	999		0	0	999		0	0	999	1	1	1	1	1	1	1	0	1	0	1	1	1	1	1	1	1	0	1	1	1	1	0	0	1	1	1	1	1	0	1
chrA01_2_12.352942	3174099	chrA01_2	12.3529	chrA01		TGCAGAGTCTAATAAGCTTCACATGTACCTATGAGATCAAAGATAACTCAGAGAAAGAGAGTACCTGTT	chrA01_random	2445241	2	7.57e-29	C1	38593372	1	2.08e-22	A01	24643393	1	2.57e-29	1	1	1	1	1	1	1	0	1	0	1	1	1	1	1	1	1	0	1	1	1	1	0	0	1	1	1	1	1	0	1
chrA01_2_13.529411	3120495	chrA01_2	13.5294	chrA01	20454337	TGCAGGACGAAACAGTTCATAAAAATAACTGTTCGTAAATTGTTCCAATCTTCTTTAC	chrA01	20454337	1	2.66e-22		0	0	999		0	0	999	1	1	1	1	1	1	1	0	1	0	1	1	0	1	1	1	1	0	1	1	1	1	0	0	1	1	1	1	1	0	1
chrA01_2_13.529411	4336175	chrA01_2	13.5294	chrA01		TGCAGGACGGAACAGTTCATAACTGTTCGTAAATTGTTCCAATCTTCTTTAC			0	999		0	0	999		0	0	999	1	1	1	1	1	1	1	0	1	0	1	1	0	1	1	1	1	0	1	1	1	1	0	0	1	1	1	1	1	0	1
chrA01_2_15.294119	4114640_56:G>A	chrA01_2	15.2941	chrA01	20622395	TGCAGCCAGGTAGAGGCATGCGGCCAAGAGTTTAGCTCCTCGCATAACAGTAAGTGATTTTTGGTTCCG	chrA01	20622395	1	1.64e-25		0	0	999	Scaffold000164	232247	1	1.2e-27	1	1	1	1	1	1	1	1	1	0	1	1	0	1	1	1	1	0	1	1	1	1	0	0	1	1	1	1	1	0	1
chrA01_2_15.294119	3111926	chrA01_2	15.2941	chrA01		TGCAGAATATTCATACGAGGTCAAAAGTTCAACTCAGAATTTACTCTACCAATTAC	chrA01_random	2612861	2	3.23e-21	C1	39154328	1	4.14e-18	A01	24985007	1	2.48e-18	1	1	1	1	1	1	1	1	1	0	1	1	0	1	1	1	1	0	1	1	1	1	0	0	1	1	1	1	1	0	1
chrA01_2_15.294119	3161679	chrA01_2	15.2941	chrA01		TGCAGAGTACGTTCTTCAACTTCTAGCTGTTGGTCTTTCGTTTAC			0	999		0	0	999		0	0	999	1	1	1	1	1	1	1	1	1	0	1	1	0	1	1	1	1	0	1	1	1	1	0	0	1	1	1	1	1	0	1
chrA01_2_15.294119	3110213	chrA01_2	15.2941	chrA01		TGCAGATTATTATACTATCATTTTTACTTTTTATTGTTAC	chrA01_random	2566208	2	1.31e-12		0	0	999	Scaffold013583	62	4	2.15e-11	1	1	1	1	1	1	1	1	1	0	1	1	0	1	1	1	1	0	1	1	1	1	0	0	1	1	1	1	1	0	1
chrA01_2_15.294119	3091861	chrA01_2	15.2941	chrA01		TGCAGCGATGTTCGTCCCAGCATTGTTTGCATCTGTTGCTGCTTTGGCATCTGGGTTTCTCTTTTACAG	chrCnn_random	1240097	2	3.52e-27	C1	39233328	1	4.47e-24	Scaffold000164	275018	1	5.57e-26	1	1	1	1	1	1	1	1	1	0	1	1	0	1	1	1	1	0	1	1	1	1	0	0	1	1	1	1	1	0	1
chrA01_2_15.294119	4167045	chrA01_2	15.2941	chrA01		TGCAGCTTCTGAATCACCTGCTTCATTACCTTTAC			0	999		0	0	999	A01	24814158	1	2.13e-10	1	1	1	1	1	1	1	1	1	0	1	1	0	1	1	1	1	0	1	1	1	1	0	0	1	1	1	1	1	0	1
chrA01_2_15.294119	5591668	chrA01_2	15.2941	chrA01		TGCAGTCCAAAATTTGTTACATCTCCAATCTTAC			0	999		0	0	999		0	0	999	1	1	1	1	1	1	1	1	1	0	1	1	0	1	1	1	1	0	1	1	1	1	0	0	1	1	1	1	1	0	1
chrA01_2_15.294119	4108264	chrA01_2	15.2941	chrA01		TGCAGTCTATGCAAAGAAAAAGGTTTTTAC			0	999		0	0	999		0	0	999	1	1	1	1	1	1	1	1	1	0	1	1	0	1	1	1	1	0	1	1	1	1	0	0	1	1	1	1	1	0	1
chrA01_2_15.294119	3152311	chrA01_2	15.2941	chrA01	20625632	TGCAGTGGGAGTTTACGTCATGTGGACCCCACGTGTGTTTCGCACTATCTTCGCCACTATTAC	chrA01	20625632	1	8.51e-23		0	0	999	Scaffold000164	229720	1	1.74e-25	1	1	1	1	1	1	1	1	1	0	1	1	0	1	1	1	1	0	1	1	1	1	0	0	1	1	1	1	1	0	1
chrA01_2_15.294119	3171159	chrA01_2	15.2941	chrA01		TGCAGTTATAATATCCACTTCTGCCACGACTCGACATGATTCGATCTTACGGTGCTTTCAACATTACAG	chrC01_random	4313634	1	3.55e-22		0	0	999	A01	24936080	1	5.57e-26	1	1	1	1	1	1	1	1	1	0	1	1	0	1	1	1	1	0	1	1	1	1	0	0	1	1	1	1	1	0	1
chrA01_2_15.882355	3088324_27:C>G	chrA01_2	15.8824	chrA01	20543087	TGCAGAAGAAGCAACAGAAACACTGGGGCTGAGTCTCTTCAGATTTGCCAGTCTTTATAGGACCACACT	chrA01	20543087	5	7.57e-29	C1	38783217	2	4.44e-29	A05	20640589	3	1.2e-27	1	1	1	1	1	1	1	1	1	0	1	1	0	1	1	1	1	0	1	1	1	1	0	0	1	1	1	1	1	0	1
chrA01_2_15.882355	5120550_12:A>T	chrA01_2	15.8824	chrA01	20471608	TGCAGATTGTTCTTGTTGTTGGAGGGAGGGTGCCGGTTTTGCTTGATGGAGGTGTGAGACGAGGAACAG	chrA01	20471608	3	7.57e-29	C1	38667161	1	2.08e-22	A01	24699129	2	1.2e-27	1	1	1	1	1	1	1	1	1	0	1	1	0	1	1	1	1	0	1	1	1	1	0	0	1	1	1	1	1	0	1
chrA01_2_15.882355	3085146_40:C>G	chrA01_2	15.8824	chrA01	20470514	TGCAGCTACGTGTAACACCATCATGGTACTAAAGTGTTTAGTGGAATACATGTTATTGCATTCTGGTTT	chrA01	20470514	2	7.57e-29	C1	38665877	1	4.47e-24	A01	24702391	1	5.57e-26	1	1	1	1	1	1	1	1	1	0	1	1	0	1	1	1	1	0	1	1	1	1	0	0	1	1	1	1	1	0	1
chrA01_2_15.882355	3147356_8:G>A	chrA01_2	15.8824	chrA01		TGCAGTCAAAGGTGGAGAGCTTTCAGTGATGTATTTATGTTAC	chrCnn_random	1222154	1	3.34e-14		0	0	999	Scaffold000164	259087	1	1.17e-14	1	1	1	1	1	1	1	1	1	0	1	1	0	1	1	1	1	0	1	1	1	1	0	0	1	1	1	1	1	0	1
chrA01_2_15.882355	3085611_18:T>A	chrA01_2	15.8824	chrA01	20547541	TGCAGTGTAATAGCGTTTACTAAATGGTATTGTAATAGTCAATTAC	chrA01	20547541	1	8.31e-16		0	0	999		0	0	999	1	1	1	1	1	1	1	1	1	0	1	1	0	1	1	1	1	0	1	1	1	1	0	0	1	1	1	1	1	0	1
chrA01_2_15.882355	4111303	chrA01_2	15.8824	chrA01	20470514	TGCAGCCACGTGTAACACCATCATGGTACTAAAGTGTTTAGTGGAATACATGTTATTGCATTCTGGTTT	chrA01	20470514	2	7.62e-24	C1	38665877	1	2.08e-22	A01	24702391	1	1.2e-27	1	1	1	1	1	1	1	1	1	0	1	1	0	1	1	1	1	0	1	1	1	1	0	0	1	1	1	1	1	0	1
chrA01_2_15.882355	3085146	chrA01_2	15.8824	chrA01	20470514	TGCAGCTACGTGTAACACCATCATGGTACTAAAGTGTTTACTGGAATACATGTTATTGCGTTCTGGTTT	chrA01	20470514	2	7.57e-29	C1	38665877	1	4.47e-24	A01	24702391	1	5.57e-26	1	1	1	1	1	1	1	1	1	0	1	1	0	1	1	1	1	0	1	1	1	1	0	0	1	1	1	1	1	0	1
chrA01_2_15.882355	4111671	chrA01_2	15.8824	chrA01	20476571	TGCAGGTCCGCCGGCCAGGTAATATTACAAGGTACACGAATTCTTGTAGGGTAATTATATTACAAAGGT	chrA01	20476571	1	7.57e-29		0	0	999		0	0	999	1	1	1	1	1	1	1	1	1	0	1	1	0	1	1	1	1	0	1	1	1	1	0	0	1	1	1	1	1	0	1
chrA01_2_15.882355	3216155	chrA01_2	15.8824	chrA01		TGCAGGTCCGCTGGGCAGGTAATATTTACAAGGTATATTAC			0	999		0	0	999	A01	24708423	1	1.36e-13	1	1	1	1	1	1	1	1	1	0	1	1	0	1	1	1	1	0	1	1	1	1	0	0	1	1	1	1	1	0	1
chrA01_2_15.882355	3127438	chrA01_2	15.8824	chrA01		TGCAGTGTAATAGCGTTTACTAAATGGTATTGTAATAGTCAATTAC			0	999		0	0	999	A01	24810479	1	2.89e-16	1	1	1	1	1	1	1	1	1	0	1	1	0	1	1	1	1	0	1	1	1	1	0	0	1	1	1	1	1	0	1
chrA01_2_15.882355	3085611	chrA01_2	15.8824	chrA01	20547541	TGCAGTGTAATAGCGTTTTCTAAATGGTATTGTAATAGTCTATTAC	chrA01	20547541	1	8.31e-16		0	0	999		0	0	999	1	1	1	1	1	1	1	1	1	0	1	1	0	1	1	1	1	0	1	1	1	1	0	0	1	1	1	1	1	0	1
chrA01_2_21.176472	4121131_51:C>T	chrA01_2	21.1765	chrA01	20840850	TGCAGCCACTGAGTCTCCTCCTCCTATTATAGTTGTCACTCCTTTCTCACTTAGCTCCGCCAGTTTATT	chrA01	20840850	4	3.52e-27	C1	39686484	3	9.61e-26	Scaffold000164	12329	2	2.59e-24	1	1	1	1	1	1	1	1	1	1	1	1	0	1	1	1	1	0	1	1	1	1	1	1	1	1	1	1	1	0	1
chrA01_2_21.176472	4165801	chrA01_2	21.1765	chrA01	20642693	TGCAGGTGAGAATGCGTGCCAGCTCCAGCCTCTTTAC	chrA01	20642693	1	4.94e-11		0	0	999		0	0	999	1	1	1	1	1	1	1	1	1	1	1	1	0	1	1	1	1	0	1	1	1	1	1	1	1	1	1	1	1	0	1
chrA01_2_30.588238	3083488_53:G>A	chrA01_2	30.5882	chrA01	20928980	TGCAGCTATGGGTTTGTTGATTGATTGCTACTGCGTTTGGTAGAAAGGAGATCACTTTTAC	chrA01	20928980	2	2.9e-22	C1	39790024	1	6.15e-22	A01	26400218	1	2.13e-24	1	0	1	1	1	1	1	1	1	1	1	1	0	1	1	1	0	0	1	1	1	1	1	1	1	1	1	1	1	0	1
chrA01_2_30.588238	3101642_25:G>A	chrA01_2	30.5882	chrA01		TGCAGCTCAAAGATATCTTCATCTCACAAGATCTCAAGATCCCCACCACAAAGTTTTTATTTTTTTCAC			0	999		0	0	999	A01	26400276	1	4.31e-27	1	0	1	1	1	1	1	1	1	1	1	1	0	1	1	1	0	0	1	1	1	1	1	1	1	1	1	1	1	0	1
chrA01_2_31.176472	3122599_42:C>G	chrA01_2	31.1765	chrA01		TGCAGGGCAGACTTCATCAGGGTTCTCCTGGATGTACTGTAAGGCCTGCAACACCGAGAACGCATCATG	chrAnn_random	26678023	1	1.64e-25	C1	40202593	1	4.44e-29	A01	26705196	1	2.59e-24	1	0	1	1	1	1	1	1	1	1	1	1	0	1	1	1	0	0	1	1	1	1	1	1	1	1	1	1	1	0	1
chrA01_2_31.176472	3090494_23:G>A	chrA01_2	31.1765	chrA01	21042237	TGCAGTCACTCCACGAACACAATATGTGGCATAGTGAGTACAATCATGTGAATTGCCATGCTGCAATCA	chrA01	21042237	2	7.57e-29	C1	39955167	1	4.47e-24		0	0	999	1	0	1	1	1	1	1	1	1	1	1	1	0	1	1	1	0	0	1	1	1	1	1	1	1	1	1	1	1	0	1
chrA01_2_31.176472	4706777	chrA01_2	31.1765	chrA01		TGCAGCCACATGCAAACTTTCAAAATTTTAC			0	999		0	0	999		0	0	999	1	0	1	1	1	1	1	1	1	1	1	1	0	1	1	1	0	0	1	1	1	1	1	1	1	1	1	1	1	0	1
chrA01_2_31.176472	3173649	chrA01_2	31.1765	chrA01	21043299	TGCAGGAAAAGTACCAGAATCGTTGTCAAAGTACGACTTTAC	chrA01	21043299	2	1.14e-13	C1	39956352	1	3.2e-12	A01	26518921	1	3.99e-14	1	0	1	1	1	1	1	1	1	1	1	1	0	1	1	1	0	0	1	1	1	1	1	1	1	1	1	1	1	0	1
chrA01_2_31.176472	4335571	chrA01_2	31.1765	chrA01		TGCAGTCACTCCACGAACACAATATGTGGCATAGTGAGTACAATCATGTGAATTGCCATGCTGCAATCA	chrCnn_random	21463487	1	1.64e-25	C1	39955167	1	9.61e-26	A01	26517859	1	2.57e-29	1	0	1	1	1	1	1	1	1	1	1	1	0	1	1	1	0	0	1	1	1	1	1	1	1	1	1	1	1	0	1
chrA01_2_31.176472	3090494	chrA01_2	31.1765	chrA01	21042237	TGCAGTCACTCCACGAACACAATGTGTGGCATAGTGAGTACAATCATGTGAGTTGCGATGCTGCAATCA	chrA01	21042237	2	7.57e-29	C1	39955167	1	4.47e-24		0	0	999	1	0	1	1	1	1	1	1	1	1	1	1	0	1	1	1	0	0	1	1	1	1	1	1	1	1	1	1	1	0	1
chrA01_2_31.764708	3094521	chrA01_2	31.7647	chrA01		TGCAGCTGCAATCAGTGGCTTAGTTACACATCTAAACAGGTATGAATCTCTAGTATGAAATATTTTGTA	chrCnn_random	48853151	1	7.57e-29	C1	40276860	1	3.46e-25	A10	11966278	1	2.57e-29	1	0	1	1	1	1	1	1	1	1	1	1	0	1	1	1	0	0	1	1	1	1	1	1	1	1	1	1	1	0	1
chrA01_2_31.764708	4119207	chrA01_2	31.7647	chrA01	21161582	TGCAGGCACGTCACAACGTCCCCGACGTGGAACTGCACAATCTCGTCCACTTTGTTTGGTGCTCCGTTA	chrA01	21161582	2	1.64e-25	C1	40345305	1	4.47e-24	A01	27084634	1	5.57e-26	1	0	1	1	1	1	1	1	1	1	1	1	0	1	1	1	0	0	1	1	1	1	1	1	1	1	1	1	1	0	1
chrA01_2_32.941177	3101312_22:C>T	chrA01_2	32.9412	chrA01		TGCAGACCATTCATTGTCTCAGTACTCTCAAAGATCCTGAGAACTCAAGTCAAAGAACTCGTGACCATC	chrAnn_random	26743924	3	3.52e-27	C1	40465905	1	2.07e-27	A01	27156114	2	2.57e-29	1	0	1	1	1	1	1	1	1	1	1	1	0	1	1	1	0	0	1	1	1	1	1	1	1	1	1	1	1	0	1
chrA01_2_32.941177	3102972_10:A>G	chrA01_2	32.9412	chrA01	21197743	TGCAGTCATAGAGCCTTTGGTACATAAAGCAGAACATGCATTGGTACACTGGCAAACCACTCCATTCAC	chrA01	21197743	2	7.57e-29		0	0	999		0	0	999	1	0	1	1	1	1	1	1	1	1	1	1	0	1	1	1	0	0	1	1	1	1	1	1	1	1	1	1	1	0	1
chrA01_2_32.941177	4114631	chrA01_2	32.9412	chrA01		TGCAGAAGAAGATGCTTGAGCTTCAACATGATATAGCCAGTTGCTCGCTCTCGACCACTTGGCCATTCT	chrC05	39582244	2	1.28e-16	C5	42517217	1	7.54e-17	A05	21805511	1	4.37e-17	1	0	1	1	1	1	1	1	1	1	1	1	0	1	1	1	0	0	1	1	1	1	1	1	1	1	1	1	1	0	1
chrA01_2_32.941177	4108302	chrA01_2	32.9412	chrA01		TGCAGGTAGCTTTACCTTCATCCCATTCTGTAATGAAAGTCCCCAACACCTTTCACATTTCCACAACAC	chrAnn_random	26745604	1	7.57e-29		0	0	999	A01	27154665	1	1.2e-27	1	0	1	1	1	1	1	1	1	1	1	1	0	1	1	1	0	0	1	1	1	1	1	1	1	1	1	1	1	0	1
chrA01_2_33.529415	4119230_50:C>T	chrA01_2	33.5294	chrA01	21342507	TGCAGCACCGGCAATTTTGACCGCTTCTTTCTTCTTGTTCCCCAAGTCTCTCCCACGCTCTCACCGTCA	chrA01	21342507	1	7.62e-24		0	0	999	A01	27190692	1	2.57e-29	1	0	1	1	1	1	1	1	1	1	1	1	0	1	1	1	0	0	1	1	1	1	1	1	1	1	1	1	1	0	1
chrA01_2_33.529415	100033956_21:T>C	chrA01_2	33.5294	chrA01		TGCAGGCATTGATACAGAAACCATCATACATTAC			0	999		0	0	999		0	0	999	1	0	1	1	1	1	1	1	1	1	1	1	0	1	1	1	0	0	1	1	1	1	1	1	1	1	1	1	1	0	1
chrA01_2_33.529415	5237924_16:C>G	chrA01_2	33.5294	chrA01		TGCAGGCATTGATACAGAAACTATCATACATTAC			0	999		0	0	999		0	0	999	1	0	1	1	1	1	1	1	1	1	1	1	0	1	1	1	0	0	1	1	1	1	1	1	1	1	1	1	1	0	1
chrA01_2_33.529415	3146117	chrA01_2	33.5294	chrA01		TGCAGAGAAGCTATTGGCTCCAATATAGGTTGATCCAAGAGGAATTTTGTTATAAATTGGAAGATGTTC			0	999		0	0	999		0	0	999	1	0	1	1	1	1	1	1	1	1	1	1	0	1	1	1	0	0	1	1	1	1	1	1	1	1	1	1	1	0	1
chrA01_2_33.529415	4120261	chrA01_2	33.5294	chrA01		TGCAGCAAATACACACAAAAAATAAAAAGAAAGGCACTTACGGTTAC			0	999		0	0	999		0	0	999	1	0	1	1	1	1	1	1	1	1	1	1	0	1	1	1	0	0	1	1	1	1	1	1	1	1	1	1	1	0	1
chrA01_2_33.529415	5029565	chrA01_2	33.5294	chrA01		TGCAGGGACAGTGGTGAATGGTGGAGCTGGTGTGGGGTTTTGCGGAGATTCAGGGAAGGTCGTGGGCTT	chrA09	20813201	2	5.89e-25	C3	15380799	1	9.61e-26		0	0	999	1	0	1	1	1	1	1	1	1	1	1	1	0	1	1	1	0	0	1	1	1	1	1	1	1	1	1	1	1	0	1
chrA01_2_34.117649	5591791_60:A>T	chrA01_2	34.1176	chrA01	21615163	TGCAGGGACACATTCAAGCGCTGTAATGCCTTCACTTCCATTGACCATAAACTGGCTACGTGACTGTGT	chrA01	21615163	2	7.57e-29	C1	40941865	1	9.61e-26	A01	27486305	1	2.57e-29	1	0	1	1	1	1	1	1	1	1	1	1	0	1	1	1	0	0	1	1	1	1	1	1	1	1	1	1	1	0	1
chrA01_2_34.117649	4706870_12:G>A	chrA01_2	34.1176	chrA01		TGCAGGTCCACCACAATGAGGTGCATCTCCACACAGGAAATCATGAGGTGGTAAGGAAGTTATTCCATC	chrC01	37713959	1	7.57e-29	C1	40941799	1	4.44e-29		0	0	999	1	0	1	1	1	1	1	1	1	1	1	1	0	1	1	1	0	0	1	1	1	1	1	1	1	1	1	1	1	0	1
chrA01_2_34.117649	3130045_24:A>T	chrA01_2	34.1176	chrA01	21614498	TGCAGTCAGAGGAAACAAGAGCTTTTCTACTACTCCTGTCAATGGTTACAAGAGAAATGGGGAGTTTGG	chrA01	21614498	2	7.57e-29	C1	40941202	1	9.61e-26	A01	27485609	1	5.57e-26	1	0	1	1	1	1	1	1	1	1	1	1	0	1	1	1	0	0	1	1	1	1	1	1	1	1	1	1	1	0	1
chrA01_2_34.117649	5152789	chrA01_2	34.1176	chrA01		TGCAGAAATTTGAGTAAATGTGTGTTTGTTTGACAGTGGCTTGCTTGAAAGGTGAGCAGAGAGTTCGAC	chrA03	14634166	1	7.67e-19	C1	41570858	1	4.44e-29	A01	27870323	1	2e-25	1	0	1	1	1	1	1	1	1	1	1	1	0	1	1	1	0	0	1	1	1	1	1	1	1	1	1	1	1	0	1
chrA01_2_34.117649	5591721	chrA01_2	34.1176	chrA01		TGCAGAAGATCTGTTTATAAAAGCTCTCTTCCTAACACTACCAGCTTCAGAGGAGATGATGAACATAGA			0	999	C1	41478267	1	9.61e-26		0	0	999	1	0	1	1	1	1	1	1	1	1	1	1	0	1	1	1	0	0	1	1	1	1	1	1	1	1	1	1	1	0	1
chrA01_2_34.117649	3142379	chrA01_2	34.1176	chrA01		TGCAGAGAACTTGGCCTCCCAATCTCAGCCTGTAATCACACAAGATTACTGCCTTAC			0	999	C1	41577319	1	5.49e-22		0	0	999	1	0	1	1	1	1	1	1	1	1	1	1	0	1	1	1	0	0	1	1	1	1	1	1	1	1	1	1	1	0	1
chrA01_2_34.117649	3220188	chrA01_2	34.1176	chrA01		TGCAGAGAGAACAATCTTGAGGATGACAAACTAACTATTAC			0	999	C1	41553211	1	2.35e-13		0	0	999	1	0	1	1	1	1	1	1	1	1	1	1	0	1	1	1	0	0	1	1	1	1	1	1	1	1	1	1	1	0	1
chrA01_2_34.117649	4119926	chrA01_2	34.1176	chrA01		TGCAGAGCGTCATCTAAAAGAAATGTGTTGCCTAGACTATCTGAGAATTTCTCTAGAATACTTACGTCT	chrC01	37724645	1	7.57e-29	C1	40951212	1	4.44e-29		0	0	999	1	0	1	1	1	1	1	1	1	1	1	1	0	1	1	1	0	0	1	1	1	1	1	1	1	1	1	1	1	0	1
chrA01_2_34.117649	4120738	chrA01_2	34.1176	chrA01		TGCAGAGGATGAAACAAAGCTTTAGAATTCGTTGCCATATGCATGTTTGTGGATTAC			0	999		0	0	999		0	0	999	1	0	1	1	1	1	1	1	1	1	1	1	0	1	1	1	0	0	1	1	1	1	1	1	1	1	1	1	1	0	1
chrA01_2_34.117649	4121583	chrA01_2	34.1176	chrA01		TGCAGAGGTTAGGTGTCTCAAACAAAGAGAGTCTACTAAATACGGTAGACACAAGCTACGTCAATTTTT			0	999		0	0	999		0	0	999	1	0	1	1	1	1	1	1	1	1	1	1	0	1	1	1	0	0	1	1	1	1	1	1	1	1	1	1	1	0	1
chrA01_2_34.117649	4114658	chrA01_2	34.1176	chrA01		TGCAGAGTACTTCTACTGGTGGTTTCCAAACGGAAGATGAATAGAGAGCATTCCTTTCATGAACCATAT			0	999	C1	41677739	1	9.61e-26		0	0	999	1	0	1	1	1	1	1	1	1	1	1	1	0	1	1	1	0	0	1	1	1	1	1	1	1	1	1	1	1	0	1
chrA01_2_34.117649	4115386	chrA01_2	34.1176	chrA01		TGCAGATCTGGTGCTGCAAGGCTCAGTTTTGGATCTGGCCTAAGGGCGTTTGGTCACTCCACATCCTCT			0	999		0	0	999		0	0	999	1	0	1	1	1	1	1	1	1	1	1	1	0	1	1	1	0	0	1	1	1	1	1	1	1	1	1	1	1	0	1
chrA01_2_34.117649	4120303	chrA01_2	34.1176	chrA01		TGCAGATGGTGGTGACTTCGCTTATTGATGTTCTGGTGTATTAC			0	999		0	0	999		0	0	999	1	0	1	1	1	1	1	1	1	1	1	1	0	1	1	1	0	0	1	1	1	1	1	1	1	1	1	1	1	0	1
chrA01_2_34.117649	4331745	chrA01_2	34.1176	chrA01	22353809	TGCAGATTTTCGAAGCGTACAGAGCCTTCCTCACGTCATCTATCAGCTGCTTCTTGTCAACGGTTTGAT	chrA01	22353809	1	7.57e-29	C1	43395974	1	2.69e-21	A01	25121037	1	2.59e-24	1	0	1	1	1	1	1	1	1	1	1	1	0	1	1	1	0	0	1	1	1	1	1	1	1	1	1	1	1	0	1
chrA01_2_34.117649	4121858	chrA01_2	34.1176	chrA01		TGCAGCCTGATAAAGGCAAAGTTGCTGTTTTCATTGATTGCAGTCCAACAGCAGAACCTACCTTCGGGG	chrC05	40680861	2	9.86e-23	C1	41577253	2	4.47e-24	A01	27875279	1	3.33e-28	1	0	1	1	1	1	1	1	1	1	1	1	0	1	1	1	0	0	1	1	1	1	1	1	1	1	1	1	1	0	1
chrA01_2_34.117649	3079010	chrA01_2	34.1176	chrA01		TGCAGGTAAACTACAAACATTCCCACAGCAAAGATATGATTGAATATATCAAAGACAAATTAC			0	999	C9	14149544	3	3.88e-24		0	0	999	1	0	1	1	1	1	1	1	1	1	1	1	0	1	1	1	0	0	1	1	1	1	1	1	1	1	1	1	1	0	1
chrA01_2_34.117649	4706870	chrA01_2	34.1176	chrA01		TGCAGGTCCACCGCAATGAGGTGCATCTTCGCACAGGAAATCATGAGGTGGTAAGGAGGTTATTCCATC	chrC01	37713959	1	7.57e-29	C1	40941799	1	4.44e-29		0	0	999	1	0	1	1	1	1	1	1	1	1	1	1	0	1	1	1	0	0	1	1	1	1	1	1	1	1	1	1	1	0	1
chrA01_2_34.117649	4119560	chrA01_2	34.1176	chrA01		TGCAGGTCCCTGGGGGCTGGGCTTATGAAGCTAAGGTACATAGGCCATGCAACTATGTGCAGCGCGGCG			0	999		0	0	999		0	0	999	1	0	1	1	1	1	1	1	1	1	1	1	0	1	1	1	0	0	1	1	1	1	1	1	1	1	1	1	1	0	1
chrA01_2_34.117649	4119686	chrA01_2	34.1176	chrA01		TGCAGTACTGTCAAGACTTGGGTAACGCGAAGGAACCAGAATGCATATTGGAGAAAAAGATGGTTACAG	chrC06	23400125	1	1.27e-26	Scaffold11302	263	2	7.43e-27		0	0	999	1	0	1	1	1	1	1	1	1	1	1	1	0	1	1	1	0	0	1	1	1	1	1	1	1	1	1	1	1	0	1
chrA01_2_34.117649	4117707	chrA01_2	34.1176	chrA01		TGCAGTTAGCCTTGCTTTTAGGAGAAGAATATGAAGAACCGGAACAACCATTCAGTCGTCGCGTGGATA			0	999	C1	41685239	1	1.25e-19		0	0	999	1	0	1	1	1	1	1	1	1	1	1	1	0	1	1	1	0	0	1	1	1	1	1	1	1	1	1	1	1	0	1
chrA01_2_34.117649	3108564	chrA01_2	34.1176	chrA01		TGCAGTTCATTGCATAAGGAGTGATTCTGATCAATAAATAGATTAC			0	999		0	0	999	A01	25127740	1	2.89e-16	1	0	1	1	1	1	1	1	1	1	1	1	0	1	1	1	0	0	1	1	1	1	1	1	1	1	1	1	1	0	1
chrA01_2_34.117649	3133832	chrA01_2	34.1176	chrA01		TGCAGTTCCAATCCCAGTAGAAAAAGATTACACATATATAAGTAATGGTTGAAAGACAATGCACACATA			0	999	C1	41698218	1	4.44e-29		0	0	999	1	0	1	1	1	1	1	1	1	1	1	1	0	1	1	1	0	0	1	1	1	1	1	1	1	1	1	1	1	0	1
chrA01_2_34.705883	4121991	chrA01_2	34.7059	chrA01		TGCAGAATCTTCAGTAGGGAAGTGACGCTCGACTGATTGGATTTGCAGAAAAACATTGTGTCGTCCGCA	chrC02	36211493	1	2.72e-28	C2	41863486	1	1.6e-28		0	0	999	1	0	1	1	1	1	1	1	1	1	1	1	0	1	1	1	0	0	1	1	1	1	1	1	1	1	1	1	1	0	1
chrA01_2_34.705883	5591659	chrA01_2	34.7059	chrA01		TGCAGATCAAAATGTTTGCTTCTACTTAC			0	999		0	0	999		0	0	999	1	0	1	1	1	1	1	1	1	1	1	1	0	1	1	1	0	0	1	1	1	1	1	1	1	1	1	1	1	0	1
chrA01_2_34.705883	4119230	chrA01_2	34.7059	chrA01	21342507	TGCAGCACCGGCAATTTTGACCGCTTCTTTCTTCTTGTTCCCCAAGTCTCCCCCACATTCTCACCGTCA	chrA01	21342507	1	7.62e-24		0	0	999	A01	27190692	1	2.57e-29	1	0	1	1	1	1	1	1	1	1	1	1	0	1	1	1	0	0	1	1	1	1	1	1	1	1	1	1	1	0	1
chrA01_2_34.705883	5157189	chrA01_2	34.7059	chrA01		TGCAGCGCTGGATTCGTTCCGGTACCCCATAAACCAATTGGTTTTCATGTTCAAATGAGCCAAGGACTC			0	999	C1	41569007	1	4.44e-29		0	0	999	1	0	1	1	1	1	1	1	1	1	1	1	0	1	1	1	0	0	1	1	1	1	1	1	1	1	1	1	1	0	1
chrA01_2_34.705883	5591727	chrA01_2	34.7059	chrA01		TGCAGGTGGTACTACTAGAGCAAGCAAAAACCGCACACAGCATCAATCAGAACAAGCTAATGTTGAGCT			0	999	C1	41717336	1	9.61e-26		0	0	999	1	0	1	1	1	1	1	1	1	1	1	1	0	1	1	1	0	0	1	1	1	1	1	1	1	1	1	1	1	0	1
chrA01_2_34.705883	4121440	chrA01_2	34.7059	chrA01		TGCAGTTATTTACTTTAGAAGAGGAAGGGCAAAAATTTGCCAAGTAATTGCTTTAGAAGCTGAAAAGAA			0	999		0	0	999		0	0	999	1	0	1	1	1	1	1	1	1	1	1	1	0	1	1	1	0	0	1	1	1	1	1	1	1	1	1	1	1	0	1
chrA01_2_38.235294	3077795	chrA01_2	38.2353	chrA01		TGCAGAACCAAACAAGAGTTATAATTACAAATAACCAACATGAATCAGTTGTGTCTAACAAGTTTCATA	chrC01	37964270	1	7.57e-29		0	0	999	A01	27709885	1	2.57e-29	1	0	0	1	1	1	1	1	1	1	1	1	0	1	1	1	0	0	1	1	1	1	1	1	1	1	1	1	1	0	1
chrA01_2_38.235294	3083996	chrA01_2	38.2353	chrA01	21713422	TGCAGATGAGACATAAAACAACCCAACATTCCAAAATTAGACAATGTGAGACGACTAAAAATAACTGAA	chrA01	21713422	2	7.57e-29		0	0	999	A01	27578151	1	2.57e-29	1	0	0	1	1	1	1	1	1	1	1	1	0	1	1	1	0	0	1	1	1	1	1	1	1	1	1	1	1	0	1
chrA01_2_38.235294	4106954	chrA01_2	38.2353	chrA01		TGCAGATGCTACTTGCGACGGAGACGATTCCTGTTGCGGTTACAAAGAAGAGATATTAC	chrCnn_random	50986122	2	3.54e-21	C1	41415939	1	5.86e-17		0	0	999	1	0	0	1	1	1	1	1	1	1	1	1	0	1	1	1	0	0	1	1	1	1	1	1	1	1	1	1	1	0	1
chrA01_2_38.235294	3086532	chrA01_2	38.2353	chrA01		TGCAGCATAAGCTGTTAGATGACTTGATTCTTGAAAGCAAGAGCCACCTCTTGTGAATAAGCTCATTAG	chrCnn_random	50981848	1	7.57e-29	C1	41420009	1	9.61e-26	A01	27763339	1	1.2e-27	1	0	0	1	1	1	1	1	1	1	1	1	0	1	1	1	0	0	1	1	1	1	1	1	1	1	1	1	1	0	1
chrA01_2_38.235294	4120312	chrA01_2	38.2353	chrA01	21544066	TGCAGCATATACAAGGTCAAGAACAGAAGATTGTGCAATAACAGAATTGACGAGGTAAACTATCAAACA	chrA01	21544066	2	7.57e-29	C1	40853623	1	2.08e-22	A01	27402735	1	2.57e-29	1	0	0	1	1	1	1	1	1	1	1	1	0	1	1	1	0	0	1	1	1	1	1	1	1	1	1	1	1	0	1
chrA01_2_38.235294	4120071	chrA01_2	38.2353	chrA01		TGCAGCCACAATATCAGTAGCATCCATGGAAGCTTTTAGCACTCTTTTCGAGAGTTTCACGCATGATTA	chrCnn_random	50986056	6	7.57e-29	C1	41415995	2	2.07e-27	A01	27759576	3	5.57e-26	1	0	0	1	1	1	1	1	1	1	1	1	0	1	1	1	0	0	1	1	1	1	1	1	1	1	1	1	1	0	1
chrA01_2_38.235294	5237627	chrA01_2	38.2353	chrA01		TGCAGCCCAAACGCTAAGACCTATTAC			0	999		0	0	999		0	0	999	1	0	0	1	1	1	1	1	1	1	1	1	0	1	1	1	0	0	1	1	1	1	1	1	1	1	1	1	1	0	1
chrA01_2_38.235294	3102325	chrA01_2	38.2353	chrA01	21688673	TGCAGCGACAGCAACACCTGCAAGTATAGGCGCAACCTGAAAGTACAAAGAATCATCTCTAAGTCAACA	chrA01	21688673	1	7.57e-29		0	0	999	A01	27555719	1	2.57e-29	1	0	0	1	1	1	1	1	1	1	1	1	0	1	1	1	0	0	1	1	1	1	1	1	1	1	1	1	1	0	1
chrA01_2_38.235294	3117653	chrA01_2	38.2353	chrA01		TGCAGCTAGGTTGCATGTTTATGTTGATCTTGAACATTTTTGCTAGTACGGATTTGTATCTTGGAGCTT	chrC01	37623035	2	7.57e-29	C1	40848671	1	9.61e-26	A01	27397868	1	1.2e-27	1	0	0	1	1	1	1	1	1	1	1	1	0	1	1	1	0	0	1	1	1	1	1	1	1	1	1	1	1	0	1
chrA01_2_38.235294	3162351	chrA01_2	38.2353	chrA01	21550555	TGCAGGAAAAAATCACAATGGCAAGAAACATTGGAATGTACATCGTCTTGGTTCTTATGCCGCGATACT	chrA01	21550555	2	7.57e-29	C1	40860142	1	1.61e-23	A01	27409216	1	1.2e-27	1	0	0	1	1	1	1	1	1	1	1	1	0	1	1	1	0	0	1	1	1	1	1	1	1	1	1	1	1	0	1
chrA01_2_38.235294	3101369	chrA01_2	38.2353	chrA01	21443024	TGCAGGAAGTCTCCCTACAACTTCTGTTAGTGTGCCTCATGTTAC	chrA01	21443024	2	2.85e-15	Scaffold18806	146	1	2.12e-14	A01	27312938	1	9.94e-16	1	0	0	1	1	1	1	1	1	1	1	1	0	1	1	1	0	0	1	1	1	1	1	1	1	1	1	1	1	0	1
chrA01_2_38.235294	3076197	chrA01_2	38.2353	chrA01		TGCAGTAAGTTATACAATTCATCATAGTATGTATATTGCAGTTTGGCCTAATCGTTAC	chrC01	37839140	2	2.66e-22		0	0	999		0	0	999	1	0	0	1	1	1	1	1	1	1	1	1	0	1	1	1	0	0	1	1	1	1	1	1	1	1	1	1	1	0	1
chrA01_2_38.235294	3126011	chrA01_2	38.2353	chrA01		TGCAGTCTCGAGATCTTGCTTCAACGTGTCCTCATCCACTGATACGCTTTCAACATCTGTGGTTTGGCT	chrC01	37912500	1	7.57e-29	C1	41237060	1	3.46e-25	A01	27656752	1	2.57e-29	1	0	0	1	1	1	1	1	1	1	1	1	0	1	1	1	0	0	1	1	1	1	1	1	1	1	1	1	1	0	1
chrA01_2_38.235294	3142130	chrA01_2	38.2353	chrA01	21533367	TGCAGTGCTCTGTCTCCTCGTGCAATCTGTAGATATATCTTTACTCCTTGCATTTATAAATAGAATTTA	chrA01	21533367	1	7.57e-29		0	0	999	A01	27395968	1	3.35e-23	1	0	0	1	1	1	1	1	1	1	1	1	0	1	1	1	0	0	1	1	1	1	1	1	1	1	1	1	1	0	1
chrA01_2_38.823532	4120507	chrA01_2	38.8235	chrA01	21342507	TGCAGCACCGGCAATTTTGACCGCTTCTTTCTTCTTGTTCCCCAAGTCTCTCCCACGCTCTCACCGTCA	chrA01	21342507	1	7.57e-29		0	0	999	A01	27190692	1	2.59e-24	1	0	0	1	1	1	1	1	1	1	1	1	0	1	1	1	0	0	1	1	1	1	1	1	1	1	1	1	1	0	1
chrA01_2_38.823532	3157587	chrA01_2	38.8235	chrA01		TGCAGCATATCTCTCAACAAGAGGACGAAAGATAGGATCCTCGAGTAGAGCCTTGTCGGTTGGAAGTTG	chrC01	37839195	2	7.57e-29		0	0	999		0	0	999	1	0	0	1	1	1	1	1	1	1	1	1	0	1	1	1	0	0	1	1	1	1	1	1	1	1	1	1	1	0	1
chrA01_2_38.823532	3106560	chrA01_2	38.8235	chrA01		TGCAGCCATTATTACACATAAAAGCTGACCTAATACATCGGTAGGGTTATATAATTGCTTAC	chrAnn_random	14076272	2	1.78e-24		0	0	999	A01	27599605	1	6.09e-25	1	0	0	1	1	1	1	1	1	1	1	1	0	1	1	1	0	0	1	1	1	1	1	1	1	1	1	1	1	0	1
chrA01_2_38.823532	4121224	chrA01_2	38.8235	chrA01	21615097	TGCAGGTCCACCACAATGAGGTGCATCTCCACACAGGAAATCATGAGGTGGTAAGGAAGTTATTCCATC	chrA01	21615097	1	7.57e-29		0	0	999	A01	27486239	1	2.57e-29	1	0	0	1	1	1	1	1	1	1	1	1	0	1	1	1	0	0	1	1	1	1	1	1	1	1	1	1	1	0	1
chrA01_2_39.411766	3110852	chrA01_2	39.4118	chrA01	21216534	TGCAGAAGAAGATGCTTGAGCTTCAACATGATATAGCCAGCTCTCGACCACTTGGCCATTCTGGAGTTA	chrA01	21216534	1	7.57e-29		0	0	999		0	0	999	1	0	0	1	1	1	1	1	1	1	1	1	0	1	1	1	0	0	1	1	1	1	1	1	1	1	1	1	1	0	1
chrA01_2_39.411766	5156529	chrA01_2	39.4118	chrA01		TGCAGAAGGGAACAAGACAAAACCTTAC			0	999		0	0	999		0	0	999	1	0	0	1	1	1	1	1	1	1	1	1	0	1	1	1	0	0	1	1	1	1	1	1	1	1	1	1	1	0	1
chrA01_2_39.411766	3111516	chrA01_2	39.4118	chrA01		TGCAGAGGAAAGCACTCTCATTGTATGAGGTGAACACCGAGCTCCCAAGCGTGACCACTGGCTCATTTT			0	999		0	0	999		0	0	999	1	0	0	1	1	1	1	1	1	1	1	1	0	1	1	1	0	0	1	1	1	1	1	1	1	1	1	1	1	0	1
chrA01_2_39.411766	3090659	chrA01_2	39.4118	chrA01	21636161	TGCAGCCACATCAAAGTTGGATATTTTGATGAGTGTCATGCATTTATTGTAAACAAAGAGAGATCTAAA	chrA01	21636161	1	7.57e-29		0	0	999	A01	27494911	1	2.57e-29	1	0	0	1	1	1	1	1	1	1	1	1	0	1	1	1	0	0	1	1	1	1	1	1	1	1	1	1	1	0	1
chrA01_2_39.411766	5150186	chrA01_2	39.4118	chrA01		TGCAGCGCACCGACCTCACCCTTTAC			0	999		0	0	999		0	0	999	1	0	0	1	1	1	1	1	1	1	1	1	0	1	1	1	0	0	1	1	1	1	1	1	1	1	1	1	1	0	1
chrA01_2_39.411766	3097244	chrA01_2	39.4118	chrA01	21213388	TGCAGCTCCATATCATAATGAGTAACAGCTGACAGTATAAACCGTATGGATACGTGTTTAC	chrA01	21213388	2	6.23e-24		0	0	999	A07	93871	1	4.61e-21	1	0	0	1	1	1	1	1	1	1	1	1	0	1	1	1	0	0	1	1	1	1	1	1	1	1	1	1	1	0	1
chrA01_2_39.411766	4109681	chrA01_2	39.4118	chrA01	21713488	TGCAGGCTGGAATCACTTCTAGATCTTTGTATATGATTAC	chrA01	21713488	2	1.31e-12		0	0	999	A01	27578217	1	4.62e-13	1	0	0	1	1	1	1	1	1	1	1	1	0	1	1	1	0	0	1	1	1	1	1	1	1	1	1	1	1	0	1
chrA01_2_39.411766	5591853	chrA01_2	39.4118	chrA01		TGCAGTCACTGCTCAGCTGGTTGCCGGTTAC			0	999		0	0	999		0	0	999	1	0	0	1	1	1	1	1	1	1	1	1	0	1	1	1	0	0	1	1	1	1	1	1	1	1	1	1	1	0	1
chrA01_2_39.411766	4121905	chrA01_2	39.4118	chrA01	21683127	TGCAGTGTGATGTGCTCATATCAACGCCGATGCGGCTTAC	chrA01	21683127	1	1.31e-12		0	0	999	A01	27550117	1	4.62e-13	1	0	0	1	1	1	1	1	1	1	1	1	0	1	1	1	0	0	1	1	1	1	1	1	1	1	1	1	1	0	1
chrA02_2_0	3103028	chrA02_2	0	chrA02	2609359	TGCAGAATTCATCAAACATTACTGTATGGAGCACATTCATTGTTAC	chrA02	2609359	1	1.07443e-14		0	0	999	A02	5490662	1	3.7374e-15	0	1	1	0	0	0	0	1	1	0	1	1	1	1	1	1	0	1	0	0	1	1	1	0	1	0	1	0	0	1	0
chrA02_2_0	4110394_17:C>G	chrA02_2	0	chrA02	2619255	TGCAGAGGTAATATGAAGCATATAATCAATTACGAAATTTTCATTACATTTTTAC	chrA02	2619255	2	5.23242e-19	C2	6442369	1	6.71472e-16	A02	5499491	1	8.63987e-18	0	1	1	0	0	0	0	1	1	0	1	1	1	1	1	1	0	1	0	0	1	1	1	0	1	0	1	0	0	1	0
chrA02_2_0	3129245	chrA02_2	0	chrA02	2652561	TGCAGTCGCAGAAAACCGCAGAGCTTCTTCTTGATCTAAGGGTTGCTTCGATAGTTTGTAGCTCTTCAA	chrA02	2652561	2	7.5664e-29	C2	6553669	1	2.69097e-21	A02	5529452	1	2.57438e-29	0	1	1	0	0	0	0	1	1	0	1	1	1	1	1	1	0	1	0	0	1	1	1	0	1	0	1	0	0	1	0
chrA02_2_0	3082779_9:A>T	chrA02_2	0	chrA02	2733231	TGCAGTGTTTCCAACATGAGTGCCACCACAAAGTTCCATGGAGACACCAGGAACCTCTACTACACGAAC	chrA02	2733231	1	3.52031e-27	C2	6764114	1	2.06558e-27		0	0	999	0	1	1	0	0	0	0	1	1	0	1	1	1	1	1	1	0	1	0	0	1	1	1	0	1	0	1	0	0	1	0
chrA02_2_0	3081231	chrA02_2	0	chrA02	2748579	TGCAGCTTCAGGCTATTACGATGGCACGGCCAAGCTCTACGTTAGTACCATTTGTCACCATAGTTTTCT	chrA02	2748579	2	7.5664e-29	C2	6782119	1	2.08025e-22	A02	5610249	1	1.56038e-21	0	1	1	0	0	0	0	1	1	0	1	1	1	1	1	1	0	1	0	0	1	1	1	0	1	0	1	0	0	1	0
chrA02_2_0	3157341	chrA02_2	0	chrA02	2750784	TGCAGTAACACAACATGCTGCAACCTGAAGTGAGGTCGAGTTTGTTAC	chrA02	2750784	1	7.00456e-17		0	0	999	A02	5612552	1	2.4277e-17	0	1	1	0	0	0	0	1	1	0	1	1	1	1	1	1	0	1	0	0	1	1	1	0	1	0	1	0	0	1	0
chrA02_2_0	3077382_10:A>C	chrA02_2	0	chrA02		TGCAGAGATACGAGCCTTCAAGATTATTTCAGAACAAGGCATTGCATCTGGAATCAGGCGTATTGAAGC	chrC02_random	1174202	1	7.62012e-24		0	0	999		0	0	999	0	1	1	0	0	0	0	1	1	0	1	1	1	1	1	1	0	1	0	0	1	1	1	0	1	0	1	0	0	1	0
chrA02_2_0	5121700_39:T>C	chrA02_2	0	chrA02		TGCAGCTTCAGGCTATTACGATGGCACGGCCAAGCTCTACGTTAGTACCATTTGTCACCATAGTTTTCT	chrC02_random	1179848	2	7.5664e-29		0	0	999		0	0	999	0	1	1	0	0	0	0	1	1	0	1	1	1	1	1	1	0	1	0	0	1	1	1	0	1	0	1	0	0	1	0
chrA02_2_0	3151682_40:A>T	chrA02_2	0	chrA02		TGCAGCTTGACCATCCAGTGGCTGACGCAAGATCGGTTTCTAACTATGATCTTACTAAATCGATCGTCC	chrAnn_random	44444945	1	3.52031e-27		0	0	999	A02	5510650	1	1.19774e-27	0	1	1	0	0	0	0	1	1	0	1	1	1	1	1	1	0	1	0	0	1	1	1	0	1	0	1	0	0	1	0
chrA02_2_0	3077690_5:G>C	chrA02_2	0	chrA02		TGCAGCTTTTGGCTCTTTTGATATTTGACTCTTTGTTTTTTGATAATAATGCAAACAAAGTTAC	chrCnn_random	32822545	2	2.42924e-23	C2	6600803	1	1.42945e-23	A02	5567203	1	1.07222e-22	0	1	1	0	0	0	0	1	1	0	1	1	1	1	1	1	0	1	0	0	1	1	1	0	1	0	1	0	0	1	0
chrA02_2_0	3077690	chrA02_2	0	chrA02		TGCAGGTTTTGGCTCTTTTGATATTTGACTCTTTGTTTTTTGATAATAATGCAAACTAAGTTAC	chrCnn_random	32822545	2	2.42924e-23	C2	6600803	1	1.42945e-23	A02	5567203	1	1.07222e-22	0	1	1	0	0	0	0	1	1	0	1	1	1	1	1	1	0	1	0	0	1	1	1	0	1	0	1	0	0	1	0
chrA02_2_0	3156467	chrA02_2	0	chrA02		TGCAGTACAAGGACCAAATAGAAACAGCATAGGAACACTCAAAGAAGAAGTGCTGGTGGAATTCAACAT			0	999		0	0	999	A06	11583032	1	5.57255e-26	0	1	1	0	0	0	0	1	1	0	1	1	1	1	1	1	0	1	0	0	1	1	1	0	1	0	1	0	0	1	0
chrA02_2_10.588236	5029602_37:T>C	chrA02_2	10.5882	chrA02	5742039	TGCAGCTAGGAAAGTGAAAGAAACAAGTTCTAGGTTACTCGGCGGTATAACTCGGTTGGCAGAGAGCTA	chrA02	5742039	2	3.52031e-27	C2	13564992	1	7.42916e-27	A02	8769446	1	1.19774e-27	0	1	1	0	0	0	0	1	1	1	1	1	1	1	1	1	0	1	0	1	1	1	1	1	1	0	1	0	1	1	0
chrA02_2_10.588236	3167449_6:G>T	chrA02_2	10.5882	chrA02	5793636	TGCAGCTAGTGTTGGCCTTCGTCTTCCCGAGGTTTACCAGCCTTGATCATCATCCCACATTCCTCCTTG	chrA02	5793636	3	3.52031e-27	C2	13652797	1	9.61023e-26	A02	8840864	1	2.57438e-29	0	1	1	0	0	0	0	1	1	1	1	1	1	1	1	1	0	1	0	1	1	1	1	1	1	0	1	0	1	1	0
chrA02_2_10.588236	3091865	chrA02_2	10.5882	chrA02	5805351	TGCAGATTCAGTTATCCTTCTTCACAGGTACTTTAGTTAC	chrA02	5805351	1	1.30757e-12		0	0	999		0	0	999	0	1	1	0	0	0	0	1	1	1	1	1	1	1	1	1	0	1	0	1	1	1	1	1	1	0	1	0	1	1	0
chrA02_2_10.588236	3124555_59:C>A	chrA02_2	10.5882	chrA02		TGCAGATTGAACAGAGCTTTAGCAGTCATCTCTCTTTCAAATCTCCAAATATAATTCAAACCAACAAGA	chrC02	11191065	2	7.5664e-29	C2	13854561	1	4.43969e-29	A02	8938964	1	2.57438e-29	0	1	1	0	0	0	0	1	1	1	1	1	1	1	1	1	0	1	0	1	1	1	1	1	1	0	1	0	1	1	0
chrA02_2_11.176472	3135599_38:T>C	chrA02_2	11.1765	chrA02	5877210	TGCAGCGGCATGGACGAAACGGATCCATACTTTGATATCCCAATTTTGGACTATACAGTAGATATTTTA	chrA02	5877210	1	3.52031e-27		0	0	999		0	0	999	0	1	1	0	0	0	0	1	1	1	1	1	1	1	1	1	0	1	0	1	1	1	1	1	1	0	1	0	1	1	0
chrA02_2_11.176472	3111217	chrA02_2	11.1765	chrA02	5897574	TGCAGTTTTAGAGCTGGTATGAATTGGTTGGATTCTCAATTGTCAATGGAAATTCAATGAATTTTTTTT	chrA02	5897574	1	7.5664e-29		0	0	999	A02	9081118	1	1.19774e-27	0	1	1	0	0	0	0	1	1	1	1	1	1	1	1	1	0	1	0	1	1	1	1	1	1	0	1	0	1	1	0
chrA02_2_11.176472	4336615_40:T>A	chrA02_2	11.1765	chrA02	5907017	TGCAGCTAGCAGTTTACAAATGCAACGAATGTGGCCAAACATTGCCTGAAAATTTTGAAGCTCCTTCAG	chrA02	5907017	2	7.5664e-29	C2	14085145	1	9.61023e-26	A02	9096904	1	1.54938e-26	0	1	1	0	0	0	0	1	1	1	1	1	1	1	1	1	0	1	0	1	1	1	1	1	1	0	1	0	1	1	0
chrA02_2_14.117648	3167449	chrA02_2	14.1176	chrA02	5793636	TGCAGCGAGTGTTGGCCTTCGTCTTCCCGAGGTTTACCAGCCTTGATCATCATCCCACATTCCTCCTTG	chrA02	5793636	3	3.52031e-27	C2	13652797	1	9.61023e-26	A02	8840864	1	2.57438e-29	0	1	1	0	0	0	0	1	1	1	1	1	1	1	1	1	0	1	0	1	1	1	1	1	1	0	1	0	1	1	0
chrA02_2_14.117648	3088420	chrA02_2	14.1176	chrA02	5804987	TGCAGTTCAAAAGATTCCACCATTGTTATACATAATAGAATCAAAACATGGACGGATGTACACATTCAG	chrA02	5804987	2	4.5538e-26	C2	13659382	1	9.61023e-26	A02	8847343	1	2.57438e-29	0	1	1	0	0	0	0	1	1	1	1	1	1	1	1	1	0	1	0	1	1	1	1	1	1	0	1	0	1	1	0
chrA02_2_14.117648	3118466	chrA02_2	14.1176	chrA02	5805057	TGCAGTTGGTTCTTGTGCGTAGTATATGCTTTGATTTTTAC	chrA02	5805057	1	1.38929e-12		0	0	999	A02	8847409	1	1.36083e-13	0	1	1	0	0	0	0	1	1	1	1	1	1	1	1	1	0	1	0	1	1	1	1	1	1	0	1	0	1	1	0
chrA02_2_14.117648	3166962_51:T>A	chrA02_2	14.1176	chrA02		TGCAGCGAGTGTTGGCCTTCGTCTTCCCGAGGTTTACCAGCCTTGATCATCATCCCACATTCCTCCTTG	chrC02	10997340	6	7.5664e-29	C2	13652797	2	4.43969e-29	A02	8840864	2	5.57255e-26	0	1	1	0	0	0	0	1	1	1	1	1	1	1	1	1	0	1	0	1	1	1	1	1	1	0	1	0	1	1	0
chrA02_3_0	3137982	chrA02_3	0	chrA02		TGCAGCAAAGAAGAAGTTTGTAAAAGTAAGCTGTTAC			0	999		0	0	999		0	0	999	1	0	1	0	1	1	1	0	1	0	0	0	0	0	0	0	0	0	1	0	0	0	0	0	0	1	0	0	0	1	1
chrA02_3_0	3117488	chrA02_3	0	chrA02		TGCAGCAAGAAGAAACGATAAAGAAGCAAAACTAAGGACTACTCTTTAC	chrA02_random	557346	1	2.02868e-17		0	0	999		0	0	999	1	0	1	0	1	1	1	0	1	0	0	0	0	0	0	0	0	0	1	0	0	0	0	0	0	1	0	0	0	1	1
chrA02_3_0.598802000000001	4337190_67:G>A	chrA02_3	0.598802	chrA02	9718250	TGCAGATAGGGCAAGTGGCGTGCGACTCAAGCCAAGCGTCGATGCAATGTGCGTGAAACCAGTGTTTAC	chrA02	9718250	1	9.78776e-28	C2	22061235	1	1.24316e-24	A02	13010881	1	3.33017e-28	1	0	1	0	1	1	1	0	1	0	0	0	0	0	0	0	0	0	1	0	0	0	0	0	0	1	0	0	0	1	1
chrA02_3_0.598802000000001	4110765	chrA02_3	0.598802	chrA02		TGCAGCTTCAGTTTACTGATGGCTGCCATGGATTGTTTTAGTTAC			0	999		0	0	999	A02	12993666	1	9.93957e-16	1	0	1	0	1	1	1	0	1	0	0	0	0	0	0	0	0	0	1	0	0	0	0	0	0	1	0	0	0	1	1
chrA02_3_1.775273	3119332_18:G>A	chrA02_3	1.77527	chrA02	9523471	TGCAGCAGAGTATATCAAAGAGTTTCAGGAATTGGCATCTCAAGTACGTTTGGCTGAAGAGAACCTCAT	chrA02	9523471	1	7.5664e-29		0	0	999		0	0	999	1	0	0	0	1	1	1	0	1	0	0	0	0	0	0	0	0	0	1	0	0	0	0	0	0	1	0	0	0	1	1
chrA02_3_1.775273	3098899	chrA02_3	1.77527	chrA02	9540385	TGCAGAGAGATTACTATGTACAATTTCACATCAAAAACGCTAAACCAAATTTGATTCTCATTCAAATAA	chrA02	9540385	1	1.27512e-21		0	0	999	A02	12805955	1	4.33843e-22	1	0	0	0	1	1	1	0	1	0	0	0	0	0	0	0	0	0	1	0	0	0	0	0	0	1	0	0	0	1	1
chrA02_3_1.775273	3121479	chrA02_3	1.77527	chrA02	9540452	TGCAGCATCCTTTATTGTGGATTCAGTCTCACTTATTGAGCACATTTATCATTTTACTTGTTTTGGATT	chrA02	9540452	1	1.26613e-26		0	0	999	A02	12806022	1	4.30784e-27	1	0	0	0	1	1	1	0	1	0	0	0	0	0	0	0	0	0	1	0	0	0	0	0	0	1	0	0	0	1	1
chrA02_3_1.775273	4108629_23:A>G	chrA02_3	1.77527	chrA02	9590180	TGCAGAGCCAAACGAAAGAAAACGAACACAATCGTTTTTGGTTAC	chrA02	9590180	1	2.85154e-15	C2	21863749	1	1.636e-15	A02	12839818	1	9.93957e-16	1	0	0	0	1	1	1	0	1	0	0	0	0	0	0	0	0	0	1	0	0	0	0	0	0	1	0	0	0	1	1
chrA02_3_1.775273	3080289_47:T>C	chrA02_3	1.77527	chrA02		TGCAGCTTATTGTAAGCAGACAAGAAGACTCCATCCTTTCGCAGTGACATATAACATTGAGAACCTCAA	chrC02_random	2115772	2	7.62012e-24	C2	21835948	1	4.47121e-24	A02	12821016	1	2.57438e-29	1	0	0	0	1	1	1	0	1	0	0	0	0	0	0	0	0	0	1	0	0	0	0	0	0	1	0	0	0	1	1
chrA02_3_1.775273	5876095	chrA02_3	1.77527	chrA02		TGCAGCGACAAATAATGGCATCTCCGAGAGAGAATCCCAAGCTCTTGGCTAGTTATCTTGTAGTGCTGA			0	999		0	0	999		0	0	999	1	0	0	0	1	1	1	0	1	0	0	0	0	0	0	0	0	0	1	0	0	0	0	0	0	1	0	0	0	1	1
chrA02_3_1.775273	7507886	chrA02_3	1.77527	chrA02		TGCAGGTCATGACGTCTAACGCCTCAAGCAAATGGCATGCGAGGCTTGGGCATATTAC			0	999		0	0	999		0	0	999	1	0	0	0	1	1	1	0	1	0	0	0	0	0	0	0	0	0	1	0	0	0	0	0	0	1	0	0	0	1	1
chrA02_3_2.363508	3084341	chrA02_3	2.36351	chrA02	9013449	TGCAGAAGCTAAAAATGATTCACAATTCACAAATGCCTTCTAAAGGTCTAGCTTTTTTGCAGGCCATAT	chrA02	9013449	1	1.63784e-25		0	0	999	A02	12297203	1	2.57438e-29	1	0	0	0	1	1	1	0	1	0	0	0	0	0	0	0	0	0	1	0	0	0	0	0	0	1	0	0	0	1	1
chrA02_3_2.363508	4333326	chrA02_3	2.36351	chrA02	9353096	TGCAGCCAACATGAGGGTGATGAGAAAGGAGACCAATGGAAATGATGACATCATTATGATTAC	chrA02	9353096	2	1.10124e-21	C2	21417213	1	3.90256e-19	A02	12616420	1	1.73701e-25	1	0	0	0	1	1	1	0	1	0	0	0	0	0	0	0	0	0	1	0	0	0	0	0	0	1	0	0	0	1	1
chrA02_3_2.363508	5029576_15:A>G	chrA02_3	2.36351	chrA02	9385138	TGCAGCCAACATGAGGGTGATGAGAAAGGAGACCAATGGGAATGATGACATCATTGTGATTAC	chrA02	9385138	2	1.10124e-21	C2	21429144	2	6.48432e-22	A02	12619198	1	3.75997e-22	1	0	0	0	1	1	1	0	1	0	0	0	0	0	0	0	0	0	1	0	0	0	0	0	0	1	0	0	0	1	1
chrA02_3_2.363508	5029576	chrA02_3	2.36351	chrA02	9385138	TGCAGCCAACATGAGAGTGATGAGAAGGGAGACCAATGGGAATGATGACATCATTTTGATTAC	chrA02	9385138	2	1.10124e-21	C2	21429144	2	6.48432e-22	A02	12619198	1	3.75997e-22	1	0	0	0	1	1	1	0	1	0	0	0	0	0	0	0	0	0	1	0	0	0	0	0	0	1	0	0	0	1	1
chrA02_3_2.363508	3122626_45:G>A	chrA02_3	2.36351	chrA02		TGCAGAAAAATATAAAAAATAAAACCATCTCCATGGGAAAAGGATAGCGAGGAAAAATGACTTTTGTTG			0	999		0	0	999		0	0	999	1	0	0	0	1	1	1	0	1	0	0	0	0	0	0	0	0	0	1	0	0	0	0	0	0	1	0	0	0	1	1
chrA02_3_2.363508	5047912_17:C>T	chrA02_3	2.36351	chrA02		TGCAGCTGTTAGTGTTTTGTCATTAC			0	999		0	0	999		0	0	999	1	0	0	0	1	1	1	0	1	0	0	0	0	0	0	0	0	0	1	0	0	0	0	0	0	1	0	0	0	1	1
chrA02_3_2.363508	4165929	chrA02_3	2.36351	chrA02		TGCAGCATTTGTGGGTGGCACAGCTGTGTCCCATCCACCTTCTGCTGCTGGAGCCGCTGGAAAGAAAAC			0	999		0	0	999	A02	12657612	1	2.00424e-25	1	0	0	0	1	1	1	0	1	0	0	0	0	0	0	0	0	0	1	0	0	0	0	0	0	1	0	0	0	1	1
chrA02_3_2.363508	3094351	chrA02_3	2.36351	chrA02		TGCAGCTTCTATATACTTATGTTTGTGAAAATGAAGTATACTCCTTCTGTTCTTAC			0	999		0	0	999		0	0	999	1	0	0	0	1	1	1	0	1	0	0	0	0	0	0	0	0	0	1	0	0	0	0	0	0	1	0	0	0	1	1
chrA02_3_2.363508	3126787	chrA02_3	2.36351	chrA02		TGCAGCTTCTCCCATGTTTTGCCGAGGTTGAAGATGTAAATACCTAACAAGAGGAACAACAGGAAATCA			0	999		0	0	999		0	0	999	1	0	0	0	1	1	1	0	1	0	0	0	0	0	0	0	0	0	1	0	0	0	0	0	0	1	0	0	0	1	1
chrA02_3_5.89292	4333326_39:A>G	chrA02_3	5.89292	chrA02	9353096	TGCAGCCAACATGAGGGTGATGAGAAAGGAGACCAATGGGAATGATGACATCATTGTGATTAC	chrA02	9353096	2	1.10124e-21	C2	21417213	1	3.90256e-19	A02	12616420	1	1.73701e-25	1	0	0	0	1	1	1	0	1	0	0	0	0	0	0	0	0	0	1	0	0	0	0	0	0	1	0	0	0	1	1
chrA02_3_7.06939	3126953	chrA02_3	7.06939	chrA02	7425446	TGCAGCAATAGCTTTTCCCATCTCTCCCACACTCTCCGTTGCTTGCTTGCTCGGGAACATGTTCAGCGC	chrA02	7425446	2	7.5664e-29		0	0	999		0	0	999	1	0	0	0	1	1	1	0	1	0	0	0	0	0	0	0	0	0	1	0	0	0	0	0	0	1	0	0	0	1	1
chrA02_3_7.06939	3119694_36:A>T	chrA02_3	7.06939	chrA02	9275139	TGCAGCTAACGAGTTTGATATGTGACCGCATTCAATTTTAC	chrA02	9275139	1	3.86275e-13		0	0	999	A02	12548267	1	1.36083e-13	1	0	0	0	1	1	1	0	1	0	0	0	0	0	0	0	0	0	1	0	0	0	0	0	0	1	0	0	0	1	1
chrA02_3_7.06939	3125787	chrA02_3	7.06939	chrA02	9282021	TGCAGTCCTAGGAGTAAGTATTGAGGAATCTAAGCCAGTTAC	chrA02	9282021	1	1.13717e-13		0	0	999	A02	12555360	1	3.99383e-14	1	0	0	0	1	1	1	0	1	0	0	0	0	0	0	0	0	0	1	0	0	0	0	0	0	1	0	0	0	1	1
chrA02_3_7.06939	3088058	chrA02_3	7.06939	chrA02	9391463	TGCAGAATTGTCGGTTTGACGTATGAAAAACCTTCCTTTGGAATTTATACGATGGATCTTACTTACAAA	chrA02	9391463	1	7.5664e-29		0	0	999		0	0	999	1	0	0	0	1	1	1	0	1	0	0	0	0	0	0	0	0	0	1	0	0	0	0	0	0	1	0	0	0	1	1
chrA02_3_7.06939	3161355	chrA02_3	7.06939	chrA02	9391813	TGCAGCTTTTAGATACTTACGTTTGTGAAAATGAGAGTGTGACTGGATATACTTGTTAGAGTAAATATT	chrA02	9391813	1	7.5664e-29		0	0	999		0	0	999	1	0	0	0	1	1	1	0	1	0	0	0	0	0	0	0	0	0	1	0	0	0	0	0	0	1	0	0	0	1	1
chrA02_3_7.06939	4107626	chrA02_3	7.06939	chrA02	9423314	TGCAGGAAGAAAACAAAAATAAAACGAAGTCTGAGAAAGAGAGAGAGACAGAGAGAGAGAGAGTTCTTT	chrA02	9423314	1	7.5664e-29		0	0	999		0	0	999	1	0	0	0	1	1	1	0	1	0	0	0	0	0	0	0	0	0	1	0	0	0	0	0	0	1	0	0	0	1	1
chrA02_3_7.06939	4111125_24:C>T	chrA02_3	7.06939	chrA02		TGCAGCATTTGTGGGTGGCACAGCTGTGTCCCATCCACCTTCTGCTGCTGGAGCCGCTGGAAAGAAAAC	chrC02	18214599	2	5.89072e-25	C2	21545000	1	3.45645e-25	A02	12657612	1	2.57438e-29	1	0	0	0	1	1	1	0	1	0	0	0	0	0	0	0	0	0	1	0	0	0	0	0	0	1	0	0	0	1	1
chrA02_3_7.06939	4111125	chrA02_3	7.06939	chrA02		TGCAGCATTTGTGGGTGGCACAGCCGTGTCCCATCCACCTTCTGCTGCTGGAGCCGCTGGAAAAAAAAA	chrC02	18214599	2	5.89072e-25	C2	21545000	1	3.45645e-25	A02	12657612	1	2.57438e-29	1	0	0	0	1	1	1	0	1	0	0	0	0	0	0	0	0	0	1	0	0	0	0	0	0	1	0	0	0	1	1
chrA02_3_7.06939	5052918	chrA02_3	7.06939	chrA02		TGCAGCTTCTCCCATGTTTTTCCCAGGTTAC			0	999		0	0	999		0	0	999	1	0	0	0	1	1	1	0	1	0	0	0	0	0	0	0	0	0	1	0	0	0	0	0	0	1	0	0	0	1	1
chrA02_3_7.06939	5120970	chrA02_3	7.06939	chrA02		TGCAGGCAGCAGGCATAAGCAACCATTTAC			0	999		0	0	999		0	0	999	1	0	0	0	1	1	1	0	1	0	0	0	0	0	0	0	0	0	1	0	0	0	0	0	0	1	0	0	0	1	1
chrA02_3_7.657626	3117097	chrA02_3	7.65763	chrA02	9077671	TGCAGATAACAAAGAGCAAACAACCCCACAGCAATCCAGAATCCAGAATCCAACGCTAACACTTAGATC	chrA02	9077671	1	7.5664e-29		0	0	999	Scaffold008011	162	2	2.57438e-29	1	0	0	0	1	1	1	0	1	0	0	0	0	0	0	0	0	0	1	0	0	0	0	0	0	1	0	0	0	1	1
chrA02_3_7.657626	7507502	chrA02_3	7.65763	chrA02		TGCAGTCTTTATGGCTTCTCCCCAAAATGGCTTGGCACTACAAGAAAACGTATCTTTACCGAGGAAGTT			0	999		0	0	999		0	0	999	1	0	0	0	1	1	1	0	1	0	0	0	0	0	0	0	0	0	1	0	0	0	0	0	0	1	0	0	0	1	1
chrA02_3_9.422332	3150769	chrA02_3	9.42233	chrA02	10055621	TGCAGCTGCTTTTTTTCCTATCCACTCATTTTGTTTGATAATTAC	chrA02	10055621	1	2.85154e-15		0	0	999		0	0	999	1	0	1	0	1	1	1	0	1	0	0	0	0	0	0	0	0	0	1	0	0	0	0	0	0	1	0	0	0	1	1
chrA02_3_9.422332	3207964	chrA02_3	9.42233	chrA02	10244379	TGCAGCTTCCCCTTGCCTGAGATGCTCGGTATGTACTCTCTCTCTTTTTTTTTAC	chrA02	10244379	1	1.12464e-20		0	0	999	A02	13569750	1	6.67903e-19	1	0	1	0	1	1	1	0	1	0	0	0	0	0	0	0	0	0	1	0	0	0	0	0	0	1	0	0	0	1	1
chrA02_3_9.422332	3133074_7:A>G	chrA02_3	9.42233	chrA02		TGCAGACGCCTAACTGATTCCTTTGGAAAAGTCTCTCAGGCTGTTTCACAAAGAAGTGTGTCAACATTA	chrCnn_random	7658395	1	7.5664e-29	C2	23027159	1	2.06558e-27	A02	13545100	1	9.32484e-24	1	0	1	0	1	1	1	0	1	0	0	0	0	0	0	0	0	0	1	0	0	0	0	0	0	1	0	0	0	1	1
chrA02_3_9.422332	3111774_62:C>G	chrA02_3	9.42233	chrA02		TGCAGCATTTGCAAAAGATGGTGGGAGATCGGATACTTCTACCATTGCAGTAACCACCACTAGCTCGTT			0	999	C2	23012509	1	2.06558e-27		0	0	999	1	0	1	0	1	1	1	0	1	0	0	0	0	0	0	0	0	0	1	0	0	0	0	0	0	1	0	0	0	1	1
chrA02_3_9.422332	4115311	chrA02_3	9.42233	chrA02		TGCAGAGTATTTTGAGCGACTCTTTAC			0	999		0	0	999		0	0	999	1	0	1	0	1	1	1	0	1	0	0	0	0	0	0	0	0	0	1	0	0	0	0	0	0	1	0	0	0	1	1
chrA02_3_9.422332	3183180	chrA02_3	9.42233	chrA02		TGCAGCCACCTGTCCCATCTGCTCGTTGGTAGAGTATTCTCTTTCTTCTTCATCAATCAATTTCGATAA	chrCnn_random	62594784	1	7.5664e-29	C2	22995099	1	9.61023e-26		0	0	999	1	0	1	0	1	1	1	0	1	0	0	0	0	0	0	0	0	0	1	0	0	0	0	0	0	1	0	0	0	1	1
chrA02_3_9.422332	3077202	chrA02_3	9.42233	chrA02		TGCAGGTACTAAAAATTTGCAGACCTAACAACCTACTACTTCCTCTACCTATCCAAATATTTAC	chrCnn_random	48440174	3	1.45172e-25	C2	31272176	1	1.84911e-22		0	0	999	1	0	1	0	1	1	1	0	1	0	0	0	0	0	0	0	0	0	1	0	0	0	0	0	0	1	0	0	0	1	1
chrA02_3_10.010567	3099725	chrA02_3	10.0106	chrA02	9711530	TGCAGCAAACATGAGATCCTCTAATGAGGGTTGGTGCTTCCATTCATTTCTTGTTTTGCTACAAATTTT	chrA02	9711530	1	7.5664e-29		0	0	999	A02	13000731	1	9.39104e-19	1	0	1	0	1	1	1	0	1	0	0	0	0	0	0	0	0	0	1	0	0	0	0	0	0	1	0	0	0	1	1
chrA02_3_10.010567	3172663_66:C>G	chrA02_3	10.0106	chrA02	9733075	TGCAGCCGCCAATGTCTCCGGTGGACATGCAAACCCAGCAGTCACTTTTGGTGCTCTTATTGGAGGGAG	chrA02	9733075	2	7.5664e-29	Scaffold00796	44583	1	4.47121e-24	A02	13023675	1	2.57438e-29	1	0	1	0	1	1	1	0	1	0	0	0	0	0	0	0	0	0	1	0	0	0	0	0	0	1	0	0	0	1	1
chrA02_3_10.010567	3144115_26:A>C	chrA02_3	10.0106	chrA02	9735089	TGCAGATCTTCCGCTCTGGCATCAACCCGAGTCTCAACTACTAAACCCGCACCACCAGTGTATTCAACG	chrA02	9735089	2	7.5664e-29	Scaffold00796	46620	1	2.06558e-27	A02	13025689	1	2.57438e-29	1	0	1	0	1	1	1	0	1	0	0	0	0	0	0	0	0	0	1	0	0	0	0	0	0	1	0	0	0	1	1
chrA02_3_10.010567	3128744_9:T>A	chrA02_3	10.0106	chrA02		TGCAGAATGAGAGATACTGTGTTATATATTTTCTTTCATTTTCCTTTAGAAACAAAAGGAGGAGCAAGT			0	999		0	0	999		0	0	999	1	0	1	0	1	1	1	0	1	0	0	0	0	0	0	0	0	0	1	0	0	0	0	0	0	1	0	0	0	1	1
chrA02_3_10.010567	4337005	chrA02_3	10.0106	chrA02		TGCAGACAAAGAAAACATGGACGAGAAATAGAAATAAAAGAGAGTAACACAGTTTTTGTTTAC	chrC02	18895508	1	6.58101e-24	C2	22168845	1	1.80288e-22		0	0	999	1	0	1	0	1	1	1	0	1	0	0	0	0	0	0	0	0	0	1	0	0	0	0	0	0	1	0	0	0	1	1
chrA02_3_10.010567	3096507	chrA02_3	10.0106	chrA02		TGCAGATACTCTCCTCCGATCAGACACGTCATCAATGATCCCTAGCTCCTCTGGCGAAAACTCAAACCG			0	999		0	0	999	A03	23848193	1	2.57438e-29	1	0	1	0	1	1	1	0	1	0	0	0	0	0	0	0	0	0	1	0	0	0	0	0	0	1	0	0	0	1	1
chrA02_3_10.010567	4332411	chrA02_3	10.0106	chrA02		TGCAGGTATAATAGTTGTTAGGAGTCATATATATTGGTAGGCGTTGTTAC			0	999		0	0	999	A03	23848146	1	2.02686e-18	1	0	1	0	1	1	1	0	1	0	0	0	0	0	0	0	0	0	1	0	0	0	0	0	0	1	0	0	0	1	1
chrA02_3_11.775273	3088065_19:T>C	chrA02_3	11.7753	chrA02		TGCAGGCTATGTCGCAGGGCTCTTCTGTGGCCATAACTTCCATAGCTTCTGTGACCTCAAAGTAAAGCG	chrC02	18694097	3	7.5664e-29	C2	22043612	2	4.43969e-29	A02	12994805	1	1.19774e-27	1	0	1	0	1	1	1	0	1	0	0	0	0	0	0	0	0	0	1	0	0	0	0	0	0	1	0	0	0	1	1
chrA02_3_11.775273	3114090_55:A>C	chrA02_3	11.7753	chrA02		TGCAGGCTATGTCGCAGGGCTCTTCTGTGGCCATAACTTCCATAGCTTCTGTGACCTCAAAGTAAAGCG	chrC02	18690019	3	7.5664e-29	C2	22039545	2	4.43969e-29	A02	12994805	1	3.35381e-23	1	0	1	0	1	1	1	0	1	0	0	0	0	0	0	0	0	0	1	0	0	0	0	0	0	1	0	0	0	1	1
chrA02_4_0	3126811	chrA02_4	0	chrA02	10023179	TGCAGACTGCTTAGGTTTCCGATTTCTTGAGGAATCTGGCCTGAGAACTTGTTTCTGGTCAGGTTACAG	chrA02	10023179	1	3.52e-27		0	0	999	A02	13382711	1	5.57e-26	1	1	1	1	1	1	1	1	1	1	1	1	1	1	1	1	1	1	1	1	1	1	1	1	1	1	1	1	1	1	1
chrA02_4_0	5053987	chrA02_4	0	chrA02	19044445	TGCAGTAGACGCAACTATAGCTCGGGCGCTCAAACCGCGAGTTAGTAAGGAGGTGAATGATCGCTTACA	chrA02	19044445	1	9.79e-28	C2	42387400	1	1.24e-24		0	0	999	1	1	1	1	1	1	1	1	1	1	1	1	1	1	1	1	1	1	1	1	1	1	1	1	1	1	1	1	1	1	1
chrA02_4_0	3112892	chrA02_4	0	chrA02	22389530	TGCAGGTTTTGTTCTTACCCATTTGTTTATTTGTTTCTCTGCTATGCTTAC	chrA02	22389530	1	1.63e-18		0	0	999		0	0	999	1	1	1	1	1	1	1	1	1	1	1	1	1	1	1	1	1	1	1	1	1	1	1	1	1	1	1	1	1	1	1
chrA02_4_0	3107704	chrA02_4	0	chrA02	22985174	TGCAGAAGCCCATCTAATTTCTTATATTGGTATTTTCATGAGTTCTTAC	chrA02	22985174	1	2.03e-17		0	0	999	A02	24894847	1	7.02e-18	1	1	1	1	1	1	1	1	1	1	1	1	1	1	1	1	1	1	1	1	1	1	1	1	1	1	1	1	1	1	1
chrA02_4_0	4107579	chrA02_4	0	chrA02		TGCAGAATCACAAAGCAAAATTTCAATTTTAC			0	999		0	0	999		0	0	999	1	1	1	1	1	1	1	1	1	1	1	1	1	1	1	1	1	1	1	1	1	1	1	1	1	1	1	1	1	1	1
chrA02_4_0	4115473	chrA02_4	0	chrA02		TGCAGTGTATTACGACCCTTTCCCGCCAAGACTCGGCGTGACTTAC	chrC04	7542476	2	5e-13		0	0	999	Scaffold000194	5637	2	1.74e-13	1	1	1	1	1	1	1	1	1	1	1	1	1	1	1	1	1	1	1	1	1	1	1	1	1	1	1	1	1	1	1
chrA02_4_0.588235	3082348	chrA02_4	0.588235	chrA02	5571520	TGCAGATATCTGAGAATGCCAGTGTGGACGCAGTTGTCTTCAATGGAATGTTCAGAAGATGACAGTAGC	chrA02	5571520	2	7.57e-29	C2	13181359	1	2.08e-22	A02	8621421	1	2.57e-29	1	1	1	1	1	1	1	1	1	1	1	1	1	1	1	1	1	1	1	1	1	1	1	1	1	1	1	1	1	1	1
chrA02_4_0.588235	3106332	chrA02_4	0.588235	chrA02	9996505	TGCAGACAATCAAACATGCTTTAGAACAAATGCGCTTAC	chrA02	9996505	1	4.41e-12		0	0	999	A02	13356432	1	1.56e-12	1	1	1	1	1	1	1	1	1	1	1	1	1	1	1	1	1	1	1	1	1	1	1	1	1	1	1	1	1	1	1
chrA02_4_0.588235	4113396	chrA02_4	0.588235	chrA02	13019486	TGCAGTTGTAAATTGAGCTAAACCAAACCAATTTAC	chrA02	13019486	1	1.64e-10		0	0	999	A05	9073651	1	2.29e-10	1	1	1	1	1	1	1	1	1	1	1	1	1	1	1	1	1	1	1	1	1	1	1	1	1	1	1	1	1	1	1
chrA02_4_0.588235	4332574	chrA02_4	0.588235	chrA02		TGCAGAGTATTCAACACAACAGATGAACCTTTCTTAC			0	999		0	0	999		0	0	999	1	1	1	1	1	1	1	1	1	1	1	1	1	1	1	1	1	1	1	1	1	1	1	1	1	1	1	1	1	1	1
chrA02_4_0.588235	7508570	chrA02_4	0.588235	chrA02		TGCAGAGTTAGTATCGGTTGGAAAACTTAC			0	999		0	0	999		0	0	999	1	1	1	1	1	1	1	1	1	1	1	1	1	1	1	1	1	1	1	1	1	1	1	1	1	1	1	1	1	1	1
chrA02_4_0.588235	3102284	chrA02_4	0.588235	chrA02		TGCAGCACCAAAGGCGAGATTCTTTTGGCAAGGAACCACCGACTGGGATATAAGACCATTCATGTAATT	chrAnn_random	29751893	3	7.57e-29	C1	35099132	1	9.61e-26	A02	21154103	2	2.57e-29	1	1	1	1	1	1	1	1	1	1	1	1	1	1	1	1	1	1	1	1	1	1	1	1	1	1	1	1	1	1	1
chrA02_4_0.588235	3144716	chrA02_4	0.588235	chrA02		TGCAGGATGAAATGTAATAACCCTCACGAGCCAGTTAC			0	999		0	0	999		0	0	999	1	1	1	1	1	1	1	1	1	1	1	1	1	1	1	1	1	1	1	1	1	1	1	1	1	1	1	1	1	1	1
chrA02_4_1.764706	5048064	chrA02_4	1.76471	chrA02	6280861	TGCAGGGCGGGTGCGGGTCGAAGAATTTGAAAATTTGCAATGGCGGGTGCGGGTGCGGATCAAGATTAT	chrA02	6280861	8	3.52e-27		0	0	999	A09	11318174	12	5.57e-26	1	1	1	1	1	1	1	1	1	1	1	1	1	1	1	1	1	1	1	1	1	1	1	1	1	1	1	1	1	1	1
chrA02_4_1.764706	4334907	chrA02_4	1.76471	chrA02		TGCAGTCTGTCTCTGTACCGTGCTCGACGTTAC			0	999		0	0	999		0	0	999	1	1	1	1	1	1	1	1	1	1	1	1	1	1	1	1	1	1	1	1	1	1	1	1	1	1	1	1	1	1	1
chrA02_4_2.352941	3081350	chrA02_4	2.35294	chrA02	6636785	TGCAGTACAATGCCGCACCAATGCGAGATACATACACGAACCATAAGAAAATCCAAGATACCAAACCAA	chrA02	6636785	1	7.57e-29		0	0	999		0	0	999	1	1	1	1	1	1	1	1	1	1	1	1	1	1	1	1	1	1	1	1	1	1	1	1	1	1	1	1	1	1	0
chrA02_4_2.352941	3118321	chrA02_4	2.35294	chrA02	19560896	TGCAGTAAAATATCAAAAACATTTTTCATACAACTATCACCGAAGCTTAC	chrA02	19560896	1	5.87e-18		0	0	999	A02	20450407	1	4.39e-15	1	1	1	1	1	1	1	1	1	1	1	1	1	1	1	1	1	1	1	1	1	1	1	1	1	1	1	1	1	1	0
chrA02_4_2.941176	4112348	chrA02_4	2.94118	chrA02	7459974	TGCAGAAGCTGCATTGGCTGAGCCCTGGGATCTAGAAGGGTGTGATGGTTTGAAGGGTTATTAGGTAAG	chrA02	7459974	1	7.57e-29		0	0	999	A02	10592827	1	2.57e-29	1	1	1	1	1	1	1	1	1	1	1	1	1	1	1	1	1	1	1	1	1	1	1	1	1	1	1	1	1	1	0
chrA02_4_2.941176	4108629	chrA02_4	2.94118	chrA02	9590180	TGCAGAGCCAAACGAAAGAAAACAAACACAATCGTTTTTGGTTAC	chrA02	9590180	1	2.85e-15	C2	21863749	1	1.64e-15	A02	12839818	1	9.94e-16	1	1	1	1	1	1	1	1	1	1	1	1	1	1	1	1	1	1	1	1	1	1	1	1	1	1	1	1	1	1	0
chrA02_4_2.941176	3141709	chrA02_4	2.94118	chrA02	19952974	TGCAGGCAGGACACCTAGACAATACACAAATCAATTATAATAAAGTTAC	chrA02	19952974	1	2.03e-17	C2	41853109	1	9.06e-14	A08	1578558	1	7.02e-18	1	1	1	1	1	1	1	1	1	1	1	1	1	1	1	1	1	1	1	1	1	1	1	1	1	1	1	1	1	1	0
chrA02_4_2.941176	3077192	chrA02_4	2.94118	chrA02		TGCAGTCATACACTTGCAGTCTGGTAAGACTGCGGAAAATATTGGTTCTCAAATTTGCTAATAAGGATT	chrC02_random	389737	2	3.55e-22	C2	11579294	1	2.08e-22	A02	7890298	1	2.57e-29	1	1	1	1	1	1	1	1	1	1	1	1	1	1	1	1	1	1	1	1	1	1	1	1	1	1	1	1	1	1	0
chrA02_4_4.117647	4339013	chrA02_4	4.11765	chrA02	21532108	TGCAGCGGAAGGTATCGTCTTTAGTGCTGTTCGTTTGTTTGGTTGACGCAGCTACTTGCGGTTGCGTCG	chrA02	21532108	1	2.74e-23		0	0	999	A02	21573641	1	9.32e-24	1	1	1	1	1	1	1	1	1	1	1	1	1	1	1	1	1	1	1	1	1	1	1	1	1	1	1	1	1	1	1
chrA02_4_4.117647	5150341	chrA02_4	4.11765	chrA02		TGCAGTCACGTTCTTTTTTTTTTGAACGACTACTTCATTAC			0	999		0	0	999		0	0	999	1	1	1	1	1	1	1	1	1	1	1	1	1	1	1	1	1	1	1	1	1	1	1	1	1	1	1	1	1	1	1
chrA02_4_4.705883	4116509	chrA02_4	4.70588	chrA02	3783124	TGCAGTCCGCCAGTCCCTTTTTCAGGAAACAATGGTTTCTTTAC	chrA02	3783124	1	3.51e-14		0	0	999	A02	6563010	1	1.23e-14	1	1	1	1	1	1	1	1	1	1	1	1	1	1	1	1	1	1	1	1	1	1	1	1	1	1	1	1	1	1	1
chrA02_4_4.705883	3149024	chrA02_4	4.70588	chrA02		TGCAGGATTTGATGGTAATATCAACCTCTGTAATCGTGTCAGTTTTTTCTGGTAAAATGTCAATGAAAA			0	999		0	0	999		0	0	999	1	1	1	1	1	1	1	1	1	1	1	1	1	1	1	1	1	1	1	1	1	1	1	1	1	1	1	1	1	1	1
chrA02_4_4.705883	4107296	chrA02_4	4.70588	chrA02		TGCAGGGAAGAGCCAAGAAGCTAGATTCAAAGGTATTTGGTGGTAACAAATCAGGGATCCTGAAAATAG	chrCnn_random	61518840	1	7.62e-24	C2	8513772	1	4.47e-24		0	0	999	1	1	1	1	1	1	1	1	1	1	1	1	1	1	1	1	1	1	1	1	1	1	1	1	1	1	1	1	1	1	1
chrA02_4_4.705883	4108352	chrA02_4	4.70588	chrA02		TGCAGTTTGGAGGTTCATAACATTCGAGAAATACAAAGTATTTTATAACAACACCGAAGATGGCATAAC	chrC06	22133574	3	3.52e-27	C6	14773658	3	2.07e-27	A07	14107315	1	2.59e-24	1	1	1	1	1	1	1	1	1	1	1	1	1	1	1	1	1	1	1	1	1	1	1	1	1	1	1	1	1	1	1
chrA02_4_5.882353	3159510	chrA02_4	5.88235	chrA02	3455164	TGCAGAATCAAAAGACAAACGTGCAACATTTATAAAGATTCAAGCCAAAAAAAATTAC	chrA02	3455164	1	2.66e-22		0	0	999		0	0	999	1	1	1	1	1	1	1	1	1	1	1	1	1	1	1	1	1	1	1	1	1	1	1	1	1	1	1	1	1	1	1
chrA02_4_5.882353	4115132	chrA02_4	5.88235	chrA02	3456057	TGCAGATCTTGAGAAATCTGAATTCAGTTTTGACTCGATCTTGATACATTTAC	chrA02	3456057	1	1.36e-19		0	0	999		0	0	999	1	1	1	1	1	1	1	1	1	1	1	1	1	1	1	1	1	1	1	1	1	1	1	1	1	1	1	1	1	1	1
chrA02_4_5.882353	4111044	chrA02_4	5.88235	chrA02	3456141	TGCAGAGTCGAACGATCACAATTCACAAGGTATTGTATCATCTTCGTTTTCCAAAATCCTCATAAAAAC	chrA02	3456141	2	7.57e-29	C2	8110323	1	2.08e-22	A02	6285007	1	1.56e-21	1	1	1	1	1	1	1	1	1	1	1	1	1	1	1	1	1	1	1	1	1	1	1	1	1	1	1	1	1	1	1
chrA02_4_5.882353	4336329	chrA02_4	5.88235	chrA02		TGCAGTACAAACGACCAATGTCCAAGGGTTTAC			0	999		0	0	999		0	0	999	1	1	1	1	1	1	1	1	1	1	1	1	1	1	1	1	1	1	1	1	1	1	1	1	1	1	1	1	1	1	1
chrA02_4_6.470589	4114941	chrA02_4	6.47059	chrA02	3486266	TGCAGAGCTAGCTAGTTATGATCAAATCAAGGAGGTGGGTTGATGTTTTCTTTCTTTAC	chrA02	3486266	2	3.54e-21	C2	8288481	1	4.53e-18		0	0	999	1	1	1	1	1	1	1	1	1	1	1	1	1	1	1	1	1	1	1	1	1	1	1	1	1	1	1	1	1	1	1
chrA02_4_6.470589	3146738	chrA02_4	6.47059	chrA02	3574743	TGCAGCCTTCGACAAGTTACAAATTCATTAGATGGTGTTTTGTTAC	chrA02	3574743	1	8.31e-16		0	0	999	A02	6386719	1	2.89e-16	1	1	1	1	1	1	1	1	1	1	1	1	1	1	1	1	1	1	1	1	1	1	1	1	1	1	1	1	1	1	1
chrA02_4_6.470589	5122153	chrA02_4	6.47059	chrA02	3710444	TGCAGAGGCACTTTCACTTTTGAAAGCATAATCTCACAGTTGTATGCTCGCCTGTGTTCAATCTGCAAG	chrA02	3710444	4	3.52e-27	C2	8617213	2	9.61e-26	A10	8328872	2	2.59e-24	1	1	1	1	1	1	1	1	1	1	1	1	1	1	1	1	1	1	1	1	1	1	1	1	1	1	1	1	1	1	1
chrA02_4_6.470589	3136620	chrA02_4	6.47059	chrA02	4169104	TGCAGAACACAAACCTCTAAGTTCATTGCCATGTTAC	chrA02	4169104	1	4.94e-11		0	0	999		0	0	999	1	1	1	1	1	1	1	1	1	1	1	1	1	1	1	1	1	1	1	1	1	1	1	1	1	1	1	1	1	1	1
chrA02_4_6.470589	3088706	chrA02_4	6.47059	chrA02	4331759	TGCAGTACTAATATGTTTTTTGTTTTTGGTAAATCATATATTATCAAAATGTTGATTTAC	chrA02	4331759	2	2.18e-23	C2	10146727	1	1e-19	A02	7282547	1	1.63e-15	1	1	1	1	1	1	1	1	1	1	1	1	1	1	1	1	1	1	1	1	1	1	1	1	1	1	1	1	1	1	1
chrA02_4_6.470589	4117586	chrA02_4	6.47059	chrA02	4451276	TGCAGCATCACAGTACGCAACTCGAGGCTCAAAGGAACTGTTTAC	chrA02	4451276	1	2.85e-15	C2	10469629	1	7.61e-14	A02	7428982	1	4.62e-14	1	1	1	1	1	1	1	1	1	1	1	1	1	1	1	1	1	1	1	1	1	1	1	1	1	1	1	1	1	1	1
chrA02_4_6.470589	3101882	chrA02_4	6.47059	chrA02	4565421	TGCAGAAAGCTAGCTTTCCTCCATCGGTGTTGTATATTATGAGCACAACGCAGTCAGAGTCTAGTAAAC	chrA02	4565421	2	7.57e-29	C2	10724752	1	9.61e-26	A02	7536432	1	1.2e-27	1	1	1	1	1	1	1	1	1	1	1	1	1	1	1	1	1	1	1	1	1	1	1	1	1	1	1	1	1	1	1
chrA02_4_6.470589	4107693	chrA02_4	6.47059	chrA02	4601495	TGCAGGGTTGTGCCTTGGAAGCTGCTGAAAACAGTTCTACTACACACACATGAATATTAC	chrA02	4601495	1	4.72e-20	C2	10800267	1	1.68e-17	A02	7579763	1	7.46e-24	1	1	1	1	1	1	1	1	1	1	1	1	1	1	1	1	1	1	1	1	1	1	1	1	1	1	1	1	1	1	1
chrA02_4_6.470589	4117061	chrA02_4	6.47059	chrA02	4833925	TGCAGAAAGATCAACCAGAGCTCTTGGTTTGGACACCTAAAGAACAAGATGTTATCGTATCAATCAAGG	chrA02	4833925	2	1.64e-25	C2	11358547	1	4.47e-24	A02	7812010	1	2.57e-29	1	1	1	1	1	1	1	1	1	1	1	1	1	1	1	1	1	1	1	1	1	1	1	1	1	1	1	1	1	1	1
chrA02_4_6.470589	4107565	chrA02_4	6.47059	chrA02		TGCAGACAAAAAAATGATCTATCCATCCCTTTAC			0	999		0	0	999		0	0	999	1	1	1	1	1	1	1	1	1	1	1	1	1	1	1	1	1	1	1	1	1	1	1	1	1	1	1	1	1	1	1
chrA02_4_6.470589	4112369	chrA02_4	6.47059	chrA02		TGCAGAGATATTAGAAACCATATTGAGTCTTGATTTAC			0	999		0	0	999		0	0	999	1	1	1	1	1	1	1	1	1	1	1	1	1	1	1	1	1	1	1	1	1	1	1	1	1	1	1	1	1	1	1
chrA02_4_6.470589	4110823	chrA02_4	6.47059	chrA02		TGCAGCAACGTTTTCGTCAATGGAAACATCGGCCAGGTAACTACATAGAGATACACAAATCGAAAGTCA			0	999		0	0	999		0	0	999	1	1	1	1	1	1	1	1	1	1	1	1	1	1	1	1	1	1	1	1	1	1	1	1	1	1	1	1	1	1	1
chrA02_4_6.470589	4110184	chrA02_4	6.47059	chrA02		TGCAGCCTTCAAGCGAAATACAAATACTTTTTAC			0	999		0	0	999		0	0	999	1	1	1	1	1	1	1	1	1	1	1	1	1	1	1	1	1	1	1	1	1	1	1	1	1	1	1	1	1	1	1
chrA02_4_6.470589	4112693	chrA02_4	6.47059	chrA02		TGCAGCTAAACCAAGATCACCAATCTTGACCTAAACAAGACACAAATCTTTAC			0	999		0	0	999		0	0	999	1	1	1	1	1	1	1	1	1	1	1	1	1	1	1	1	1	1	1	1	1	1	1	1	1	1	1	1	1	1	1
chrA02_4_6.470589	4107145	chrA02_4	6.47059	chrA02		TGCAGGAACACTGATGGACTCATTTATTATATTAC			0	999		0	0	999		0	0	999	1	1	1	1	1	1	1	1	1	1	1	1	1	1	1	1	1	1	1	1	1	1	1	1	1	1	1	1	1	1	1
chrA02_4_6.470589	3100846	chrA02_4	6.47059	chrA02		TGCAGGAACATGTTCCAAGTTACTACTTACTAGGTTATATAAAGTTCAAAAAATATATTTAC	chrC09	8977598	2	1.39e-20	C2	10752921	1	8.17e-21	A02	7556461	1	6.09e-25	1	1	1	1	1	1	1	1	1	1	1	1	1	1	1	1	1	1	1	1	1	1	1	1	1	1	1	1	1	1	1
chrA02_4_6.470589	3100791	chrA02_4	6.47059	chrA02		TGCAGGAGGCTAATGATGGGTGATGAACTTCGGTCATGAACAACAATACAAAATATGTCCACCAACGAT	chrCnn_random	59289686	1	1.28e-21	C2	9688941	1	7.48e-22	A02	7052287	1	2.57e-29	1	1	1	1	1	1	1	1	1	1	1	1	1	1	1	1	1	1	1	1	1	1	1	1	1	1	1	1	1	1	1
chrA02_4_6.470589	3222116	chrA02_4	6.47059	chrA02		TGCAGGCCTGCCTTTGGACTAAATATTCTACTATATATTAC			0	999		0	0	999		0	0	999	1	1	1	1	1	1	1	1	1	1	1	1	1	1	1	1	1	1	1	1	1	1	1	1	1	1	1	1	1	1	1
chrA02_4_6.470589	3141354	chrA02_4	6.47059	chrA02		TGCAGGTTTCCCATGGCAGAGCTTCCCTAGCCGTCTGAGAAACAGAGACATTAC	chrCnn_random	41559726	2	3.91e-20		0	0	999		0	0	999	1	1	1	1	1	1	1	1	1	1	1	1	1	1	1	1	1	1	1	1	1	1	1	1	1	1	1	1	1	1	1
chrA02_4_7.058824	5817036	chrA02_4	7.05882	chrA02		TGCAGAGGCGGGCGTAGTCCAAATCAACAAGAATGTTGATGAACCACTGAGGTTTTAC	chrCnn_random	59290051	2	1.24e-20	C2	9688587	1	7.31e-21	A02	7051935	1	9.11e-23	1	1	1	1	1	1	1	1	1	1	1	1	1	1	1	1	1	1	1	1	1	1	1	1	1	1	1	1	1	1	1
chrA02_4_7.058824	3210342	chrA02_4	7.05882	chrA02		TGCAGATTCAAGTTTTATCTCCCAATTTTAGGGATTGATCCATCTAACGTTGCAGCTCTTGTAGCCAAA			0	999		0	0	999		0	0	999	1	1	1	1	1	1	1	1	1	1	1	1	1	1	1	1	1	1	1	1	1	1	1	1	1	1	1	1	1	1	1
chrA02_4_7.058824	4109797	chrA02_4	7.05882	chrA02		TGCAGCACCAGAGGCTGACAAAATCCCAAGGGTCTACATTAC			0	999		0	0	999		0	0	999	1	1	1	1	1	1	1	1	1	1	1	1	1	1	1	1	1	1	1	1	1	1	1	1	1	1	1	1	1	1	1
chrA02_4_7.058824	3109102	chrA02_4	7.05882	chrA02		TGCAGCTTCTCAATGGCTTCCAACGCCTAGACAGTCAAAAACAAAATTAGTCATAACAAAACTCTAACA	chrC02	8458109	1	1.28e-16	C2	10674359	1	7.54e-17		0	0	999	1	1	1	1	1	1	1	1	1	1	1	1	1	1	1	1	1	1	1	1	1	1	1	1	1	1	1	1	1	1	1
chrA02_4_7.058824	4117058	chrA02_4	7.05882	chrA02		TGCAGTTTATATCTAACTGGATTAGGTTTTGCAGGCAGAGAAACAAAGAGAACATCTAACCCGTTAGAG	chrA02_random	227529	1	7.62e-24		0	0	999	A02	6609826	1	5.57e-26	1	1	1	1	1	1	1	1	1	1	1	1	1	1	1	1	1	1	1	1	1	1	1	1	1	1	1	1	1	1	1
chrA02_4_8.235294	3107987	chrA02_4	8.23529	chrA02	8931087	TGCAGTGTAATTCATACTTCAAAAAAGTTACCAGTCAATATTTTTAC	chrA02	8931087	1	2.41e-16		0	0	999	Scaffold009483	167	1	1.08e-15	1	1	1	1	1	1	1	1	1	1	1	1	1	1	1	1	1	1	1	1	1	1	1	1	1	1	1	1	1	1	1
chrA02_4_8.235294	4166493	chrA02_4	8.23529	chrA02	12942524	TGCAGATGTTACATGGGGTTCAGAACGAAAACGAGAGTCTAAAGAAATCCCTCAAGGTAAATATATTCT	chrA02	12942524	2	7.57e-29	C2	28949073	1	9.61e-26	A05	9159972	1	1.2e-27	1	1	1	1	1	1	1	1	1	1	1	1	1	1	1	1	1	1	1	1	1	1	1	1	1	1	1	1	1	1	1
chrA02_4_8.235294	3153316	chrA02_4	8.23529	chrA02	16341941	TGCAGGCCTTATCGCTTCAAGTCTAACACACTCAGACATCGCGGATGGGCATTAC	chrA02	16341941	2	1.12e-20	C2	35153575	2	6.71e-16	Scaffold000103	599539	1	3.99e-21	1	1	1	1	1	1	1	1	1	1	1	1	1	1	1	1	1	1	1	1	1	1	1	1	1	1	1	1	1	1	1
chrA02_4_8.235294	7507555	chrA02_4	8.23529	chrA02		TGCAGACTAACATCCGACCGGTTAC			0	999		0	0	999		0	0	999	1	1	1	1	1	1	1	1	1	1	1	1	1	1	1	1	1	1	1	1	1	1	1	1	1	1	1	1	1	1	1
chrA02_4_8.235294	4108740	chrA02_4	8.23529	chrA02		TGCAGTCTTGATGGAGATTCTGGATAGGTATGGGAGAGCAACGGGTCAAAGATTAC			0	999		0	0	999	A09	35512690	1	1.14e-21	1	1	1	1	1	1	1	1	1	1	1	1	1	1	1	1	1	1	1	1	1	1	1	1	1	1	1	1	1	1	1
chrA02_4_8.823529	4115931	chrA02_4	8.82353	chrA02	5285056	TGCAGAAGGCTTCTCAAGCTCACTCCTCAGAATCCTCATTTATAGGATCAGGAGGAGAGATATTATTCA	chrA02	5285056	2	7.57e-29	C2	12451510	1	2.07e-27	A02	8320900	1	2.57e-29	1	1	1	1	1	1	1	1	1	1	1	1	1	1	1	1	1	1	1	1	1	1	1	1	1	1	1	1	1	1	1
chrA02_4_8.823529	3110935	chrA02_4	8.82353	chrA02	5285122	TGCAGACCCTTAGCAAAATCACTGTGTTTCAAAACGAGTTTCTCTCTCACCTACCAAAATATCAAACGA	chrA02	5285122	2	7.57e-29	C2	12451576	1	9.61e-26	A02	8320966	1	2.59e-24	1	1	1	1	1	1	1	1	1	1	1	1	1	1	1	1	1	1	1	1	1	1	1	1	1	1	1	1	1	1	1
chrA02_4_8.823529	4111284	chrA02_4	8.82353	chrA02	5361414	TGCAGGAGGCAACGCTTTCCTCAACGCGTCTTGTCCGGTTCAGACGCCAAACGCAACGCTTTTCGACTT	chrA02	5361414	1	7.57e-29		0	0	999	A02	8409664	1	2.57e-29	1	1	1	1	1	1	1	1	1	1	1	1	1	1	1	1	1	1	1	1	1	1	1	1	1	1	1	1	1	1	1
chrA02_4_8.823529	5121085	chrA02_4	8.82353	chrA02	6003571	TGCAGCGTCTGTAAGCTGCGACGATGGAGGCGACGAGAGTCGGGTGTGTTAGGTGACCGAGTTTACAGA	chrA02	6003571	2	1.27e-26		0	0	999	A02	9196804	1	4.31e-27	1	1	1	1	1	1	1	1	1	1	1	1	1	1	1	1	1	1	1	1	1	1	1	1	1	1	1	1	1	1	1
chrA02_4_8.823529	3121965	chrA02_4	8.82353	chrA02	6142889	TGCAGTACACGTGTAGCGATAGTTTAGTGAGTTCGATTACTTCGCCTTGTGATGGTTGGAAGATGAATG	chrA02	6142889	1	3.52e-27		0	0	999	A02	9331257	1	1.2e-27	1	1	1	1	1	1	1	1	1	1	1	1	1	1	1	1	1	1	1	1	1	1	1	1	1	1	1	1	1	1	1
chrA02_4_8.823529	3149640	chrA02_4	8.82353	chrA02	6156052	TGCAGATATCAATGGGTCAAACTGCGAGCTCATTGCGTTCATTAC	chrA02	6156052	1	2.85e-15		0	0	999	A02	9344625	1	9.94e-16	1	1	1	1	1	1	1	1	1	1	1	1	1	1	1	1	1	1	1	1	1	1	1	1	1	1	1	1	1	1	1
chrA02_4_8.823529	3094708	chrA02_4	8.82353	chrA02	6195424	TGCAGATGATTGGGTGCTGACGTACCCTCCTGCTGGTAGTCGCCATGTTAGTACGGCATTTCAGAATAA	chrA02	6195424	1	7.57e-29		0	0	999	A02	9374167	1	1.2e-27	1	1	1	1	1	1	1	1	1	1	1	1	1	1	1	1	1	1	1	1	1	1	1	1	1	1	1	1	1	1	1
chrA02_4_8.823529	3130570	chrA02_4	8.82353	chrA02	6270901	TGCAGCAGAAGCAGATCTTCTACTCGAGGAAAAAAAGAAGCCACAGTCAAAGAAGAAGATACATAAAAG	chrA02	6270901	1	3.52e-27	C2	14601230	1	2.08e-22	A02	9463722	1	2.57e-29	1	1	1	1	1	1	1	1	1	1	1	1	1	1	1	1	1	1	1	1	1	1	1	1	1	1	1	1	1	1	1
chrA02_4_8.823529	3125358	chrA02_4	8.82353	chrA02	7078476	TGCAGCTGCAAAGGAAAAGGTGTTTCTATATTCTGCAAGATGTTATTAC	chrA02	7078476	1	2.03e-17		0	0	999		0	0	999	1	1	1	1	1	1	1	1	1	1	1	1	1	1	1	1	1	1	1	1	1	1	1	1	1	1	1	1	1	1	1
chrA02_4_8.823529	3091140	chrA02_4	8.82353	chrA02	7606069	TGCAGTCACCTTCATTGCCTACACGATAAAAAAATTTCCAGATAAAGATAGATCCTTTTCTTTGGTTAC	chrA02	7606069	1	2.72e-28		0	0	999	A02	10777626	1	9.26e-29	1	1	1	1	1	1	1	1	1	1	1	1	1	1	1	1	1	1	1	1	1	1	1	1	1	1	1	1	1	1	1
chrA02_4_8.823529	3134299	chrA02_4	8.82353	chrA02	7606135	TGCAGCACGTTGTGATATGGGAAACCACTTTGACTGTTAC	chrA02	7606135	1	1.31e-12		0	0	999	A02	10777692	1	4.62e-13	1	1	1	1	1	1	1	1	1	1	1	1	1	1	1	1	1	1	1	1	1	1	1	1	1	1	1	1	1	1	1
chrA02_4_8.823529	4117425	chrA02_4	8.82353	chrA02	7669851	TGCAGTCCATAATAATCTTGTGGATGGATGATTCATACCGGAATTAC	chrA02	7669851	1	2.41e-16		0	0	999	A02	10854635	1	8.38e-17	1	1	1	1	1	1	1	1	1	1	1	1	1	1	1	1	1	1	1	1	1	1	1	1	1	1	1	1	1	1	1
chrA02_4_8.823529	3149634	chrA02_4	8.82353	chrA02	8129712	TGCAGATGGAAGTTCAGAAGAAACTTCATGAACAAATCGAGGTAATAAACATCAATAAAATCTTCTAAT	chrA02	8129712	2	7.57e-29	C2	18845753	1	9.61e-26	A02	11418403	1	5.57e-26	1	1	1	1	1	1	1	1	1	1	1	1	1	1	1	1	1	1	1	1	1	1	1	1	1	1	1	1	1	1	1
chrA02_4_8.823529	4117798	chrA02_4	8.82353	chrA02	9450401	TGCAGCCGTAAGGAAAACGTGCCGGAAGTTGTAACTTGTAAGTGTAACGAACCGTTGGTTTGGTTTAGA	chrA02	9450401	1	7.57e-29		0	0	999	A02	12685507	1	2.57e-29	1	1	1	1	1	1	1	1	1	1	1	1	1	1	1	1	1	1	1	1	1	1	1	1	1	1	1	1	1	1	1
chrA02_4_8.823529	4112323	chrA02_4	8.82353	chrA02	9860763	TGCAGCCTTGCTCAACGGTTCCTGAGATGCCAAGTAGGTAATGGGACATATGGCTAGCTTCTGGTATGA	chrA02	9860763	1	7.57e-29		0	0	999	A02	13173080	1	2.57e-29	1	1	1	1	1	1	1	1	1	1	1	1	1	1	1	1	1	1	1	1	1	1	1	1	1	1	1	1	1	1	1
chrA02_4_8.823529	3121075	chrA02_4	8.82353	chrA02	10399695	TGCAGTAGACTCCCATGCTGATGCTGATATTGCTGGAATGAGCCAAGTGAGTAGGGAACTTAC	chrA02	10399695	1	5.09e-25		0	0	999	A02	13779931	1	1.74e-25	1	1	1	1	1	1	1	1	1	1	1	1	1	1	1	1	1	1	1	1	1	1	1	1	1	1	1	1	1	1	1
chrA02_4_8.823529	3215535	chrA02_4	8.82353	chrA02	10580956	TGCAGTAGATATAGATAGCTTTGAAAGTTTGGATATTCCTTCAAATTGTTTTTAC	chrA02	10580956	1	1.12e-20		0	0	999	A08	11655346	1	8.64e-18	1	1	1	1	1	1	1	1	1	1	1	1	1	1	1	1	1	1	1	1	1	1	1	1	1	1	1	1	1	1	1
chrA02_4_8.823529	3090724	chrA02_4	8.82353	chrA02	10977394	TGCAGTACTTTTGTTGAAGGGTGAAAGCCATAAAAATATACACAACGAGAATTTAGCTTAC	chrA02	10977394	1	6.23e-24		0	0	999	A02	14186874	1	2.13e-24	1	1	1	1	1	1	1	1	1	1	1	1	1	1	1	1	1	1	1	1	1	1	1	1	1	1	1	1	1	1	1
chrA02_4_8.823529	4115648	chrA02_4	8.82353	chrA02	11253889	TGCAGTCTGGCCATCCCTTCGACCGGTCAGAACGTTGTAAAGAGGTCCTTTTGCCTGTTAC	chrA02	11253889	1	6.23e-24		0	0	999	A02	14503879	1	2.13e-24	1	1	1	1	1	1	1	1	1	1	1	1	1	1	1	1	1	1	1	1	1	1	1	1	1	1	1	1	1	1	1
chrA02_4_8.823529	3092404	chrA02_4	8.82353	chrA02	11555434	TGCAGCCAATATAACACAAACCTTCTCAATAACACTGAACATTAC	chrA02	11555434	1	2.85e-15		0	0	999	A02	14949505	1	9.94e-16	1	1	1	1	1	1	1	1	1	1	1	1	1	1	1	1	1	1	1	1	1	1	1	1	1	1	1	1	1	1	1
chrA02_4_8.823529	3095940	chrA02_4	8.82353	chrA02	12215181	TGCAGTGAACCTTGAGTTATCAACACTCAAGAAGTTCTCTGACAACTCAACTCTCGTTAGAGCTATTAC	chrA02	12215181	2	2.72e-28		0	0	999	A02	15813157	1	2e-25	1	1	1	1	1	1	1	1	1	1	1	1	1	1	1	1	1	1	1	1	1	1	1	1	1	1	1	1	1	1	1
chrA02_4_8.823529	3185156	chrA02_4	8.82353	chrA02	12388183	TGCAGTTAGACGCGCTACGCGCTAATGTGTAAAAGGAAAAGTACAAAAGAGCCCCTGCCGCTTAC	chrA02	12388183	2	4.14e-26	C2	27495594	1	3.17e-20	A02	15989480	1	1.41e-26	1	1	1	1	1	1	1	1	1	1	1	1	1	1	1	1	1	1	1	1	1	1	1	1	1	1	1	1	1	1	1
chrA02_4_8.823529	4119917	chrA02_4	8.82353	chrA02	12399769	TGCAGAGGTTCATCATCAGTTCTACGAACTGGAATCTCCATGTACTCAGCTGCCTTGGTAAAAAACTTC	chrA02	12399769	5	7.57e-29	C2	27511868	3	7.43e-27	A02	16000879	2	2.57e-29	1	1	1	1	1	1	1	1	1	1	1	1	1	1	1	1	1	1	1	1	1	1	1	1	1	1	1	1	1	1	1
chrA02_4_8.823529	3115969	chrA02_4	8.82353	chrA02	13081316	TGCAGCTAAGATTAGCGTTTCCATTTTCAAGATCAATCCTAGTCGCTTTTAC	chrA02	13081316	2	4.71e-19	C2	28995109	1	1.69e-16		0	0	999	1	1	1	1	1	1	1	1	1	1	1	1	1	1	1	1	1	1	1	1	1	1	1	1	1	1	1	1	1	1	1
chrA02_4_8.823529	3123892	chrA02_4	8.82353	chrA02	15964708	TGCAGGCACCATATTTAGCTGCCCCTGATTCATCTCTTCCTGAGTTAC	chrA02	15964708	1	7e-17		0	0	999	Scaffold000103	280149	1	2.43e-17	1	1	1	1	1	1	1	1	1	1	1	1	1	1	1	1	1	1	1	1	1	1	1	1	1	1	1	1	1	1	1
chrA02_4_8.823529	4166000	chrA02_4	8.82353	chrA02	16664753	TGCAGAACATCATCATATAAAGCCATCGGTTTGGATCTTCTGTTGAGTATCATAAGAGCTCCTTACAGA	chrA02	16664753	2	1.27e-26	C2	33638714	1	1.61e-23	A02	17520063	1	4.31e-27	1	1	1	1	1	1	1	1	1	1	1	1	1	1	1	1	1	1	1	1	1	1	1	1	1	1	1	1	1	1	1
chrA02_4_8.823529	3173007	chrA02_4	8.82353	chrA02	18496489	TGCAGAATGTCACTATAACAGAGTGCCCGAAGCTGCGTAAGCTTCCATTAC	chrA02	18496489	1	1.63e-18		0	0	999		0	0	999	1	1	1	1	1	1	1	1	1	1	1	1	1	1	1	1	1	1	1	1	1	1	1	1	1	1	1	1	1	1	1
chrA02_4_8.823529	3089279	chrA02_4	8.82353	chrA02	18786249	TGCAGTGGATGCCATGGGAGGAATACACAAAGCAACCATTCGTACAGAACCATGAGCTGTTAC	chrA02	18786249	4	5.09e-25	C7	29336590	2	2.33e-21	A09	15659692	2	3.76e-22	1	1	1	1	1	1	1	1	1	1	1	1	1	1	1	1	1	1	1	1	1	1	1	1	1	1	1	1	1	1	1
chrA02_4_8.823529	3084911	chrA02_4	8.82353	chrA02	18800727	TGCAGTGATAGGGTAAAAATCATCTACAGGATCAAAACGCTTATTGCATTGTACTTCTAGTCCAGTTAC	chrA02	18800727	1	2.72e-28		0	0	999	A02	19691258	1	9.26e-29	1	1	1	1	1	1	1	1	1	1	1	1	1	1	1	1	1	1	1	1	1	1	1	1	1	1	1	1	1	1	1
chrA02_4_8.823529	3149793	chrA02_4	8.82353	chrA02	18907499	TGCAGAAATGCACTGAGCAGATGGAAGAAACAGTCGGTATTTAC	chrA02	18907499	1	9.77e-15		0	0	999	A02	21059796	1	3.41e-15	1	1	1	1	1	1	1	1	1	1	1	1	1	1	1	1	1	1	1	1	1	1	1	1	1	1	1	1	1	1	1
chrA02_4_8.823529	3119395	chrA02_4	8.82353	chrA02	18981829	TGCAGGTTTTTAGAAGAAACAATTTGGGGTTTATTAC	chrA02	18981829	1	4.94e-11		0	0	999	A02	20985624	1	1.9e-11	1	1	1	1	1	1	1	1	1	1	1	1	1	1	1	1	1	1	1	1	1	1	1	1	1	1	1	1	1	1	1
chrA02_4_8.823529	4107144	chrA02_4	8.82353	chrA02	19541439	TGCAGCGAGAGAGGTTTTTACACGTGTTGAAACCATGGGGCATTAC	chrA02	19541439	1	8.31e-16		0	0	999		0	0	999	1	1	1	1	1	1	1	1	1	1	1	1	1	1	1	1	1	1	1	1	1	1	1	1	1	1	1	1	1	1	1
chrA02_4_8.823529	3076845	chrA02_4	8.82353	chrA02	19755502	TGCAGCTTATCCTAAAACCGCCAAAACTTTGAATACTGCAAAAACCCACCTCTCTGTTAGAATGAAAAA	chrA02	19755502	1	7.57e-29		0	0	999	A02	20223531	1	2.57e-29	1	1	1	1	1	1	1	1	1	1	1	1	1	1	1	1	1	1	1	1	1	1	1	1	1	1	1	1	1	1	1
chrA02_4_8.823529	3092282	chrA02_4	8.82353	chrA02	20915484	TGCAGCTGCTGCCACCGCCAATAGTGCTTATGGTAAAGAAAGATCCAACAATTCATGTGTTTCTGATTA	chrA02	20915484	1	7.57e-29		0	0	999	A02	22247640	1	2.57e-29	1	1	1	1	1	1	1	1	1	1	1	1	1	1	1	1	1	1	1	1	1	1	1	1	1	1	1	1	1	1	1
chrA02_4_8.823529	3080849	chrA02_4	8.82353	chrA02	21101558	TGCAGGATGATTTTCTGTTTATGTCCAGATTATGTTACAAAAGTTGTTGATAATAATCCTGAGATTGAT	chrA02	21101558	2	7.57e-29	C2	45313719	1	2.07e-27	A02	22058331	1	1.21e-22	1	1	1	1	1	1	1	1	1	1	1	1	1	1	1	1	1	1	1	1	1	1	1	1	1	1	1	1	1	1	1
chrA02_4_8.823529	4109916	chrA02_4	8.82353	chrA02	21213881	TGCAGTCACTCGCAAAACTCAAAGGCGGATAGTTTAGCACGCAGTGTTAC	chrA02	21213881	1	5.87e-18		0	0	999		0	0	999	1	1	1	1	1	1	1	1	1	1	1	1	1	1	1	1	1	1	1	1	1	1	1	1	1	1	1	1	1	1	1
chrA02_4_8.823529	3086978	chrA02_4	8.82353	chrA02	21438145	TGCAGATGAGATGCAGCTGCCAACATTGTCAAGCAGAAAATTTTGCAAGTCTTAC	chrA02	21438145	1	1.12e-20		0	0	999	A02	21677359	1	3.99e-21	1	1	1	1	1	1	1	1	1	1	1	1	1	1	1	1	1	1	1	1	1	1	1	1	1	1	1	1	1	1	1
chrA02_4_8.823529	3101229	chrA02_4	8.82353	chrA02	21763866	TGCAGTTTTATCCTGGGAATCTGAGCGCCATGAATCCGTCACACTGCGGAACGTTTAC	chrA02	21763866	2	2.66e-22	C2	46596004	1	3.4e-19	A09	25688340	2	9.11e-23	1	1	1	1	1	1	1	1	1	1	1	1	1	1	1	1	1	1	1	1	1	1	1	1	1	1	1	1	1	1	1
chrA02_4_8.823529	3168172	chrA02_4	8.82353	chrA02		TGCAGAACTCCCCCTTGTCGGAGTAGTTTGCTACTTTGTTTCAGACTTTTAC			0	999		0	0	999		0	0	999	1	1	1	1	1	1	1	1	1	1	1	1	1	1	1	1	1	1	1	1	1	1	1	1	1	1	1	1	1	1	1
chrA02_4_8.823529	3078682	chrA02_4	8.82353	chrA02		TGCAGAATAATAAAATGCATTTTTTTCTGTCAGAACTATCTATTTGCACTGTGTTAC	chrAnn_random	23990153	2	9.27e-22	C2	46690158	1	4.27e-18	A02	23323995	1	3.28e-22	1	1	1	1	1	1	1	1	1	1	1	1	1	1	1	1	1	1	1	1	1	1	1	1	1	1	1	1	1	1	1
chrA02_4_8.823529	3079059	chrA02_4	8.82353	chrA02		TGCAGAGAGATAGATAATTGTTAGAAGCTAGTTGGATACAGTCAACACTATCAGTAATGGCATATACCT			0	999		0	0	999		0	0	999	1	1	1	1	1	1	1	1	1	1	1	1	1	1	1	1	1	1	1	1	1	1	1	1	1	1	1	1	1	1	1
chrA02_4_8.823529	3078195	chrA02_4	8.82353	chrA02		TGCAGATGCTGGAGAGAACATCTGGCCAACCCCTTCCGCTTTGAGATGAGGAACCAGCATCTTCAAAGA	chrA02_random	1552166	2	7.57e-29	C2	50190669	1	9.61e-26	A02	25448396	1	2.57e-29	1	1	1	1	1	1	1	1	1	1	1	1	1	1	1	1	1	1	1	1	1	1	1	1	1	1	1	1	1	1	1
chrA02_4_8.823529	4112533	chrA02_4	8.82353	chrA02		TGCAGCAAAAGGGAGAGTGAGAGGAGCGAGGATTGATTTGTAGTGATTAC			0	999		0	0	999		0	0	999	1	1	1	1	1	1	1	1	1	1	1	1	1	1	1	1	1	1	1	1	1	1	1	1	1	1	1	1	1	1	1
chrA02_4_8.823529	5152420	chrA02_4	8.82353	chrA02		TGCAGCAGCAGCAGCAGCACAAATTAC			0	999		0	0	999		0	0	999	1	1	1	1	1	1	1	1	1	1	1	1	1	1	1	1	1	1	1	1	1	1	1	1	1	1	1	1	1	1	1
chrA02_4_8.823529	4108045	chrA02_4	8.82353	chrA02		TGCAGCATCTACAGCCTTCCCAATCATCTCTTAC			0	999		0	0	999		0	0	999	1	1	1	1	1	1	1	1	1	1	1	1	1	1	1	1	1	1	1	1	1	1	1	1	1	1	1	1	1	1	1
chrA02_4_8.823529	5052831	chrA02_4	8.82353	chrA02		TGCAGCTGGCGGCTGCGAGTTAC			0	999		0	0	999		0	0	999	1	1	1	1	1	1	1	1	1	1	1	1	1	1	1	1	1	1	1	1	1	1	1	1	1	1	1	1	1	1	1
chrA02_4_8.823529	4165733	chrA02_4	8.82353	chrA02		TGCAGCTTTGCTATTAGCGTCCACAGTATTAC			0	999		0	0	999		0	0	999	1	1	1	1	1	1	1	1	1	1	1	1	1	1	1	1	1	1	1	1	1	1	1	1	1	1	1	1	1	1	1
chrA02_4_8.823529	3130784	chrA02_4	8.82353	chrA02		TGCAGGAACTTTATGCCTAAATTGAATCGATGATTTAGAAAAATTAC	chrAnn_random	2707793	9	2.41e-16	C5	15283744	7	4.98e-16	Scaffold000213	51452	2	8.38e-17	1	1	1	1	1	1	1	1	1	1	1	1	1	1	1	1	1	1	1	1	1	1	1	1	1	1	1	1	1	1	1
chrA02_4_8.823529	3077038	chrA02_4	8.82353	chrA02		TGCAGGATGAAGTTGGGGTTGAACCTGCATAATATGCATATACAGTTATACAATACGACTGTTGAGAAC			0	999		0	0	999	A02	18827614	1	2.57e-29	1	1	1	1	1	1	1	1	1	1	1	1	1	1	1	1	1	1	1	1	1	1	1	1	1	1	1	1	1	1	1
chrA02_4_8.823529	3080942	chrA02_4	8.82353	chrA02		TGCAGGCACTTTAGTCCTGGTAAAACCCTTGTAACAAAATGAAAACAGATATTAC	chrA02_random	1356285	1	1.12e-20		0	0	999	Scaffold000111	71814	1	3.99e-21	1	1	1	1	1	1	1	1	1	1	1	1	1	1	1	1	1	1	1	1	1	1	1	1	1	1	1	1	1	1	1
chrA02_4_8.823529	4109880	chrA02_4	8.82353	chrA02		TGCAGGGTTCTGAACGTGGGAAGCAGCTAGAGAGGGGTTAC	chrAnn_random	3685177	12	1.8e-11		0	0	999	Scaffold000263	36165	15	6.33e-12	1	1	1	1	1	1	1	1	1	1	1	1	1	1	1	1	1	1	1	1	1	1	1	1	1	1	1	1	1	1	1
chrA02_4_8.823529	3100233	chrA02_4	8.82353	chrA02		TGCAGGTCCATTTTCATGATCAGAGGTTCTAGTCCATTAC	chrAnn_random	13774382	2	1.31e-12		0	0	999	Scaffold000206	22727	1	4.62e-13	1	1	1	1	1	1	1	1	1	1	1	1	1	1	1	1	1	1	1	1	1	1	1	1	1	1	1	1	1	1	1
chrA02_4_8.823529	4167413	chrA02_4	8.82353	chrA02		TGCAGGTGATAACAAAAGTCTCAATAACAAGATATGAGAAATCATAAAGCATACATAAGACGGTGAAAA	chrAnn_random	44271432	5	7.57e-29	C1	7615916	1	9.61e-26	A08	4889692	2	1.2e-27	1	1	1	1	1	1	1	1	1	1	1	1	1	1	1	1	1	1	1	1	1	1	1	1	1	1	1	1	1	1	1
chrA02_4_8.823529	5048704	chrA02_4	8.82353	chrA02		TGCAGTACCAAGTAGAGGGAGCTTAC			0	999		0	0	999		0	0	999	1	1	1	1	1	1	1	1	1	1	1	1	1	1	1	1	1	1	1	1	1	1	1	1	1	1	1	1	1	1	1
chrA02_4_8.823529	3097201	chrA02_4	8.82353	chrA02		TGCAGTGCTACGGCCATCATCTTCATCTACAGCATGGGAGCTGTCGCTATAACCTTTAC	chrA03	11828783	3	7.62e-23	C3	26000061	1	2.09e-21		0	0	999	1	1	1	1	1	1	1	1	1	1	1	1	1	1	1	1	1	1	1	1	1	1	1	1	1	1	1	1	1	1	1
chrA02_4_8.823529	4115164	chrA02_4	8.82353	chrA02		TGCAGTTTCGACTTACGACTCCTGGTCACACGGAAAGCAGACCGAATTAC	chrAnn_random	40689644	2	5.87e-18		0	0	999	A02	14748524	1	2.03e-18	1	1	1	1	1	1	1	1	1	1	1	1	1	1	1	1	1	1	1	1	1	1	1	1	1	1	1	1	1	1	1
chrA02_4_8.823529	3144140	chrA02_4	8.82353	chrA02		TGCAGTTTGATGGAGCTGTTTCTCGGAGTCTCAGACACAGGATCTGTTATTAC			0	999		0	0	999		0	0	999	1	1	1	1	1	1	1	1	1	1	1	1	1	1	1	1	1	1	1	1	1	1	1	1	1	1	1	1	1	1	1
chrA02_4_9.411765	3090898	chrA02_4	9.41177	chrA02	6476096	TGCAGTGTTTCTATCTTCCAACACCAAAGATAGAATCTATCAAACCTTTTTATGTGTTGTAACCTCACA	chrA02	6476096	1	9.79e-28		0	0	999	A02	9662798	1	3.33e-28	1	1	1	1	1	1	1	1	1	1	1	1	1	1	1	1	0	1	1	1	1	1	1	1	1	1	1	1	1	1	1
chrA02_4_9.411765	3128195	chrA02_4	9.41177	chrA02	15108070	TGCAGGAAAAAGAAACGTTCCAATTTTTCTTCTGATATTTTTTTGTAGAGGAGAAAATATTTTTAGATT	chrA02	15108070	1	7.57e-29		0	0	999		0	0	999	1	1	1	1	1	1	1	1	1	1	1	1	1	1	1	1	0	1	1	1	1	1	1	1	1	1	1	1	1	1	1
chrA02_4_9.411765	4167379	chrA02_4	9.41177	chrA02	16404697	TGCAGCGACTGATATCAACATCCGTACATCGGTCGACAATCATTCCGGTATGGTATAGCGTTCTAACTT	chrA02	16404697	4	7.57e-29	C2	32450690	2	4.5e-19	Scaffold000103	665059	1	2.57e-29	1	1	1	1	1	1	1	1	1	1	1	1	1	1	1	1	0	1	1	1	1	1	1	1	1	1	1	1	1	1	1
chrA02_4_10.588236	4167148	chrA02_4	10.5882	chrA02	12973193	TGCAGGTTGTCAAAGGAAGAAGAAGGAGAGAGTGTGGATCCAACACTCTTAC	chrA02	12973193	3	4.71e-19	C2	29197050	2	1.01e-18	A05	9129735	1	6.05e-19	1	1	1	1	1	1	1	1	1	1	1	1	1	0	1	1	1	1	1	1	1	1	1	1	1	1	1	1	1	1	1
chrA02_4_10.588236	3100471	chrA02_4	10.5882	chrA02	21460918	TGCAGTTGACTACAATTATAGTATAATGATTTGCTTAC	chrA02	21460918	1	1.48e-11		0	0	999	A02	21658233	1	5.28e-12	1	1	1	1	1	1	1	1	1	1	1	1	1	0	1	1	1	1	1	1	1	1	1	1	1	1	1	1	1	1	1
chrA02_4_10.588236	5047990	chrA02_4	10.5882	chrA02		TGCAGATCGCCATGGATACTCACACGCTTAC			0	999		0	0	999		0	0	999	1	1	1	1	1	1	1	1	1	1	1	1	1	0	1	1	1	1	1	1	1	1	1	1	1	1	1	1	1	1	1
chrA02_4_10.588236	3098364	chrA02_4	10.5882	chrA02		TGCAGCTGTATTTTTCTGTTGAATCCCTTCGTTATTGCACTAAATAATGGAGCTTTATGGGTCACAATT	chrA02_random	1136867	3	7.57e-29	C2	39823088	2	3.46e-25	A02	18442278	1	1.2e-27	1	1	1	1	1	1	1	1	1	1	1	1	1	0	1	1	1	1	1	1	1	1	1	1	1	1	1	1	1	1	1
chrA02_4_10.588236	3130284	chrA02_4	10.5882	chrA02		TGCAGTACACACCTGTGAAACAACTTATGTTAGAAGAATCCAATTAC	chrCnn_random	10733266	1	1.12e-14	C2	25206135	1	1.39e-16		0	0	999	1	1	1	1	1	1	1	1	1	1	1	1	1	0	1	1	1	1	1	1	1	1	1	1	1	1	1	1	1	1	1
chrA02_4_10.588236	5152221	chrA02_4	10.5882	chrA02		TGCAGTGGCTAATACCGACCGATTAC			0	999		0	0	999		0	0	999	1	1	1	1	1	1	1	1	1	1	1	1	1	0	1	1	1	1	1	1	1	1	1	1	1	1	1	1	1	1	1
chrA02_4_11.176471	3097457	chrA02_4	11.1765	chrA02	5951404	TGCAGAAATGGACAAGTTATACCCAGTAATGGTTTCATTTAC	chrA02	5951404	1	1.14e-13		0	0	999	A02	9154363	1	3.99e-14	1	1	1	1	1	1	1	1	1	1	1	1	1	0	1	1	1	1	1	1	1	1	1	1	1	1	1	1	1	1	1
chrA02_4_11.176471	4116383	chrA02_4	11.1765	chrA02	12011946	TGCAGATCTTGTCTAGGCCTAGGCGACTCTCGCAGCTGGATTCACATCCTATGATCTGAGATTCGAGGT	chrA02	12011946	1	3.52e-27		0	0	999		0	0	999	1	1	1	1	1	1	1	1	1	1	1	1	1	0	1	1	1	1	1	1	1	1	1	1	1	1	1	1	1	1	1
chrA02_4_11.176471	3077068	chrA02_4	11.1765	chrA02	13562390	TGCAGATGCTCTAATGTTTTCAATTTCCACCCTTGTTTTCTTAGCCGAAACGGAACCTAGCTAATGTTT	chrA02	13562390	1	7.57e-29		0	0	999	A05	8568764	1	2.57e-29	1	1	1	1	1	1	1	1	1	1	1	1	1	0	1	1	1	1	1	1	1	1	1	1	1	1	1	1	1	1	1
chrA02_4_11.176471	4117009	chrA02_4	11.1765	chrA02	21678640	TGCAGGTTCCAAAACTGTAGACTAGGCCTGCGGGTTTGGATAGTTCGGTTCAACATAAATTTTATCGAG	chrA02	21678640	1	7.57e-29		0	0	999	A02	21446590	1	2.57e-29	1	1	1	1	1	1	1	1	1	1	1	1	1	0	1	1	1	1	1	1	1	1	1	1	1	1	1	1	1	1	1
chrA02_4_11.176471	4115046	chrA02_4	11.1765	chrA02		TGCAGACTCTCTTCTTGTATCAGCAGAGAATGGTGTTAC	chrAnn_random	12446660	1	4.41e-12		0	0	999	A02	24284609	1	1.56e-12	1	1	1	1	1	1	1	1	1	1	1	1	1	0	1	1	1	1	1	1	1	1	1	1	1	1	1	1	1	1	1
chrA02_4_11.176471	4113143	chrA02_4	11.1765	chrA02		TGCAGGGTAAGCTACTTATGGTCTCGAGAGTTAC			0	999		0	0	999		0	0	999	1	1	1	1	1	1	1	1	1	1	1	1	1	0	1	1	1	1	1	1	1	1	1	1	1	1	1	1	1	1	1
chrA02_4_11.764706	3083538	chrA02_4	11.7647	chrA02	4983921	TGCAGTGAGTGAAATATTAGCCAACTAACTAGTTTTAC	chrA02	4983921	1	1.48e-11		0	0	999		0	0	999	1	1	1	1	1	1	1	1	1	1	1	1	1	0	1	1	1	1	1	1	1	1	1	1	1	1	1	1	1	1	1
chrA02_4_11.764706	3093573	chrA02_4	11.7647	chrA02		TGCAGATAATAATAGGTTTCATAGGATGAATGAATCATAGTTTCTAATGTTAC	chrAnn_random	25891816	1	1.36e-19		0	0	999	Scaffold000221	5549	1	4.84e-20	1	1	1	1	1	1	1	1	1	1	1	1	1	0	1	1	1	1	1	1	1	1	1	1	1	1	1	1	1	1	1
chrA02_4_12.352942	3083969	chrA02_4	12.3529	chrA02	4985088	TGCAGCCTAATGCAACACAATCAAATAACAATATTTGTGTGTTAC	chrA02	4985088	2	2.85e-15	C2	11725714	1	3.54e-12		0	0	999	1	1	1	1	1	1	1	1	1	1	1	1	1	1	1	1	1	1	1	1	1	1	1	1	1	1	1	1	1	1	1
chrA02_4_12.352942	3114280	chrA02_4	12.3529	chrA02	11782010	TGCAGACTCTGGCTTCTCACAATTCATTTTGTTTTATTTCTTTAC	chrA02	11782010	2	2.85e-15	C2	26306124	1	2.74e-13		0	0	999	1	1	1	1	1	1	1	1	1	1	1	1	1	1	1	1	1	1	1	1	1	1	1	1	1	1	1	1	1	1	1
chrA02_4_12.352942	3173879	chrA02_4	12.3529	chrA02	14629009	TGCAGCATCATTAGACAGTCTTGTTGTTGGATCTCTCTTTGTAACTCCAGCTTCCTTGTTATTCTTTTT	chrA02	14629009	1	7.57e-29		0	0	999	Scaffold000111	111329	1	2.57e-29	1	1	1	1	1	1	1	1	1	1	1	1	1	1	1	1	1	1	1	1	1	1	1	1	1	1	1	1	1	1	1
chrA02_4_12.352942	3098185	chrA02_4	12.3529	chrA02	16891760	TGCAGTTTGAACACATTCTCCCCAATATTCTAAAGGAACATGAGATTGAAACATAAGTGCACGAGCAAC	chrA02	16891760	3	7.57e-29		0	0	999		0	0	999	1	1	1	1	1	1	1	1	1	1	1	1	1	1	1	1	1	1	1	1	1	1	1	1	1	1	1	1	1	1	1
chrA02_4_12.352942	3184285	chrA02_4	12.3529	chrA02		TGCAGAATCTACGATGACTCGACAGGGAGACAAGACTTTAGATGTTTAGGTGCTTAC			0	999		0	0	999		0	0	999	1	1	1	1	1	1	1	1	1	1	1	1	1	1	1	1	1	1	1	1	1	1	1	1	1	1	1	1	1	1	1
chrA02_4_12.352942	3211098	chrA02_4	12.3529	chrA02		TGCAGAGTTTCTTGAGATACAAGAATCTTAC			0	999		0	0	999		0	0	999	1	1	1	1	1	1	1	1	1	1	1	1	1	1	1	1	1	1	1	1	1	1	1	1	1	1	1	1	1	1	1
chrA02_4_12.352942	5152428	chrA02_4	12.3529	chrA02		TGCAGATCAAGAAAAACAAAAGTTCTTTAC			0	999		0	0	999		0	0	999	1	1	1	1	1	1	1	1	1	1	1	1	1	1	1	1	1	1	1	1	1	1	1	1	1	1	1	1	1	1	1
chrA02_4_12.352942	4110189	chrA02_4	12.3529	chrA02		TGCAGTGATGAAACAGCTTGAGCAGCAATTAC			0	999		0	0	999		0	0	999	1	1	1	1	1	1	1	1	1	1	1	1	1	1	1	1	1	1	1	1	1	1	1	1	1	1	1	1	1	1	1
chrA02_4_12.352942	4707509	chrA02_4	12.3529	chrA02		TGCAGTGTGGTGAATTGGGAAGTTAC			0	999		0	0	999		0	0	999	1	1	1	1	1	1	1	1	1	1	1	1	1	1	1	1	1	1	1	1	1	1	1	1	1	1	1	1	1	1	1
chrA02_4_12.941177	4110090	chrA02_4	12.9412	chrA02	22556800	TGCAGAACGCAAAGTAACAAACCACACATTCTTTAC	chrA02	22556800	1	1.64e-10		0	0	999	A02	24438317	1	6.37e-11	1	1	1	1	1	1	1	1	1	1	1	1	1	1	1	1	1	1	1	1	1	1	1	1	1	1	1	1	1	1	1
chrA02_4_12.941177	4114722	chrA02_4	12.9412	chrA02		TGCAGAAAATTCAAGCAGACTAAAAGGGGCTTAC			0	999		0	0	999		0	0	999	1	1	1	1	1	1	1	1	1	1	1	1	1	1	1	1	1	1	1	1	1	1	1	1	1	1	1	1	1	1	1
chrA02_4_12.941177	3095329	chrA02_4	12.9412	chrA02		TGCAGTTGTATCATGGGAATATGAGCACTATGAAACCGTCATACTACATGGCGTTTAC			0	999		0	0	999		0	0	999	1	1	1	1	1	1	1	1	1	1	1	1	1	1	1	1	1	1	1	1	1	1	1	1	1	1	1	1	1	1	1
chrA02_4_13.529412	3168358	chrA02_4	13.5294	chrA02	6477720	TGCAGGTGCGTGTGTTACACACTCTGCCTTCTCTTTCTCCTTGTTGTTGCAGTAGGCGCGACGATTGGT	chrA02	6477720	2	7.57e-29	C2	14898685	1	2.07e-27	A02	9664419	1	2.57e-29	1	1	1	1	1	1	1	1	1	1	1	1	1	1	1	1	1	1	1	1	1	1	1	1	1	1	1	1	1	1	1
chrA02_4_13.529412	3094616	chrA02_4	13.5294	chrA02	10478186	TGCAGAACAATATGAGCTGGGCCTTACCAGAAAAAGTAAAAATAAAGCCCGACGATTTAC	chrA02	10478186	1	2.18e-23		0	0	999	A02	13831388	1	3.47e-22	1	1	1	1	1	1	1	1	1	1	1	1	1	1	1	1	1	1	1	1	1	1	1	1	1	1	1	1	1	1	1
chrA02_4_13.529412	4333752	chrA02_4	13.5294	chrA02	14252080	TGCAGCCCTATTGGAGCATGATTAGTTAGCATTTAC	chrA02	14252080	1	1.64e-10		0	0	999	A02	17071392	1	6.37e-11	1	1	1	1	1	1	1	1	1	1	1	1	1	1	1	1	1	1	1	1	1	1	1	1	1	1	1	1	1	1	1
chrA02_4_13.529412	3120171	chrA02_4	13.5294	chrA02		TGCAGAAGTAAATGCCTCGATTAGTGAAACTGAGAACCTGTTAC	chrAnn_random	8077955	1	9.77e-15		0	0	999		0	0	999	1	1	1	1	1	1	1	1	1	1	1	1	1	1	1	1	1	1	1	1	1	1	1	1	1	1	1	1	1	1	1
chrA02_4_14.117648	3082016	chrA02_4	14.1176	chrA02	9013389	TGCAGTGTCAATATACAATCAATAATTTTTTTGGTCAAATACAATCAATCATTTTTTGGTTAC	chrA02	9013389	1	5.09e-25		0	0	999	A02	12297143	1	1.74e-25	1	1	1	1	1	1	1	1	1	1	1	1	1	1	1	1	1	1	1	1	1	1	1	1	1	1	1	1	1	1	1
chrA02_4_14.117648	3148663	chrA02_4	14.1176	chrA02	9141862	TGCAGCTTATATTACCGTCAGGGTAAGCCATTTGTGATGATAAATTGTACATTGGTATATCTAAGCAGA	chrA02	9141862	1	7.57e-29		0	0	999	A02	12427238	1	2.57e-29	1	1	1	1	1	1	1	1	1	1	1	1	1	1	1	1	1	1	1	1	1	1	1	1	1	1	1	1	1	1	1
chrA02_4_14.117648	4108764	chrA02_4	14.1176	chrA02	10615954	TGCAGATTAGACCAAAAACAAGGAATCACTGATCACCTTGGAGGAGGAGTATTAC	chrA02	10615954	1	5.23e-19	C2	24012807	1	1.87e-16	A02	13984912	1	1.86e-19	1	1	1	1	1	1	1	1	1	1	1	1	1	1	1	1	1	1	1	1	1	1	1	1	1	1	1	1	1	1	1
chrA02_4_14.117648	4165278	chrA02_4	14.1176	chrA02		TGCAGAAGGTTGGTGCATTGAAGAATCTAATTAC			0	999		0	0	999		0	0	999	1	1	1	1	1	1	1	1	1	1	1	1	1	1	1	1	1	1	1	1	1	1	1	1	1	1	1	1	1	1	1
chrA02_4_14.117648	4108251	chrA02_4	14.1176	chrA02		TGCAGAGCTCAACAAGCAGATCCCTGCTGGTATCAAAACTCCCGTTAC	chrAnn_random	33940677	3	3.26e-15	C2	43870756	1	6.72e-15	A02	20133836	2	1.13e-15	1	1	1	1	1	1	1	1	1	1	1	1	1	1	1	1	1	1	1	1	1	1	1	1	1	1	1	1	1	1	1
chrA02_4_14.117648	3142843	chrA02_4	14.1176	chrA02		TGCAGCAGTCGGCCTATTGTTGGGATCCCATGAGCATAGCCGCTCAACAAGGTTAC	chrC02	33940897	2	3.23e-21	C2	39273687	1	1.91e-21	A02	18096487	1	4.12e-21	1	1	1	1	1	1	1	1	1	1	1	1	1	1	1	1	1	1	1	1	1	1	1	1	1	1	1	1	1	1	1
chrA02_4_14.117648	3080937	chrA02_4	14.1176	chrA02		TGCAGCTACTCATAGAAACAGAGATCAAGAACTCAGCATAGAAGCAAATACTATACCTTAC	chrAnn_random	41294787	2	6.23e-24		0	0	999	A02	23559413	1	3.57e-22	1	1	1	1	1	1	1	1	1	1	1	1	1	1	1	1	1	1	1	1	1	1	1	1	1	1	1	1	1	1	1
chrA02_4_14.117648	4113046	chrA02_4	14.1176	chrA02		TGCAGTACAAAGCTCTAATGATGACTGTAGTGCAGATGCATATCTTGGAGGTGAATGCATGTGCTTACT	chrAnn_random	8077889	1	1.27e-26		0	0	999	A02	23524135	1	5.57e-26	1	1	1	1	1	1	1	1	1	1	1	1	1	1	1	1	1	1	1	1	1	1	1	1	1	1	1	1	1	1	1
chrA02_4_15.294118	5155175	chrA02_4	15.2941	chrA02	15298237	TGCAGAAAACCATCCTTCGTTTTGTTTGTAGTGTAGGCTTTTCTTTTTCTTAC	chrA02	15298237	1	1.36e-19		0	0	999	Scaffold000167	155328	1	4.84e-20	1	1	1	1	1	1	1	1	1	1	1	1	1	1	1	1	1	1	1	1	1	1	1	1	1	1	1	1	1	1	1
chrA02_4_15.294118	3222070	chrA02_4	15.2941	chrA02		TGCAGAAAAAGAATCTCCCCATAGTGATCGATTAC			0	999		0	0	999		0	0	999	1	1	1	1	1	1	1	1	1	1	1	1	1	1	1	1	1	1	1	1	1	1	1	1	1	1	1	1	1	1	1
chrA02_4_15.882354	3129185	chrA02_4	15.8824	chrA02	10006890	TGCAGTGGAGAAAAATGGACAAGTACCTTTTACTGGAATGGTGCCATTAC	chrA02	10006890	1	5.87e-18		0	0	999		0	0	999	1	1	1	1	1	1	1	1	1	1	1	1	1	1	1	1	1	1	1	1	1	1	1	1	1	1	1	1	1	1	1
chrA02_4_15.882354	3105866	chrA02_4	15.8824	chrA02	10996568	TGCAGTGCCACAAAGAGAGCAACTTCTTCAGATACTTAC	chrA02	10996568	1	4.41e-12		0	0	999	A02	14212913	1	1.56e-12	1	1	1	1	1	1	1	1	1	1	1	1	1	1	1	1	1	1	1	1	1	1	1	1	1	1	1	1	1	1	1
chrA02_4_15.882354	3086887	chrA02_4	15.8824	chrA02	11457396	TGCAGTATATGATTAGAACTTCACAAACACTTTGTTTAC	chrA02	11457396	1	4.41e-12		0	0	999	A02	14849161	1	1.56e-12	1	1	1	1	1	1	1	1	1	1	1	1	1	1	1	1	1	1	1	1	1	1	1	1	1	1	1	1	1	1	1
chrA02_4_15.882354	5591910	chrA02_4	15.8824	chrA02	12198175	TGCAGAGCCGCCGCCATTTCAGGATTGCCTTTGTTTCGGATGTTGAGACTCGAGACTTTAGTAGGTCTT	chrA02	12198175	2	7.57e-29	C2	27130297	1	4.47e-24	A02	15795965	1	2.57e-29	1	1	1	1	1	1	1	1	1	1	1	1	1	1	1	1	1	1	1	1	1	1	1	1	1	1	1	1	1	1	1
chrA02_4_15.882354	4114933	chrA02_4	15.8824	chrA02	17147206	TGCAGAAGGAAAGTACAAAATAAAAACAATTCTTAC	chrA02	17147206	1	1.64e-10		0	0	999		0	0	999	1	1	1	1	1	1	1	1	1	1	1	1	1	1	1	1	1	1	1	1	1	1	1	1	1	1	1	1	1	1	1
chrA02_4_15.882354	3144535	chrA02_4	15.8824	chrA02	19576686	TGCAGACTCGGAGCCCTCGAAACATACCGATGCTTGACAAATGTCACAAGATTAC	chrA02	19576686	2	1.12e-20		0	0	999	A02	20434541	1	4.02e-16	1	1	1	1	1	1	1	1	1	1	1	1	1	1	1	1	1	1	1	1	1	1	1	1	1	1	1	1	1	1	1
chrA02_4_15.882354	3097081	chrA02_4	15.8824	chrA02	21190307	TGCAGTGTTTTATAAAATATACATGAACACAACGTGGTAAGATTAC	chrA02	21190307	1	8.31e-16		0	0	999		0	0	999	1	1	1	1	1	1	1	1	1	1	1	1	1	1	1	1	1	1	1	1	1	1	1	1	1	1	1	1	1	1	1
chrA02_4_15.882354	3102985	chrA02_4	15.8824	chrA02		TGCAGAAATTTGTGTGGGTCTTCTTCGATGATATATTAC	chrA02_random	1291530	1	4.41e-12		0	0	999	Scaffold000111	7168	1	1.56e-12	1	1	1	1	1	1	1	1	1	1	1	1	1	1	1	1	1	1	1	1	1	1	1	1	1	1	1	1	1	1	1
chrA02_4_15.882354	4106988	chrA02_4	15.8824	chrA02		TGCAGAAGAAAGAGGAAGGTGAAAATTAC			0	999		0	0	999		0	0	999	1	1	1	1	1	1	1	1	1	1	1	1	1	1	1	1	1	1	1	1	1	1	1	1	1	1	1	1	1	1	1
chrA02_4_15.882354	5048973	chrA02_4	15.8824	chrA02		TGCAGAGAAACTAAAAAGAAAAAAGAGAGATATTAC			0	999		0	0	999		0	0	999	1	1	1	1	1	1	1	1	1	1	1	1	1	1	1	1	1	1	1	1	1	1	1	1	1	1	1	1	1	1	1
chrA02_4_15.882354	4111985	chrA02_4	15.8824	chrA02		TGCAGCATTCTCTGCCAAAGCTCTTTAC			0	999		0	0	999		0	0	999	1	1	1	1	1	1	1	1	1	1	1	1	1	1	1	1	1	1	1	1	1	1	1	1	1	1	1	1	1	1	1
chrA02_4_15.882354	4107474	chrA02_4	15.8824	chrA02		TGCAGGTTGCCACAATAGTTATTTGTTAC			0	999		0	0	999		0	0	999	1	1	1	1	1	1	1	1	1	1	1	1	1	1	1	1	1	1	1	1	1	1	1	1	1	1	1	1	1	1	1
chrA02_4_17.058825	3150652	chrA02_4	17.0588	chrA02	21659290	TGCAGCCGAAAAGAAGAAAGGTTTCTTCTCTGGAGTTAC	chrA02	21659290	1	4.41e-12		0	0	999		0	0	999	1	1	1	1	1	1	1	1	1	1	1	1	1	1	1	1	1	1	1	1	1	1	1	1	1	1	1	1	1	1	0
chrA02_4_17.058825	4116275	chrA02_4	17.0588	chrA02		TGCAGCATCAGTTTTGTAGATTTATTGTTAC			0	999		0	0	999		0	0	999	1	1	1	1	1	1	1	1	1	1	1	1	1	1	1	1	1	1	1	1	1	1	1	1	1	1	1	1	1	1	0
chrA02_4_18.235294	4110413	chrA02_4	18.2353	chrA02		TGCAGAAGAATAAGAGATGAAAGAAGAATTAGCTATAATATTACCAAATGGAGTGTAACATCTATCCAT	chrC09	46325918	3	1.64e-25	C8	20956443	2	9.61e-26	Scaffold004889	317	1	5.57e-26	1	1	1	1	1	1	1	1	1	1	1	1	1	1	1	1	1	1	1	1	1	1	1	1	1	1	1	1	1	1	1
chrA02_4_18.235294	4109713	chrA02_4	18.2353	chrA02		TGCAGTGTGTGTGTTTTTACATGAAACTTAC			0	999		0	0	999		0	0	999	1	1	1	1	1	1	1	1	1	1	1	1	1	1	1	1	1	1	1	1	1	1	1	1	1	1	1	1	1	1	1
chrA02_4_18.82353	4109569	chrA02_4	18.8235	chrA02	6916736	TGCAGATCAAATCTTCACGGTCAACGAAAAAGACGGAGAGGAGAGTGTAAAATCTGTTGTCCGTTTGAT	chrA02	6916736	1	7.57e-29		0	0	999	A02	10089638	1	2.57e-29	1	1	1	1	1	1	1	1	1	1	1	1	1	1	1	1	1	1	1	1	1	1	1	1	1	1	1	1	1	1	1
chrA02_4_18.82353	3125424	chrA02_4	18.8235	chrA02		TGCAGAGGAGATAAACAACACAAATGAATTCAGTTAC			0	999		0	0	999		0	0	999	1	1	1	1	1	1	1	1	1	1	1	1	1	1	1	1	1	1	1	1	1	1	1	1	1	1	1	1	1	1	1
chrA02_4_19.411764	3090207	chrA02_4	19.4118	chrA02	15176874	TGCAGTAAGAATGCAATCTCCCCAAAAAGGAAGAGGAATATGAGATTGAAACATTAC	chrA02	15176874	1	9.27e-22		0	0	999	A01	22026039	1	5.49e-20	1	1	1	1	1	1	1	1	1	1	1	1	1	1	1	1	1	1	1	1	1	1	1	1	1	1	1	1	1	1	1
chrA02_4_19.411764	3157394	chrA02_4	19.4118	chrA02	16995290	TGCAGCTAGGAGGTCTACGAGCGCCATGTAAATAAGCAGTCCCGCAGAGCATGCATTGAGTAGCCCGAC	chrA02	16995290	2	7.57e-29	C2	38802392	2	2.08e-22	A02	17743550	1	1.2e-27	1	1	1	1	1	1	1	1	1	1	1	1	1	1	1	1	1	1	1	1	1	1	1	1	1	1	1	1	1	1	1
chrA02_4_19.411764	4111487	chrA02_4	19.4118	chrA02		TGCAGAACCTAGTGGAAGAATGGGAGAGAGGGAGGAGAGGAGAGAGGTGCAAAGAGGTTAC			0	999		0	0	999		0	0	999	1	1	1	1	1	1	1	1	1	1	1	1	1	1	1	1	1	1	1	1	1	1	1	1	1	1	1	1	1	1	1
chrA02_4_19.411764	3153832	chrA02_4	19.4118	chrA02		TGCAGACATCATGTAATTCCGAACGGAAGAAAGTACCATTTTCATTAC			0	999		0	0	999		0	0	999	1	1	1	1	1	1	1	1	1	1	1	1	1	1	1	1	1	1	1	1	1	1	1	1	1	1	1	1	1	1	1
chrA02_4_19.411764	3090831	chrA02_4	19.4118	chrA02		TGCAGAGATAGACGTATAAAAGCTTAGTTTTAGTTCGAAAATTTGTGATGATCCAAATATTGATTTACA			0	999	C2	12094335	1	3.46e-25		0	0	999	1	1	1	1	1	1	1	1	1	1	1	1	1	1	1	1	1	1	1	1	1	1	1	1	1	1	1	1	1	1	1
chrA02_4_19.411764	4117323	chrA02_4	19.4118	chrA02		TGCAGCCAAGCTAGGTGTTGTTTTTAC			0	999		0	0	999		0	0	999	1	1	1	1	1	1	1	1	1	1	1	1	1	1	1	1	1	1	1	1	1	1	1	1	1	1	1	1	1	1	1
chrA02_4_20.588236	3141912	chrA02_4	20.5882	chrA02	13177438	TGCAGATAAAGGTCTATATCAATGAGCATGCTTGTGTAAGGTTTGGTTAC	chrA02	13177438	1	5.87e-18		0	0	999	A05	8932387	1	2.03e-18	1	1	1	1	1	1	1	1	1	1	1	1	1	1	1	1	1	1	1	1	1	1	1	1	1	1	1	1	1	1	1
chrA02_4_20.588236	7508812	chrA02_4	20.5882	chrA02	14676911	TGCAGCTATAGCCATCGCAATGTTCCAAGTATTATAGTTAGATCCATTGAGTACCTCATAGATTACAGA	chrA02	14676911	2	3.52e-27	C2	36972621	1	4.47e-24	Scaffold000111	149198	1	1.2e-27	1	1	1	1	1	1	1	1	1	1	1	1	1	1	1	1	1	1	1	1	1	1	1	1	1	1	1	1	1	1	1
chrA02_4_20.588236	3096489	chrA02_4	20.5882	chrA02		TGCAGCCCAATATGCAAATGATCAATTCTTTGAATAATTAC	chrCnn_random	70472096	1	3.86e-13		0	0	999		0	0	999	1	1	1	1	1	1	1	1	1	1	1	1	1	1	1	1	1	1	1	1	1	1	1	1	1	1	1	1	1	1	1
chrA02_4_20.588236	5029872	chrA02_4	20.5882	chrA02		TGCAGCGGCATATCCAACACACACTTCTCAACTGGGATTAGAGCGATACATCCTAGATGTGGCGGGGGT	chrC02	15015415	2	2.12e-24	C2	18154691	1	1.24e-24		0	0	999	1	1	1	1	1	1	1	1	1	1	1	1	1	1	1	1	1	1	1	1	1	1	1	1	1	1	1	1	1	1	1
chrA02_4_20.588236	4115919	chrA02_4	20.5882	chrA02		TGCAGGATGCCAAAGGTTTAGCTGACTTGGTTATGTTATCCGGTTTGGAGTAATCAAGTTAGTTAGAGT			0	999	C2	26900603	2	4.5e-19		0	0	999	1	1	1	1	1	1	1	1	1	1	1	1	1	1	1	1	1	1	1	1	1	1	1	1	1	1	1	1	1	1	1
chrA02_4_20.588236	3114336	chrA02_4	20.5882	chrA02		TGCAGGGCCGAAGATGCGTGGGAGAACGTAGTAACTGCCGTCGAATATGATATCACCATTAC	chrA02_random	575080	3	1.78e-24	C2	22129248	2	1.05e-24	A02	13069412	1	6.09e-25	1	1	1	1	1	1	1	1	1	1	1	1	1	1	1	1	1	1	1	1	1	1	1	1	1	1	1	1	1	1	1
chrA02_4_20.588236	5155273	chrA02_4	20.5882	chrA02		TGCAGGTAAAGTTTTGTTGTAATGACGTTTAC			0	999		0	0	999		0	0	999	1	1	1	1	1	1	1	1	1	1	1	1	1	1	1	1	1	1	1	1	1	1	1	1	1	1	1	1	1	1	1
chrA02_4_20.588236	5121617	chrA02_4	20.5882	chrA02		TGCAGGTAGGACCTTACCCTAATAACACTTAC			0	999		0	0	999		0	0	999	1	1	1	1	1	1	1	1	1	1	1	1	1	1	1	1	1	1	1	1	1	1	1	1	1	1	1	1	1	1	1
chrA02_4_21.176472	3078564	chrA02_4	21.1765	chrA02	4855909	TGCAGAAATTCAAGAGACGGTGTCAAAATTTCATACCAATACTACTAGATTTGCAGTTTGACTATTTGT	chrA02	4855909	1	2.12e-24		0	0	999	A02	7870285	1	7.21e-25	1	1	1	1	1	1	1	1	1	1	1	1	1	1	1	1	1	1	1	1	1	1	1	1	1	1	1	1	1	1	1
chrA02_4_21.176472	4112455	chrA02_4	21.1765	chrA02	5061145	TGCAGTAAAAAAATGAAAAAATCTAACAAGTATACTCTGATACCATGTCTGCAACATATGTTCACCACC	chrA02	5061145	1	3.52e-27		0	0	999		0	0	999	1	1	1	1	1	1	1	1	1	1	1	1	1	1	1	1	1	1	1	1	1	1	1	1	1	1	1	1	1	1	1
chrA02_4_21.176472	4107944	chrA02_4	21.1765	chrA02	5061212	TGCAGTTTTGTTTTTGATGTTGGTTGCCTTGAGAGTGCTCTGGTTGGTTTTGAGCTCCTTAC	chrA02	5061212	1	6.41e-24		0	0	999		0	0	999	1	1	1	1	1	1	1	1	1	1	1	1	1	1	1	1	1	1	1	1	1	1	1	1	1	1	1	1	1	1	1
chrA02_4_21.176472	3087987	chrA02_4	21.1765	chrA02	5101037	TGCAGTCAAAAAGTTGTTGGCCAAGGAAGTACTTACAAGTAATCAAATACTCTTAC	chrA02	5101037	3	3.23e-21	C2	11889976	2	8.9e-20	A02	8113255	1	1.14e-21	1	1	1	1	1	1	1	1	1	1	1	1	1	1	1	1	1	1	1	1	1	1	1	1	1	1	1	1	1	1	1
chrA02_4_21.176472	3153904	chrA02_4	21.1765	chrA02	5343777	TGCAGGTCATATATATGCCTCCACATCATTATGGTGGTCCTCCAATCCATTAGAAAGAGTCCCTTTTAC	chrA02	5343777	1	2.72e-28		0	0	999	A02	8393450	1	4.31e-27	1	1	1	1	1	1	1	1	1	1	1	1	1	1	1	1	1	1	1	1	1	1	1	1	1	1	1	1	1	1	1
chrA02_4_21.176472	3079517	chrA02_4	21.1765	chrA02	5557676	TGCAGCGAAGACACCATATTGTAACAACTTCAGCAGTGGAAATAACAACATAGATCACATAAAATCCTC	chrA02	5557676	2	7.57e-29		0	0	999		0	0	999	1	1	1	1	1	1	1	1	1	1	1	1	1	1	1	1	1	1	1	1	1	1	1	1	1	1	1	1	1	1	1
chrA02_4_21.176472	3079064	chrA02_4	21.1765	chrA02	5576580	TGCAGTGACATCATGCAATAATAATTGAAACAACTTTGGAGAACGAATACTTCCGATAATGACAATTAC	chrA02	5576580	2	2.72e-28	C8	26368869	1	1.25e-19	A02	8626545	1	9.26e-29	1	1	1	1	1	1	1	1	1	1	1	1	1	1	1	1	1	1	1	1	1	1	1	1	1	1	1	1	1	1	1
chrA02_4_21.176472	3089655	chrA02_4	21.1765	chrA02	5695221	TGCAGGCGTAAACAGAACAATTTGAATGGTAAATCCAGACAATGCAAAGATGCAGACTTAGCTTCAACT	chrA02	5695221	2	1.27e-26	C2	13455360	1	1.61e-23	A02	8727318	1	2.57e-29	1	1	1	1	1	1	1	1	1	1	1	1	1	1	1	1	1	1	1	1	1	1	1	1	1	1	1	1	1	1	1
chrA02_4_21.176472	3075972	chrA02_4	21.1765	chrA02	5721345	TGCAGTCAATCCCAGCAGCATTGCGTTCCAAAAGTTATTTACTGGGCTGATCTCGAATAGGTTAC	chrA02	5721345	1	4.14e-26		0	0	999	A02	8753354	1	1.83e-25	1	1	1	1	1	1	1	1	1	1	1	1	1	1	1	1	1	1	1	1	1	1	1	1	1	1	1	1	1	1	1
chrA02_4_21.176472	4107328	chrA02_4	21.1765	chrA02	5780138	TGCAGGGTCTGATGTGCCGCTGGGTTGAAGCTCACATGCCTTAC	chrA02	5780138	1	9.77e-15		0	0	999	A02	8826313	1	3.41e-15	1	1	1	1	1	1	1	1	1	1	1	1	1	1	1	1	1	1	1	1	1	1	1	1	1	1	1	1	1	1	1
chrA02_4_21.176472	4117181	chrA02_4	21.1765	chrA02	6033213	TGCAGTCACATTAGCCAAATACTTCCTTGGCAATGCTATTCCGAATCTCTTTCCTTTTCTTTCTCTTTT	chrA02	6033213	4	7.57e-29	C2	14263833	2	7.43e-27	A02	9229679	2	2.57e-29	1	1	1	1	1	1	1	1	1	1	1	1	1	1	1	1	1	1	1	1	1	1	1	1	1	1	1	1	1	1	1
chrA02_4_21.176472	3078480	chrA02_4	21.1765	chrA02	6124800	TGCAGAGCAAGGTTGCTAGACACAACGAGAGTTGTCCTAAATAACTTACCAAACATATCGAAATGAATC	chrA02	6124800	1	7.57e-29	C2	14381146	1	2.1e-17	A02	9315029	1	1.55e-26	1	1	1	1	1	1	1	1	1	1	1	1	1	1	1	1	1	1	1	1	1	1	1	1	1	1	1	1	1	1	1
chrA02_4_21.176472	3081885	chrA02_4	21.1765	chrA02	6125657	TGCAGCATTCACAAACAAGTGTATGCATACTATTCTGTAACCCAAACAAACAAAAAACCTCAGAAGATC	chrA02	6125657	2	7.57e-29	C2	14382006	1	9.61e-26	A02	9315892	1	2.57e-29	1	1	1	1	1	1	1	1	1	1	1	1	1	1	1	1	1	1	1	1	1	1	1	1	1	1	1	1	1	1	1
chrA02_4_21.176472	3091003	chrA02_4	21.1765	chrA02	6144905	TGCAGGATATGTTATTCTCCGTGGAGTTTGTTCGTACTCCTAGAACAATCTTGTGGGCTTCGAGGCAAC	chrA02	6144905	1	7.57e-29		0	0	999	A02	9339453	1	1.2e-27	1	1	1	1	1	1	1	1	1	1	1	1	1	1	1	1	1	1	1	1	1	1	1	1	1	1	1	1	1	1	1
chrA02_4_21.176472	3076060	chrA02_4	21.1765	chrA02	6156094	TGCAGAATGCTAAGATAATTGCCCATACCTCCCTCACTTTGAATACCCTAAACAGTTTTAC	chrA02	6156094	2	6.23e-24	C2	14436408	1	4.79e-18	A02	9344667	1	9.92e-23	1	1	1	1	1	1	1	1	1	1	1	1	1	1	1	1	1	1	1	1	1	1	1	1	1	1	1	1	1	1	1
chrA02_4_21.176472	3091425	chrA02_4	21.1765	chrA02	6268772	TGCAGTTCTTAGAGTAACTTCACAGCGCATTGTAATTTCAACTCATTAC	chrA02	6268772	1	2.62e-16		0	0	999	A02	9461592	1	4.22e-15	1	1	1	1	1	1	1	1	1	1	1	1	1	1	1	1	1	1	1	1	1	1	1	1	1	1	1	1	1	1	1
chrA02_4_21.176472	3193610	chrA02_4	21.1765	chrA02	6276817	TGCAGATTCAATCAGAGACCTGAAGGTAGGCTTCGTTTAC	chrA02	6276817	1	1.31e-12		0	0	999	A02	9470088	1	4.62e-13	1	1	1	1	1	1	1	1	1	1	1	1	1	1	1	1	1	1	1	1	1	1	1	1	1	1	1	1	1	1	1
chrA02_4_21.176472	3123975	chrA02_4	21.1765	chrA02	6284308	TGCAGGCAAAAAGAACAAACAAACAAAAATAGATTAGTGATTAC	chrA02	6284308	1	1.63e-12		0	0	999	A02	9477874	1	5.71e-13	1	1	1	1	1	1	1	1	1	1	1	1	1	1	1	1	1	1	1	1	1	1	1	1	1	1	1	1	1	1	1
chrA02_4_21.176472	4112279	chrA02_4	21.1765	chrA02	6284349	TGCAGCTCGAAGGAGAAGCCCACTCTCGGGTATGTATACTTGCTTCATTAGTAGGTTAC	chrA02	6284349	2	7.62e-23	C2	14611857	1	4.53e-18	A02	9477915	1	2.61e-23	1	1	1	1	1	1	1	1	1	1	1	1	1	1	1	1	1	1	1	1	1	1	1	1	1	1	1	1	1	1	1
chrA02_4_21.176472	3074765	chrA02_4	21.1765	chrA02	6333220	TGCAGATGCTCTAGCAAGCCCAGCGATACGTATTCATATGCATTTCTTGCTAGAAATTTTTTAC	chrA02	6333220	1	6.75e-24		0	0	999		0	0	999	1	1	1	1	1	1	1	1	1	1	1	1	1	1	1	1	1	1	1	1	1	1	1	1	1	1	1	1	1	1	1
chrA02_4_21.176472	3215342	chrA02_4	21.1765	chrA02	6366739	TGCAGTATGATTTTTCTTCGACTATTTGTGGCATGGCACGTTAC	chrA02	6366739	2	9.77e-15	C2	14724227	1	1.21e-11	A02	9559985	1	3.41e-15	1	1	1	1	1	1	1	1	1	1	1	1	1	1	1	1	1	1	1	1	1	1	1	1	1	1	1	1	1	1	1
chrA02_4_21.176472	3079198	chrA02_4	21.1765	chrA02	6817621	TGCAGAGGAGTCCGAATACATATAATCTAAAGAAGGCTATTGAACAAGGTTTCAAACTTTATGTTACAG	chrA02	6817621	2	3.52e-27		0	0	999	A02	9969902	1	5.57e-26	1	1	1	1	1	1	1	1	1	1	1	1	1	1	1	1	1	1	1	1	1	1	1	1	1	1	1	1	1	1	1
chrA02_4_21.176472	3084556	chrA02_4	21.1765	chrA02	6996652	TGCAGAAAAGTCAATATCTTGACTAAAAGGTACCAATGCCTCAGATAGCTTCAAGTGCTCGACTTGATT	chrA02	6996652	3	7.57e-29	C2	15850728	1	9.68e-21	A02	10150234	1	2.57e-29	1	1	1	1	1	1	1	1	1	1	1	1	1	1	1	1	1	1	1	1	1	1	1	1	1	1	1	1	1	1	1
chrA02_4_21.176472	4115748	chrA02_4	21.1765	chrA02	7047393	TGCAGCCACAGGTACAGCCGAATGAGTCTTGATTTGAACCATCTTTCCGGATTCGATCAGCGGATATTA	chrA02	7047393	1	1.64e-25		0	0	999		0	0	999	1	1	1	1	1	1	1	1	1	1	1	1	1	1	1	1	1	1	1	1	1	1	1	1	1	1	1	1	1	1	1
chrA02_4_21.176472	3088666	chrA02_4	21.1765	chrA02	7220937	TGCAGAGTCAAAGTTTGGGGGTAAATCAGAGAACTCATCAAGAATAGAAGTCATAACTAATCCAATTTC	chrA02	7220937	1	7.57e-29		0	0	999	A02	10359495	1	2.57e-29	1	1	1	1	1	1	1	1	1	1	1	1	1	1	1	1	1	1	1	1	1	1	1	1	1	1	1	1	1	1	1
chrA02_4_21.176472	3169971	chrA02_4	21.1765	chrA02	7437445	TGCAGATGGGAATTCTTAGAGTAGCTGTCAGGGCCATCTCCTCCACTCATAGGAAGTGAATTAC	chrA02	7437445	1	1.45e-25	Scaffold01340	5014	1	1.85e-22	A02	10569258	1	4.95e-26	1	1	1	1	1	1	1	1	1	1	1	1	1	1	1	1	1	1	1	1	1	1	1	1	1	1	1	1	1	1	1
chrA02_4_21.176472	5591140	chrA02_4	21.1765	chrA02	7459931	TGCAGTTTCCTAAACCCGAGGCGGGCGAGGTCGATGAGTCTCTTAC	chrA02	7459931	1	8.31e-16		0	0	999	A02	10592784	1	1.34e-14	1	1	1	1	1	1	1	1	1	1	1	1	1	1	1	1	1	1	1	1	1	1	1	1	1	1	1	1	1	1	1
chrA02_4_21.176472	3081620	chrA02_4	21.1765	chrA02	7467823	TGCAGAAACGAATTCATAAAAGGACTTTTTGTACGGTCTCACATTTTTATTAGTTTTGTACAATTCCCA	chrA02	7467823	1	7.57e-29		0	0	999	A02	10600436	1	2.57e-29	1	1	1	1	1	1	1	1	1	1	1	1	1	1	1	1	1	1	1	1	1	1	1	1	1	1	1	1	1	1	1
chrA02_4_21.176472	4118008	chrA02_4	21.1765	chrA02	7581930	TGCAGTTACTTTATTTTGAGCAAGATTCAAGTGGCGGCTATGGATTGGCCTTACAGGTTAC	chrA02	7581930	4	8.07e-23	C2	17263441	2	4.76e-23	A02	10754845	2	2.76e-23	1	1	1	1	1	1	1	1	1	1	1	1	1	1	1	1	1	1	1	1	1	1	1	1	1	1	1	1	1	1	1
chrA02_4_21.176472	3080633	chrA02_4	21.1765	chrA02	7584177	TGCAGTGTTTGAAACACTTCTTATTTTGTATCTAGTTCAGTCAAGTATGAGTTAC	chrA02	7584177	1	8.76e-17	C2	17266589	1	1.12e-18	A02	10756961	1	3.11e-17	1	1	1	1	1	1	1	1	1	1	1	1	1	1	1	1	1	1	1	1	1	1	1	1	1	1	1	1	1	1	1
chrA02_4_21.176472	3075361	chrA02_4	21.1765	chrA02	7845480	TGCAGGAGAAGTTGCATGTCAGTCATCACTAAGGGCAAAAGTCTAAATTACAAAACCAAAACCTTACAG	chrA02	7845480	2	3.52e-27	C2	17993170	1	4.5e-19	A02	11086675	1	1.2e-27	1	1	1	1	1	1	1	1	1	1	1	1	1	1	1	1	1	1	1	1	1	1	1	1	1	1	1	1	1	1	1
chrA02_4_21.176472	3079111	chrA02_4	21.1765	chrA02	7860548	TGCAGAGGACATGATGTCTACATGGGAATAGAACCACGTTGACTGGATACTCAAAGCAAACTTTGCAAA	chrA02	7860548	2	7.57e-29		0	0	999	A02	11095208	1	2.57e-29	1	1	1	1	1	1	1	1	1	1	1	1	1	1	1	1	1	1	1	1	1	1	1	1	1	1	1	1	1	1	1
chrA02_4_21.176472	3089464	chrA02_4	21.1765	chrA02	8201181	TGCAGAAGCAAAAGCAAAGCAAGTTTCAGTTTTTCTTAC	chrA02	8201181	1	4.41e-12		0	0	999	A02	11483695	1	1.56e-12	1	1	1	1	1	1	1	1	1	1	1	1	1	1	1	1	1	1	1	1	1	1	1	1	1	1	1	1	1	1	1
chrA02_4_21.176472	4116063	chrA02_4	21.1765	chrA02	8201217	TGCAGCCCATTGGTTGCTCTCGTCTACCCTCTGTAAGTGAAATCTATGTCCCTCCTCCATTTAGTTGTG	chrA02	8201217	2	3.52e-27	C2	19049580	1	2.69e-21	A02	11483731	1	2.57e-29	1	1	1	1	1	1	1	1	1	1	1	1	1	1	1	1	1	1	1	1	1	1	1	1	1	1	1	1	1	1	1
chrA02_4_21.176472	3081349	chrA02_4	21.1765	chrA02	8237085	TGCAGCACAAAAAGTCTAATGAGCAAATAATTTTCTCAGTGAGACAAGGTTCCCTAACAATTAC	chrA02	8237085	1	1.13e-21		0	0	999	A02	11522925	1	2.3e-24	1	1	1	1	1	1	1	1	1	1	1	1	1	1	1	1	1	1	1	1	1	1	1	1	1	1	1	1	1	1	1
chrA02_4_21.176472	3157410	chrA02_4	21.1765	chrA02	8301934	TGCAGCATCTCAATTTCCCCACGGATCTCTTCATACCCCTCCTCCTGTTAC	chrA02	8301934	1	1.63e-18	C6	5880905	1	4.52e-17	A02	11291097	1	2.72e-17	1	1	1	1	1	1	1	1	1	1	1	1	1	1	1	1	1	1	1	1	1	1	1	1	1	1	1	1	1	1	1
chrA02_4_21.176472	3076996	chrA02_4	21.1765	chrA02	8416346	TGCAGAAGAAAAGGTGAACTCTACTTAGTGTATGATTGTATGCCCAAAGGAAGCGTTGATAACTTCCTC	chrA02	8416346	2	7.57e-29	C2	19593302	1	9.61e-26	A02	11699557	1	2.57e-29	1	1	1	1	1	1	1	1	1	1	1	1	1	1	1	1	1	1	1	1	1	1	1	1	1	1	1	1	1	1	1
chrA02_4_21.176472	3157685	chrA02_4	21.1765	chrA02	8449369	TGCAGTCAGACATTTGGTTGGTATGTAAGCTGGTGTGATGTTGTTATTAC	chrA02	8449369	3	5.87e-18	C6	30098175	1	4.35e-17	A02	11736805	1	2.03e-18	1	1	1	1	1	1	1	1	1	1	1	1	1	1	1	1	1	1	1	1	1	1	1	1	1	1	1	1	1	1	1
chrA02_4_21.176472	3159159	chrA02_4	21.1765	chrA02	8495874	TGCAGAAAGTCTTTGGTTTCTTTACTAAACCGTGGAGCCAGTTGCTCCCACCATCTGTTTATTAGATAG	chrA02	8495874	2	7.57e-29	C2	19798661	1	9.61e-26	A02	11792072	1	2.57e-29	1	1	1	1	1	1	1	1	1	1	1	1	1	1	1	1	1	1	1	1	1	1	1	1	1	1	1	1	1	1	1
chrA02_4_21.176472	3075577	chrA02_4	21.1765	chrA02	8499598	TGCAGAATCACAAACAAATAATTGTCAATGATTTGATTCTTTCTTATCTCCCTAATATGTCATATTCCA	chrA02	8499598	2	7.57e-29	C2	19813409	2	9.61e-26	A02	11795821	1	2.57e-29	1	1	1	1	1	1	1	1	1	1	1	1	1	1	1	1	1	1	1	1	1	1	1	1	1	1	1	1	1	1	1
chrA02_4_21.176472	4109693	chrA02_4	21.1765	chrA02	8874761	TGCAGAGCCCATGATATTATACTACTGGAGTACTGTCTTCCCCACTCCGGCCAACTTGGTGTGAGCTGT	chrA02	8874761	1	2.12e-24		0	0	999	A02	12166549	1	2.57e-29	1	1	1	1	1	1	1	1	1	1	1	1	1	1	1	1	1	1	1	1	1	1	1	1	1	1	1	1	1	1	1
chrA02_4_21.176472	3078273	chrA02_4	21.1765	chrA02	9005970	TGCAGCAACACCAAAATGAATCATAAACTCCAACTTTTGCAAATTTTGGCAGAAATTTAC	chrA02	9005970	2	2.18e-23	C2	20790329	1	1.3e-13	A02	12289756	1	7.46e-24	1	1	1	1	1	1	1	1	1	1	1	1	1	1	1	1	1	1	1	1	1	1	1	1	1	1	1	1	1	1	1
chrA02_4_21.176472	3095672	chrA02_4	21.1765	chrA02	9006027	TGCAGATGAAAACGGCTCTATTCGCTAGCAAGAAGAAAAAACGACTCCATTCACGCATTCATTAC	chrA02	9006027	1	4.14e-26		0	0	999	A02	12289813	1	1.41e-26	1	1	1	1	1	1	1	1	1	1	1	1	1	1	1	1	1	1	1	1	1	1	1	1	1	1	1	1	1	1	1
chrA02_4_21.176472	4109882	chrA02_4	21.1765	chrA02	9248862	TGCAGATTCCTCGACAGGGCGGCGATTTCATGTGATTCAGTTGAAGTTGAAGAAGCGAAATCTGTGTTA	chrA02	9248862	2	7.57e-29	C2	21154858	1	9.61e-26	A02	12522330	1	2.57e-29	1	1	1	1	1	1	1	1	1	1	1	1	1	1	1	1	1	1	1	1	1	1	1	1	1	1	1	1	1	1	1
chrA02_4_21.176472	3098141	chrA02_4	21.1765	chrA02	9587907	TGCAGCCGGTAAGAATCTTATCTACCATCTAAGATATCTTAC	chrA02	9587907	1	1.14e-13	C2	21860970	1	6.89e-14	A02	12837554	1	3.99e-14	1	1	1	1	1	1	1	1	1	1	1	1	1	1	1	1	1	1	1	1	1	1	1	1	1	1	1	1	1	1	1
chrA02_4_21.176472	3081522	chrA02_4	21.1765	chrA02	10313072	TGCAGAGCACAGAAAAGAGTAACATAAGACACAGCAATAATACAATAAGCAAAGCTTAC	chrA02	10313072	1	7.62e-23		0	0	999	A02	13709998	1	1.21e-21	1	1	1	1	1	1	1	1	1	1	1	1	1	1	1	1	1	1	1	1	1	1	1	1	1	1	1	1	1	1	1
chrA02_4_21.176472	3107977	chrA02_4	21.1765	chrA02	10493923	TGCAGCACCCCCTGCAACTTGAACTTCCATAGCAGAGAAAATAAACCATTAC	chrA02	10493923	2	4.71e-19	C5	15380608	1	2.18e-15	A02	13851312	1	1.31e-15	1	1	1	1	1	1	1	1	1	1	1	1	1	1	1	1	1	1	1	1	1	1	1	1	1	1	1	1	1	1	1
chrA02_4_21.176472	3091444	chrA02_4	21.1765	chrA02	10538697	TGCAGCTTACAGTAGCCACCTCTCACCTGCACTTCCTAGCCATCAGGTTAGCTTAC	chrA02	10538697	3	3.23e-21	C2	23827667	1	4.14e-18	A02	13887891	1	2.48e-18	1	1	1	1	1	1	1	1	1	1	1	1	1	1	1	1	1	1	1	1	1	1	1	1	1	1	1	1	1	1	1
chrA02_4_21.176472	3092278	chrA02_4	21.1765	chrA02	10647554	TGCAGGCTTTTCTTTTCTTCATTACATACAGAAACAGCTTCTCACACTGCTTTCTTCCCATGTTCACTG	chrA02	10647554	3	7.57e-29		0	0	999	A02	14272466	2	1.2e-27	1	1	1	1	1	1	1	1	1	1	1	1	1	1	1	1	1	1	1	1	1	1	1	1	1	1	1	1	1	1	1
chrA02_4_21.176472	4116580	chrA02_4	21.1765	chrA02	10693548	TGCAGCCGTATTAGGGTTAGAGGCTCCATCAATTCTATCGGGCCGGACAGTTTTAC	chrA02	10693548	1	3.23e-21		0	0	999	A02	14335180	1	1.14e-21	1	1	1	1	1	1	1	1	1	1	1	1	1	1	1	1	1	1	1	1	1	1	1	1	1	1	1	1	1	1	1
chrA02_4_21.176472	3080286	chrA02_4	21.1765	chrA02	10740504	TGCAGAAGTGGATATAACAATTGATTCATCTCCCTGAACCAAGAAGATTACAAACTTTACCCTAAAACT	chrA02	10740504	1	7.57e-29		0	0	999	A02	14395629	1	2.57e-29	1	1	1	1	1	1	1	1	1	1	1	1	1	1	1	1	1	1	1	1	1	1	1	1	1	1	1	1	1	1	1
chrA02_4_21.176472	3102072	chrA02_4	21.1765	chrA02	10985360	TGCAGAAAGCAATTTGATGATGAATATGAGAGAGAAACCAATCCAAGCTGTTGCCTGTTGGAAGTACAA	chrA02	10985360	4	7.57e-29	C2	24427924	3	3.46e-25	A02	14192362	1	2.57e-29	1	1	1	1	1	1	1	1	1	1	1	1	1	1	1	1	1	1	1	1	1	1	1	1	1	1	1	1	1	1	1
chrA02_4_21.176472	3093201	chrA02_4	21.1765	chrA02	11158330	TGCAGCAAAGTAAAACCTGTGTGTTCTTTTATCTTTACCATTTTGGAAACACGCAGCTGTAGCTTTACA	chrA02	11158330	1	2.13e-19		0	0	999	A02	14618671	1	7.26e-20	1	1	1	1	1	1	1	1	1	1	1	1	1	1	1	1	1	1	1	1	1	1	1	1	1	1	1	1	1	1	1
chrA02_4_21.176472	3078058	chrA02_4	21.1765	chrA02	11409313	TGCAGGCTTTTTCTACCAGTAGTCCTATTTCTTTGTCGTATTAGAATCTTTAGCACAATTGTTAC	chrA02	11409313	2	4.14e-26	C2	25457488	1	5.27e-23	A02	14801968	1	1.41e-26	1	1	1	1	1	1	1	1	1	1	1	1	1	1	1	1	1	1	1	1	1	1	1	1	1	1	1	1	1	1	1
chrA02_4_21.176472	5591896	chrA02_4	21.1765	chrA02	11428188	TGCAGGCGAATTCAAGAAATGTTTTGGAGCTATTAC	chrA02	11428188	1	1.64e-10		0	0	999	A02	14820222	1	6.37e-11	1	1	1	1	1	1	1	1	1	1	1	1	1	1	1	1	1	1	1	1	1	1	1	1	1	1	1	1	1	1	1
chrA02_4_21.176472	3159602	chrA02_4	21.1765	chrA02	11771727	TGCAGGACTTTGAAACCCCTAACGTTGCAACAACGCATTGTTTGTGGCAGTTTAC	chrA02	11771727	3	1.12e-20	C2	26234186	1	1.12e-18	A02	15208569	1	3.99e-21	1	1	1	1	1	1	1	1	1	1	1	1	1	1	1	1	1	1	1	1	1	1	1	1	1	1	1	1	1	1	1
chrA02_4_21.176472	3089574	chrA02_4	21.1765	chrA02	11851391	TGCAGCTGATCTAGATCCGTTGCAGCAGCCTCGGAAGCTAAATGAACAAAATCACAAACAGTTTTTTAC	chrA02	11851391	2	7.57e-29		0	0	999	A02	15303730	1	2.57e-29	1	1	1	1	1	1	1	1	1	1	1	1	1	1	1	1	1	1	1	1	1	1	1	1	1	1	1	1	1	1	1
chrA02_4_21.176472	3120205	chrA02_4	21.1765	chrA02	12112001	TGCAGTGTTTAGATATTCTTGGTGTTCTGTTGATATTTTTGTGGTTTAC	chrA02	12112001	2	2.03e-17	C2	27065216	1	9.06e-14		0	0	999	1	1	1	1	1	1	1	1	1	1	1	1	1	1	1	1	1	1	1	1	1	1	1	1	1	1	1	1	1	1	1
chrA02_4_21.176472	3101503	chrA02_4	21.1765	chrA02	12122971	TGCAGAGAAGTTGGTAACATTTCAAAACTCTAGTATCGTGGTGTATGAAGTTGAAGTATACAATATGAG	chrA02	12122971	1	7.57e-29		0	0	999	A02	15718413	1	2.57e-29	1	1	1	1	1	1	1	1	1	1	1	1	1	1	1	1	1	1	1	1	1	1	1	1	1	1	1	1	1	1	1
chrA02_4_21.176472	3139056	chrA02_4	21.1765	chrA02	12239228	TGCAGAGGAAATAGAAGCCGGCCGCTTCATTCTGCGTCACACCTTTGTCATTAC	chrA02	12239228	1	3.91e-20		0	0	999	A02	15860038	1	1.39e-20	1	1	1	1	1	1	1	1	1	1	1	1	1	1	1	1	1	1	1	1	1	1	1	1	1	1	1	1	1	1	1
chrA02_4_21.176472	3085997	chrA02_4	21.1765	chrA02	12239382	TGCAGAGACACCCTCTGTTACAAGTTACATCTACTAGTATTTAC	chrA02	12239382	1	9.77e-15		0	0	999	A02	15860193	1	1.59e-13	1	1	1	1	1	1	1	1	1	1	1	1	1	1	1	1	1	1	1	1	1	1	1	1	1	1	1	1	1	1	1
chrA02_4_21.176472	3086669	chrA02_4	21.1765	chrA02	12245815	TGCAGTATGAAAAATACGATTCATGATAAGATACGCAAAAATTCAACCGAAAAGCTGTTAC	chrA02	12245815	1	6.23e-24		0	0	999		0	0	999	1	1	1	1	1	1	1	1	1	1	1	1	1	1	1	1	1	1	1	1	1	1	1	1	1	1	1	1	1	1	1
chrA02_4_21.176472	3079950	chrA02_4	21.1765	chrA02	12341138	TGCAGCTTTGTACAAGGCTCAACTCAAGGCACCATTCGACCTTCCTCCTGTATCCAGTGAACCACCAAT	chrA02	12341138	2	7.57e-29	C2	27378462	1	9.61e-26	A02	15955803	1	2.57e-29	1	1	1	1	1	1	1	1	1	1	1	1	1	1	1	1	1	1	1	1	1	1	1	1	1	1	1	1	1	1	1
chrA02_4_21.176472	3075118	chrA02_4	21.1765	chrA02	12696764	TGCAGAAAGTAAACTAAGAGACAAAACAACTATAAGCAACACTTAGGCTTTATTAGAAAACTTGTTACA	chrA02	12696764	1	9.79e-28		0	0	999	A02	16478771	1	3.33e-28	1	1	1	1	1	1	1	1	1	1	1	1	1	1	1	1	1	1	1	1	1	1	1	1	1	1	1	1	1	1	1
chrA02_4_21.176472	4169027	chrA02_4	21.1765	chrA02	12720706	TGCAGACTAGAATCTGTTGCCAACGCCCTCGAAGTCATTTTCCAGAGAAAATGTTTAC	chrA02	12720706	1	2.66e-22	C2	7167266	1	1.58e-17	A02	16502680	1	9.11e-23	1	1	1	1	1	1	1	1	1	1	1	1	1	1	1	1	1	1	1	1	1	1	1	1	1	1	1	1	1	1	1
chrA02_4_21.176472	4332867	chrA02_4	21.1765	chrA02	12937085	TGCAGCTACTTCCGAGCTGGAAAGGCTTTTCCGAAAAGAAGATTTCAGAAAAATGCAGGTTTCTATCTT	chrA02	12937085	2	7.57e-29	C2	28942905	1	9.61e-26	A05	9165169	1	2.57e-29	1	1	1	1	1	1	1	1	1	1	1	1	1	1	1	1	1	1	1	1	1	1	1	1	1	1	1	1	1	1	1
chrA02_4_21.176472	3170831	chrA02_4	21.1765	chrA02	12943321	TGCAGATGATACGAAAAAATCACTTTCAACATCTCAAAAAAATGAACTGCAATTTCAAAAGTGGAAATT	chrA02	12943321	2	7.57e-29	C2	28949872	1	2.67e-26	A05	9159172	1	1.55e-26	1	1	1	1	1	1	1	1	1	1	1	1	1	1	1	1	1	1	1	1	1	1	1	1	1	1	1	1	1	1	1
chrA02_4_21.176472	3076177	chrA02_4	21.1765	chrA02	13081257	TGCAGAACATGGGAAGAAAACTGTTGGACGACATAGTGATGGTTTTAGATCGAAAACGTTAC	chrA02	13081257	1	1.78e-24		0	0	999	A05	9019129	1	1.02e-22	1	1	1	1	1	1	1	1	1	1	1	1	1	1	1	1	1	1	1	1	1	1	1	1	1	1	1	1	1	1	1
chrA02_4_21.176472	3146718	chrA02_4	21.1765	chrA02	13113857	TGCAGTAGACTCTTTTTTCCTAAAATAGGGGTCACTGAGGTTAC	chrA02	13113857	1	9.77e-15		0	0	999	A05	8990957	1	3.41e-15	1	1	1	1	1	1	1	1	1	1	1	1	1	1	1	1	1	1	1	1	1	1	1	1	1	1	1	1	1	1	1
chrA02_4_21.176472	3199196	chrA02_4	21.1765	chrA02	13125882	TGCAGCTGCGAGAGTTCCTTATGGATCGTGGTCGGATTGTTGACTCCTTACAGTAAGTCCTACTTGAGA	chrA02	13125882	2	7.57e-29	C2	29511815	1	9.61e-26	A05	8973728	2	2.57e-29	1	1	1	1	1	1	1	1	1	1	1	1	1	1	1	1	1	1	1	1	1	1	1	1	1	1	1	1	1	1	1
chrA02_4_21.176472	3199058	chrA02_4	21.1765	chrA02	13177485	TGCAGCTTATGCTTCCTCTTTTCATATGAGCAGTACACTCTCCAAGGACATCATCGGGTACAGGTTCAC	chrA02	13177485	1	7.57e-29		0	0	999	A05	8932321	1	2.57e-29	1	1	1	1	1	1	1	1	1	1	1	1	1	1	1	1	1	1	1	1	1	1	1	1	1	1	1	1	1	1	1
chrA02_4_21.176472	3131366	chrA02_4	21.1765	chrA02	13181224	TGCAGTGCATTTTTGGAGCGGTGATAGACTAGACCGTCCGACTGCATCTTCTGTTGGTTGAAAATACTT	chrA02	13181224	10	7.57e-29	C1	9952989	7	3.46e-25	A05	8928584	2	2.57e-29	1	1	1	1	1	1	1	1	1	1	1	1	1	1	1	1	1	1	1	1	1	1	1	1	1	1	1	1	1	1	1
chrA02_4_21.176472	3191000	chrA02_4	21.1765	chrA02	13261059	TGCAGGTTTATAATGGTAATTGCTCGTCCTGCGACGAACTTGAGATATAATGGTGAAGACTAAAAGTTA	chrA02	13261059	3	7.57e-29	C2	30056611	1	7.43e-27	A05	8841978	1	2.57e-29	1	1	1	1	1	1	1	1	1	1	1	1	1	1	1	1	1	1	1	1	1	1	1	1	1	1	1	1	1	1	1
chrA02_4_21.176472	3079888	chrA02_4	21.1765	chrA02	13315986	TGCAGGTAAGCAGATTCTTGTTCAGTGTGTACGTTTTCTTGCTACTACAACACGCTAGGATTAC	chrA02	13315986	1	1.45e-25		0	0	999	A05	8786769	1	4.95e-26	1	1	1	1	1	1	1	1	1	1	1	1	1	1	1	1	1	1	1	1	1	1	1	1	1	1	1	1	1	1	1
chrA02_4_21.176472	3081664	chrA02_4	21.1765	chrA02	13322424	TGCAGAAACGATATTTATTGCTGAAAAGAACCGAATACAGAGTTTTTTTCTAATTATTCTTTAC	chrA02	13322424	1	1.45e-25	C2	30247507	1	4e-19		0	0	999	1	1	1	1	1	1	1	1	1	1	1	1	1	1	1	1	1	1	1	1	1	1	1	1	1	1	1	1	1	1	1
chrA02_4_21.176472	4169064	chrA02_4	21.1765	chrA02	14455521	TGCAGCTGGAACGCCTCCGATCTGGGCTTGGTCGGTTTGATCGTTAC	chrA02	14455521	1	2.41e-16		0	0	999	A02	17289979	1	8.38e-17	1	1	1	1	1	1	1	1	1	1	1	1	1	1	1	1	1	1	1	1	1	1	1	1	1	1	1	1	1	1	1
chrA02_4_21.176472	3140949	chrA02_4	21.1765	chrA02	14505687	TGCAGCGTAGAGAGTTCGCAACAACAGGTGAGGTGTATGTACATACCAAGGGAAGTTAC	chrA02	14505687	1	7.62e-23		0	0	999	A02	17335017	1	2.61e-23	1	1	1	1	1	1	1	1	1	1	1	1	1	1	1	1	1	1	1	1	1	1	1	1	1	1	1	1	1	1	1
chrA02_4_21.176472	3089166	chrA02_4	21.1765	chrA02	14896284	TGCAGGTGTCTTTCCGAACATAGCTGTAACAGACTTCCCATGGAGTTGTACTCTACAAACCGTTCTTAT	chrA02	14896284	2	7.57e-29	C2	37365298	1	9.61e-26	Scaffold000111	388717	1	2.57e-29	1	1	1	1	1	1	1	1	1	1	1	1	1	1	1	1	1	1	1	1	1	1	1	1	1	1	1	1	1	1	1
chrA02_4_21.176472	3076583	chrA02_4	21.1765	chrA02	14928363	TGCAGAAGCAGAAGCAACTACATCAGGTTCCAACACTGTTTTCCTGTTACCATCATGCCAGGAAACAGC	chrA02	14928363	1	7.57e-29		0	0	999	Scaffold000111	426583	1	2.57e-29	1	1	1	1	1	1	1	1	1	1	1	1	1	1	1	1	1	1	1	1	1	1	1	1	1	1	1	1	1	1	1
chrA02_4_21.176472	3082141	chrA02_4	21.1765	chrA02	15015974	TGCAGACAGCCTCGTCAAACACGTCCAAACTGCAATCAACCTGATATGTAAGTCTTCATTAC	chrA02	15015974	1	1.78e-24		0	0	999		0	0	999	1	1	1	1	1	1	1	1	1	1	1	1	1	1	1	1	1	1	1	1	1	1	1	1	1	1	1	1	1	1	1
chrA02_4_21.176472	4166825	chrA02_4	21.1765	chrA02	15383710	TGCAGAAAGCCTGGGTAACGGAGGCTATAGCATCCCGAGTAATACGTATCGCTCTGCAATTTTATTTTG	chrA02	15383710	2	7.57e-29	C2	38626194	1	4.47e-24		0	0	999	1	1	1	1	1	1	1	1	1	1	1	1	1	1	1	1	1	1	1	1	1	1	1	1	1	1	1	1	1	1	1
chrA02_4_21.176472	3157423	chrA02_4	21.1765	chrA02	15698094	TGCAGCAACATCCATGATAACATCTACACGACATATAAACGAGACCTTAGACCGTAAAGGTCTCCCTGG	chrA02	15698094	1	7.57e-29		0	0	999	Scaffold000103	35890	1	2.57e-29	1	1	1	1	1	1	1	1	1	1	1	1	1	1	1	1	1	1	1	1	1	1	1	1	1	1	1	1	1	1	1
chrA02_4_21.176472	4165390	chrA02_4	21.1765	chrA02	15756100	TGCAGAGGTTGCAAATCCTATGGTATGTTCCATTAC	chrA02	15756100	1	1.64e-10		0	0	999	Scaffold000103	85657	1	6.37e-11	1	1	1	1	1	1	1	1	1	1	1	1	1	1	1	1	1	1	1	1	1	1	1	1	1	1	1	1	1	1	1
chrA02_4_21.176472	4167612	chrA02_4	21.1765	chrA02	15808388	TGCAGTAAGTATTGTATACTTCCTTACCTTCTTTGGTTTATTGTACTGTTAGTTTAGTGGTGTGCATTC	chrA02	15808388	3	7.57e-29	C4	15831767	1	9.61e-26	Scaffold000103	131436	2	2.57e-29	1	1	1	1	1	1	1	1	1	1	1	1	1	1	1	1	1	1	1	1	1	1	1	1	1	1	1	1	1	1	1
chrA02_4_21.176472	3213674	chrA02_4	21.1765	chrA02	16042045	TGCAGAAACAGCACTTATGACTTACAGAGAGGGAGAATAAAAGAAGAAGAAAGGAGTGTAATTCTCAAT	chrA02	16042045	1	7.57e-29		0	0	999	Scaffold000103	345988	1	2.57e-29	1	1	1	1	1	1	1	1	1	1	1	1	1	1	1	1	1	1	1	1	1	1	1	1	1	1	1	1	1	1	1
chrA02_4_21.176472	3156675	chrA02_4	21.1765	chrA02	16086625	TGCAGCTGTAAACGGCAAGCGCACGAAGATAGACCGATCTTCGGCCAAAAGGGCCCCAGGAAAAGACAA	chrA02	16086625	48	7.57e-29	Scaffold18197	186	7	1.25e-19	Scaffold000103	387959	5	2.57e-29	1	1	1	1	1	1	1	1	1	1	1	1	1	1	1	1	1	1	1	1	1	1	1	1	1	1	1	1	1	1	1
chrA02_4_21.176472	3146056	chrA02_4	21.1765	chrA02	16095676	TGCAGGATCCATCTCAGATCTTGCCGCTGTCAAATTGACCTGCGAACAACTTAC	chrA02	16095676	4	3.91e-20	Scaffold00576	135034	4	6.5e-16	Scaffold000103	397141	1	1.39e-20	1	1	1	1	1	1	1	1	1	1	1	1	1	1	1	1	1	1	1	1	1	1	1	1	1	1	1	1	1	1	1
chrA02_4_21.176472	3157242	chrA02_4	21.1765	chrA02	16125620	TGCAGATTTGGGGACAAAGGCGAGGGATTTCAGAGGCTATCAAGGTGGATTGCAATATCTCTACAGGTT	chrA02	16125620	1	7.57e-29		0	0	999	Scaffold000103	426326	1	2.57e-29	1	1	1	1	1	1	1	1	1	1	1	1	1	1	1	1	1	1	1	1	1	1	1	1	1	1	1	1	1	1	1
chrA02_4_21.176472	3083875	chrA02_4	21.1765	chrA02	16155406	TGCAGCAAATGTCTTTGCATTGCAAAACATTTCACATTTGCGGGGCAACCAAACTCTGCATTTGCACAT	chrA02	16155406	1	7.57e-29		0	0	999	Scaffold000103	450581	1	2.57e-29	1	1	1	1	1	1	1	1	1	1	1	1	1	1	1	1	1	1	1	1	1	1	1	1	1	1	1	1	1	1	1
chrA02_4_21.176472	3090248	chrA02_4	21.1765	chrA02	16209626	TGCAGAGCCTCCCTGCTCAGGATCTATGGAGAGTAAAGCCTCCAAAAGAGAAAGCACTTTCATAGGCAA	chrA02	16209626	3	7.57e-29	C7	26144562	2	2.08e-22	Scaffold000103	507951	2	2.57e-29	1	1	1	1	1	1	1	1	1	1	1	1	1	1	1	1	1	1	1	1	1	1	1	1	1	1	1	1	1	1	1
chrA02_4_21.176472	3077320	chrA02_4	21.1765	chrA02	16458742	TGCAGGATGGGATAAATCTTCAGCTTGGAGCAACGCTCATCCTGTTGATAAAGAGATATTGAGAATTAC	chrA02	16458742	2	2.72e-28	Scaffold00861	20052	1	9.61e-26	Scaffold000103	718238	1	9.26e-29	1	1	1	1	1	1	1	1	1	1	1	1	1	1	1	1	1	1	1	1	1	1	1	1	1	1	1	1	1	1	1
chrA02_4_21.176472	3144819	chrA02_4	21.1765	chrA02	16633660	TGCAGGTACGAAATCCATGCTGTGTGTCGTGCCGACACTTTTGCCTGACTATCAAGACGTCTTAC	chrA02	16633660	1	4.14e-26		0	0	999	A02	17494356	1	1.41e-26	1	1	1	1	1	1	1	1	1	1	1	1	1	1	1	1	1	1	1	1	1	1	1	1	1	1	1	1	1	1	1
chrA02_4_21.176472	3078670	chrA02_4	21.1765	chrA02	16891826	TGCAGTTTATCTGATAAATAGAACTCCTTCACCATTGCTTCAGGATAAATCTCCTTATTGAACTTTTAC	chrA02	16891826	1	2.72e-28		0	0	999		0	0	999	1	1	1	1	1	1	1	1	1	1	1	1	1	1	1	1	1	1	1	1	1	1	1	1	1	1	1	1	1	1	1
chrA02_4_21.176472	3084355	chrA02_4	21.1765	chrA02	17140653	TGCAGCCAGAGGATTACGCACGTCATCCAGAACAACAAGAACTCTCTTACTGATTAC	chrA02	17140653	1	9.27e-22		0	0	999		0	0	999	1	1	1	1	1	1	1	1	1	1	1	1	1	1	1	1	1	1	1	1	1	1	1	1	1	1	1	1	1	1	1
chrA02_4_21.176472	3082484	chrA02_4	21.1765	chrA02	17447720	TGCAGCGAATCCATTACATAGATCTCAAAGATAGTACACACAAATATCAAAAAAACTCGAATTAC	chrA02	17447720	2	4.14e-26	Scaffold01383	8430	1	5.31e-18	A02	18262218	1	1.41e-26	1	1	1	1	1	1	1	1	1	1	1	1	1	1	1	1	1	1	1	1	1	1	1	1	1	1	1	1	1	1	1
chrA02_4_21.176472	3116190	chrA02_4	21.1765	chrA02	17470797	TGCAGCCATCCGTTATAAGTATTCGAGGGATTGTTTTCTTCGGATATAGGATATCGAGAGAGCTCGAAG	chrA02	17470797	1	7.57e-29		0	0	999	A02	18335820	1	1.2e-27	1	1	1	1	1	1	1	1	1	1	1	1	1	1	1	1	1	1	1	1	1	1	1	1	1	1	1	1	1	1	1
chrA02_4_21.176472	3104783	chrA02_4	21.1765	chrA02	17486726	TGCAGGAAGAGAGGTAGATCAAGGTATAAACAAAAGGAAAACAGCGTCTAACGTATTTGGAAGAGACAC	chrA02	17486726	1	7.57e-29		0	0	999	A02	18349968	1	2.57e-29	1	1	1	1	1	1	1	1	1	1	1	1	1	1	1	1	1	1	1	1	1	1	1	1	1	1	1	1	1	1	1
chrA02_4_21.176472	3211051	chrA02_4	21.1765	chrA02	17918073	TGCAGATAAATACGGAATAGCACATCCTATTGGCTTGCTCTTCACGGTACCCTCATTGATGATTTCCTT	chrA02	17918073	1	7.57e-29		0	0	999	A02	18802160	1	2.57e-29	1	1	1	1	1	1	1	1	1	1	1	1	1	1	1	1	1	1	1	1	1	1	1	1	1	1	1	1	1	1	1
chrA02_4_21.176472	5029784	chrA02_4	21.1765	chrA02	17972524	TGCAGAGCCCTTCTCGTGGTCGTATCTGAAGAATGAACCCACTGGTGTTGTATGTATCCCTTCCTTATA	chrA02	17972524	2	3.52e-27	C2	40664579	1	9.61e-26	A02	18968407	1	1.2e-27	1	1	1	1	1	1	1	1	1	1	1	1	1	1	1	1	1	1	1	1	1	1	1	1	1	1	1	1	1	1	1
chrA02_4_21.176472	4109949	chrA02_4	21.1765	chrA02	18100556	TGCAGCAGCTTCCAGGGCTTCAATGTTATCCCTCAAGAAAAGAGTACGTGTTGTCCCGCATGGAAGGTC	chrA02	18100556	4	7.57e-29	C9	20059591	3	9.61e-26	A02	19059429	1	2.57e-29	1	1	1	1	1	1	1	1	1	1	1	1	1	1	1	1	1	1	1	1	1	1	1	1	1	1	1	1	1	1	1
chrA02_4_21.176472	4106848	chrA02_4	21.1765	chrA02	18406043	TGCAGCTCCAAAACCGCAAGGAGCTTGTCTCAAACAAGACCCAGAGCTTAC	chrA02	18406043	2	1.63e-18	C2	41301154	1	2.72e-14		0	0	999	1	1	1	1	1	1	1	1	1	1	1	1	1	1	1	1	1	1	1	1	1	1	1	1	1	1	1	1	1	1	1
chrA02_4_21.176472	3080603	chrA02_4	21.1765	chrA02	18413917	TGCAGCATGAATTGGTACGCCTCCATAAACTTTTCCTTGATATTCCATCGCTGAGAACTTAC	chrA02	18413917	1	1.78e-24		0	0	999	A02	19455572	1	6.09e-25	1	1	1	1	1	1	1	1	1	1	1	1	1	1	1	1	1	1	1	1	1	1	1	1	1	1	1	1	1	1	1
chrA02_4_21.176472	3142978	chrA02_4	21.1765	chrA02	18443971	TGCAGAAGGAGTTCCTCTCCTTCTCCTTTTCATCTTCTCTTAC	chrA02	18443971	4	3.34e-14	C1	2269675	1	2.61e-13		0	0	999	1	1	1	1	1	1	1	1	1	1	1	1	1	1	1	1	1	1	1	1	1	1	1	1	1	1	1	1	1	1	1
chrA02_4_21.176472	3135051	chrA02_4	21.1765	chrA02	18600412	TGCAGCGACAAACTCTGCGCTAATAAAAACTGATGCTGCTTGGAACGAAAATTTAC	chrA02	18600412	1	3.23e-21		0	0	999	Scaffold010187	1	3	4.12e-21	1	1	1	1	1	1	1	1	1	1	1	1	1	1	1	1	1	1	1	1	1	1	1	1	1	1	1	1	1	1	1
chrA02_4_21.176472	3192265	chrA02_4	21.1765	chrA02	18626341	TGCAGCTGAAGGTGGGAAGTGGAAAGGTATTAGCATAGAAACTTTCTTAC	chrA02	18626341	1	5.87e-18		0	0	999	A02	19534199	1	9.43e-17	1	1	1	1	1	1	1	1	1	1	1	1	1	1	1	1	1	1	1	1	1	1	1	1	1	1	1	1	1	1	1
chrA02_4_21.176472	3076661	chrA02_4	21.1765	chrA02	18643350	TGCAGAGTAAGGAACTAAGCTGGAATCTGTAGAAGCCTCCCCTAGTAAACATATCATTTCAGATCATAA	chrA02	18643350	1	7.57e-29		0	0	999		0	0	999	1	1	1	1	1	1	1	1	1	1	1	1	1	1	1	1	1	1	1	1	1	1	1	1	1	1	1	1	1	1	1
chrA02_4_21.176472	4113780	chrA02_4	21.1765	chrA02	18739226	TGCAGAAAGTTGAAATGTTGGAGGTGTCACTCCGTGAAACAACAAGGGTAAATAGGAGAGACCTGTGAA	chrA02	18739226	2	7.57e-29	C2	41443083	1	9.68e-21	A02	19629608	1	2.57e-29	1	1	1	1	1	1	1	1	1	1	1	1	1	1	1	1	1	1	1	1	1	1	1	1	1	1	1	1	1	1	1
chrA02_4_21.176472	3133209	chrA02_4	21.1765	chrA02	18814199	TGCAGTTTACGAAGCCCATACAAAATTATATGAGATCCTACGTGTATTAC	chrA02	18814199	1	5.87e-18		0	0	999		0	0	999	1	1	1	1	1	1	1	1	1	1	1	1	1	1	1	1	1	1	1	1	1	1	1	1	1	1	1	1	1	1	1
chrA02_4_21.176472	4113740	chrA02_4	21.1765	chrA02	18919846	TGCAGCCGAATGTCTACTATGTATCTCCTTGTTCTTTTTTGATTAC	chrA02	18919846	1	8.31e-16		0	0	999	A02	21047749	1	2.89e-16	1	1	1	1	1	1	1	1	1	1	1	1	1	1	1	1	1	1	1	1	1	1	1	1	1	1	1	1	1	1	1
chrA02_4_21.176472	3079450	chrA02_4	21.1765	chrA02	19489878	TGCAGCAACAGATTCCATAGTCTGATGTGATGTATCTCAGAGAATGTTATATATAGGTTCTTCTCAATC	chrA02	19489878	2	7.57e-29	C9	29249909	1	1.61e-23	A02	20523534	1	2.57e-29	1	1	1	1	1	1	1	1	1	1	1	1	1	1	1	1	1	1	1	1	1	1	1	1	1	1	1	1	1	1	1
chrA02_4_21.176472	3113460	chrA02_4	21.1765	chrA02	19611614	TGCAGGACCTGCACATTAGTAGCACCAACAACAACATTTTTGTTAC	chrA02	19611614	1	8.31e-16		0	0	999	A02	20396258	1	2.89e-16	1	1	1	1	1	1	1	1	1	1	1	1	1	1	1	1	1	1	1	1	1	1	1	1	1	1	1	1	1	1	1
chrA02_4_21.176472	3165020	chrA02_4	21.1765	chrA02	19712470	TGCAGCCCCTCCAGAACACTTACGAACCCAAAGCACCCAAGTGCTTTAC	chrA02	19712470	1	2.03e-17		0	0	999		0	0	999	1	1	1	1	1	1	1	1	1	1	1	1	1	1	1	1	1	1	1	1	1	1	1	1	1	1	1	1	1	1	1
chrA02_4_21.176472	3147382	chrA02_4	21.1765	chrA02	19919019	TGCAGGAGGTATAATAAACGCTATTAGATCTGTTGACGAGTATCTAACGCTAAAGAATCTCGAAATGGA	chrA02	19919019	2	7.57e-29	C2	41911203	1	2.08e-22	A02	21326134	1	2.57e-29	1	1	1	1	1	1	1	1	1	1	1	1	1	1	1	1	1	1	1	1	1	1	1	1	1	1	1	1	1	1	1
chrA02_4_21.176472	3080066	chrA02_4	21.1765	chrA02	20139328	TGCAGTTTGATCCCATACAGTATTTCATAAGGAAAACGTCCTTTGAGAACTTTTGTGGGCATTCTGTTA	chrA02	20139328	3	7.57e-29		0	0	999	A02	20061435	1	2.57e-29	1	1	1	1	1	1	1	1	1	1	1	1	1	1	1	1	1	1	1	1	1	1	1	1	1	1	1	1	1	1	1
chrA02_4_21.176472	4110048	chrA02_4	21.1765	chrA02	20423857	TGCAGCAATGCAATGTCTCGGATACTATAGCAGTGAGACTGTGTGTGTCGACAAATAGCATTAC	chrA02	20423857	1	1.45e-25		0	0	999	A02	22910855	1	4.95e-26	1	1	1	1	1	1	1	1	1	1	1	1	1	1	1	1	1	1	1	1	1	1	1	1	1	1	1	1	1	1	1
chrA02_4_21.176472	3080538	chrA02_4	21.1765	chrA02	20484437	TGCAGTCCTCAGATCATGCTCTGACCTTGCAACGCTTCAGTTAGGTCAGCAGATTCACGGTTTAGCCAT	chrA02	20484437	2	7.57e-29	C2	44716706	1	2.08e-22	A02	22848557	1	5.57e-26	1	1	1	1	1	1	1	1	1	1	1	1	1	1	1	1	1	1	1	1	1	1	1	1	1	1	1	1	1	1	1
chrA02_4_21.176472	4109833	chrA02_4	21.1765	chrA02	20739441	TGCAGTGCGCGATGCTCTCAGGGAGTGAAGTTAGATTGTTGGCGGACACATTAC	chrA02	20739441	1	1.41e-19		0	0	999	A02	22431172	1	5e-20	1	1	1	1	1	1	1	1	1	1	1	1	1	1	1	1	1	1	1	1	1	1	1	1	1	1	1	1	1	1	1
chrA02_4_21.176472	3079908	chrA02_4	21.1765	chrA02	20843304	TGCAGTTGGATGCAATGGAAGCTAGCCCATCAGTACTAAAACCTTCACAGCTAACAAGCACCAGAGACT	chrA02	20843304	1	7.57e-29		0	0	999	A02	22311333	1	2.59e-24	1	1	1	1	1	1	1	1	1	1	1	1	1	1	1	1	1	1	1	1	1	1	1	1	1	1	1	1	1	1	1
chrA02_4_21.176472	3109428	chrA02_4	21.1765	chrA02	21090830	TGCAGCTCAAAGTGAAATTTTATGATGACAAGAGACAAAAATTGACGTTGGGGATATCTCAAATTTCCT	chrA02	21090830	3	7.57e-29		0	0	999	A02	22073204	1	5.57e-26	1	1	1	1	1	1	1	1	1	1	1	1	1	1	1	1	1	1	1	1	1	1	1	1	1	1	1	1	1	1	1
chrA02_4_21.176472	3108556	chrA02_4	21.1765	chrA02	21141463	TGCAGCTGGTTGCAAAATTACTTTCACTGGATACATCATACATATTTAC	chrA02	21141463	2	2.03e-17	C2	45379730	1	5.42e-16	A02	22021254	2	7.02e-18	1	1	1	1	1	1	1	1	1	1	1	1	1	1	1	1	1	1	1	1	1	1	1	1	1	1	1	1	1	1	1
chrA02_4_21.176472	4107593	chrA02_4	21.1765	chrA02	21144217	TGCAGTAACAAATTGAGTATTATCTCCAATACCTTTCTTTAGCCAGACCAACGCCTGATTATTTTGGAT	chrA02	21144217	7	7.57e-29	C4	23382959	6	2.07e-27	A02	22018475	2	2.57e-29	1	1	1	1	1	1	1	1	1	1	1	1	1	1	1	1	1	1	1	1	1	1	1	1	1	1	1	1	1	1	1
chrA02_4_21.176472	3123458	chrA02_4	21.1765	chrA02	21167493	TGCAGTCCATCCTCGTTTGCGGAAATCAGCTGTGCAGACCATTCTAACTCTCTCAAGTCCACACCAGTA	chrA02	21167493	3	7.57e-29	C7	33188172	1	2.08e-22	A02	21995079	1	2.57e-29	1	1	1	1	1	1	1	1	1	1	1	1	1	1	1	1	1	1	1	1	1	1	1	1	1	1	1	1	1	1	1
chrA02_4_21.176472	3195625	chrA02_4	21.1765	chrA02	21169202	TGCAGAAAAAGTAGTCTGAATTCAAAACACTGGAGATTCAAAGGAAGAGTGTTGCCACTTTTAC	chrA02	21169202	1	1.45e-25		0	0	999	A02	21993367	1	2.3e-24	1	1	1	1	1	1	1	1	1	1	1	1	1	1	1	1	1	1	1	1	1	1	1	1	1	1	1	1	1	1	1
chrA02_4_21.176472	3117865	chrA02_4	21.1765	chrA02	21185121	TGCAGACATGATTCCTACATACCGCCTTCCAGATATCACCTGATTAC	chrA02	21185121	4	2.41e-16	C7	33209276	2	4.98e-16	A06	22478540	2	3.01e-16	1	1	1	1	1	1	1	1	1	1	1	1	1	1	1	1	1	1	1	1	1	1	1	1	1	1	1	1	1	1	1
chrA02_4_21.176472	3079784	chrA02_4	21.1765	chrA02	21213928	TGCAGTAATTATTAGTAACAAATATGACATGGTAAGAGATCGAATTGTCTTTAGCGATTTAC	chrA02	21213928	2	1.78e-24		0	0	999	A02	21942670	1	2.83e-23	1	1	1	1	1	1	1	1	1	1	1	1	1	1	1	1	1	1	1	1	1	1	1	1	1	1	1	1	1	1	1
chrA02_4_21.176472	3086684	chrA02_4	21.1765	chrA02	21427527	TGCAGGCTCATTGGCAAAAAACGCTTTGCGTTTGGCCACTTCTTTGTACTAGCTATTCGCAATTATTAC	chrA02	21427527	1	2.72e-28		0	0	999	A02	21687893	1	9.26e-29	1	1	1	1	1	1	1	1	1	1	1	1	1	1	1	1	1	1	1	1	1	1	1	1	1	1	1	1	1	1	1
chrA02_4_21.176472	4116351	chrA02_4	21.1765	chrA02	21562868	TGCAGGGACACTTCTTTCTTACAAGTTGAGCACAGAGCCGCGGAATCGCATGGATGGAGAGGAATTTTA	chrA02	21562868	1	7.57e-29		0	0	999	Scaffold004359	373	1	2.57e-29	1	1	1	1	1	1	1	1	1	1	1	1	1	1	1	1	1	1	1	1	1	1	1	1	1	1	1	1	1	1	1
chrA02_4_21.176472	3087026	chrA02_4	21.1765	chrA02	22112446	TGCAGCTCCATCTCCTTCCCGGAAAAGGAGATGTTGTTTCCAAATGCATCCATTGGAAGAATCAAGATC	chrA02	22112446	2	7.57e-29	C2	47568856	1	7.43e-27	A02	23879665	1	2.57e-29	1	1	1	1	1	1	1	1	1	1	1	1	1	1	1	1	1	1	1	1	1	1	1	1	1	1	1	1	1	1	1
chrA02_4_21.176472	3109242	chrA02_4	21.1765	chrA02	22169905	TGCAGTTGTCAATGTCTCATAGATAAAAATCGAAGTTTCATGTTTTGAAAGTTAC	chrA02	22169905	2	1.12e-20	Scaffold00847	51850	1	6.71e-16	A02	23955644	1	3.99e-21	1	1	1	1	1	1	1	1	1	1	1	1	1	1	1	1	1	1	1	1	1	1	1	1	1	1	1	1	1	1	1
chrA02_4_21.176472	3095348	chrA02_4	21.1765	chrA02	22182956	TGCAGCTTCCTCAGGAGTTGTGGTATAGTGTTGTTGGTTGAAGAAAACATCTACAGAGTCACAGTCTGA	chrA02	22182956	1	7.57e-29		0	0	999	A02	23968542	1	2.57e-29	1	1	1	1	1	1	1	1	1	1	1	1	1	1	1	1	1	1	1	1	1	1	1	1	1	1	1	1	1	1	1
chrA02_4_21.176472	4108665	chrA02_4	21.1765	chrA02	22189505	TGCAGTGGACAGATAACGGCTCGGCGCCACTCAAACTCGCCAATATGGCCTGCTGGTTCGTTTTCAGTT	chrA02	22189505	2	7.57e-29	C2	47629681	1	1.62e-18	A02	23975319	1	2.57e-29	1	1	1	1	1	1	1	1	1	1	1	1	1	1	1	1	1	1	1	1	1	1	1	1	1	1	1	1	1	1	1
chrA02_4_21.176472	3129288	chrA02_4	21.1765	chrA02	22603903	TGCAGTTGCTGCCTCTGGTCATGTAAACTTTGCTTATGTTGTGTTAC	chrA02	22603903	1	2.41e-16		0	0	999		0	0	999	1	1	1	1	1	1	1	1	1	1	1	1	1	1	1	1	1	1	1	1	1	1	1	1	1	1	1	1	1	1	1
chrA02_4_21.176472	3095914	chrA02_4	21.1765	chrA02	22633400	TGCAGACGTTCTAGAATTGTTTTCCCTTCAGACCAGCTTTCGACTTGGTCTTTCCATAAATGTAGACTT	chrA02	22633400	2	9.79e-28	C2	48541264	1	2.67e-26	A02	24511190	1	3.33e-28	1	1	1	1	1	1	1	1	1	1	1	1	1	1	1	1	1	1	1	1	1	1	1	1	1	1	1	1	1	1	1
chrA02_4_21.176472	3090810	chrA02_4	21.1765	chrA02	22732201	TGCAGCTAAAACTCAGATGGCTTTTTATGATTCCAATGTTACTTTTAGTTAC	chrA02	22732201	1	4.71e-19		0	0	999	A02	24596742	1	1.68e-19	1	1	1	1	1	1	1	1	1	1	1	1	1	1	1	1	1	1	1	1	1	1	1	1	1	1	1	1	1	1	1
chrA02_4_21.176472	4108840	chrA02_4	21.1765	chrA02	22963265	TGCAGTTGACACCCGCTATTCCGTGGCTGCTCCTTTGATCGCTGTTCAGGTGCCAAGTTTTCCTTAGCT	chrA02	22963265	1	3.52e-27		0	0	999	A02	24867432	1	4.34e-22	1	1	1	1	1	1	1	1	1	1	1	1	1	1	1	1	1	1	1	1	1	1	1	1	1	1	1	1	1	1	1
chrA02_4_21.176472	3102945	chrA02_4	21.1765	chrA02	23108247	TGCAGAAGATTGTTCTACCTCTAGTTATCCAATCTTTAGATTAC	chrA02	23108247	1	9.77e-15		0	0	999		0	0	999	1	1	1	1	1	1	1	1	1	1	1	1	1	1	1	1	1	1	1	1	1	1	1	1	1	1	1	1	1	1	1
chrA02_4_21.176472	3075380	chrA02_4	21.1765	chrA02	23428206	TGCAGCATCAATCCCTTCAACCTAGAGAGTTGTTCTATAAGCATGGAGAAATAAATTTAC	chrA02	23428206	1	2.18e-23	C2	49942135	1	1.29e-23	A02	25351144	1	7.46e-24	1	1	1	1	1	1	1	1	1	1	1	1	1	1	1	1	1	1	1	1	1	1	1	1	1	1	1	1	1	1	1
chrA02_4_21.176472	3084965	chrA02_4	21.1765	chrA02	23612664	TGCAGGTGTAGCCACCTCTTGCAGACAAGACTAAACACTTCCTTGTCCTTGTCTCTGTCTAGCTTGGAC	chrA02	23612664	1	7.57e-29		0	0	999	A02	25591343	1	2.57e-29	1	1	1	1	1	1	1	1	1	1	1	1	1	1	1	1	1	1	1	1	1	1	1	1	1	1	1	1	1	1	1
chrA02_4_21.176472	3080570	chrA02_4	21.1765	chrA02		TGCAGAAAATCAAACTCATTAGAAGAAAAATATTTCTTATCTCGAAAAATCAATTGCTTTTTTTCAAGC	chrAnn_random	2757028	2	7.57e-29		0	0	999	Scaffold000508	4472	3	2.57e-29	1	1	1	1	1	1	1	1	1	1	1	1	1	1	1	1	1	1	1	1	1	1	1	1	1	1	1	1	1	1	1
chrA02_4_21.176472	7247617	chrA02_4	21.1765	chrA02		TGCAGAAAATGAGTTACCCCAGTTGACTTAC			0	999		0	0	999		0	0	999	1	1	1	1	1	1	1	1	1	1	1	1	1	1	1	1	1	1	1	1	1	1	1	1	1	1	1	1	1	1	1
chrA02_4_21.176472	3092910	chrA02_4	21.1765	chrA02		TGCAGAAACAGCTTTAGGGTAGATAGCCGAAATGGAGTTTCTTTGCTCACCTGTACGGTTATTAGCTTG	chrC02_random	1790778	2	7.57e-29	C2	16298110	1	4.44e-29		0	0	999	1	1	1	1	1	1	1	1	1	1	1	1	1	1	1	1	1	1	1	1	1	1	1	1	1	1	1	1	1	1	1
chrA02_4_21.176472	3078348	chrA02_4	21.1765	chrA02		TGCAGAAATGAGTCAAAACCAGATAAATACCAGCAAAAACCAGTGAATCCAATCGAACTGACATACATT	chrAnn_random	13789171	2	7.57e-29	C2	34643389	1	1.61e-23	Scaffold000206	36838	1	2.57e-29	1	1	1	1	1	1	1	1	1	1	1	1	1	1	1	1	1	1	1	1	1	1	1	1	1	1	1	1	1	1	1
chrA02_4_21.176472	4107433	chrA02_4	21.1765	chrA02		TGCAGAATCATGAAAATCTACATCATCAGTTAC			0	999		0	0	999		0	0	999	1	1	1	1	1	1	1	1	1	1	1	1	1	1	1	1	1	1	1	1	1	1	1	1	1	1	1	1	1	1	1
chrA02_4_21.176472	3220776	chrA02_4	21.1765	chrA02		TGCAGAATCTATCGCTGCTGAGATATCAAGATTTAC			0	999		0	0	999		0	0	999	1	1	1	1	1	1	1	1	1	1	1	1	1	1	1	1	1	1	1	1	1	1	1	1	1	1	1	1	1	1	1
chrA02_4_21.176472	4108500	chrA02_4	21.1765	chrA02		TGCAGAATGCCGTTTCGGATTGAGTGCCATTTAC			0	999		0	0	999		0	0	999	1	1	1	1	1	1	1	1	1	1	1	1	1	1	1	1	1	1	1	1	1	1	1	1	1	1	1	1	1	1	1
chrA02_4_21.176472	3180792	chrA02_4	21.1765	chrA02		TGCAGAATGGACTATGGCTAAACAGGCAAGCCTTACGCAAAAGTCGTTGTTAC	chrUnn_random	3685124	2	1.36e-19	C2	25307666	1	3.75e-18		0	0	999	1	1	1	1	1	1	1	1	1	1	1	1	1	1	1	1	1	1	1	1	1	1	1	1	1	1	1	1	1	1	1
chrA02_4_21.176472	3079954	chrA02_4	21.1765	chrA02		TGCAGACAGCTGTTGTGTCTCACTGTGTCAAGGTAACAGTGCAGCTACTTGAACTATCTACGAGCTACT	chrAnn_random	12465161	1	7.57e-29		0	0	999	A02	24268097	1	2.57e-29	1	1	1	1	1	1	1	1	1	1	1	1	1	1	1	1	1	1	1	1	1	1	1	1	1	1	1	1	1	1	1
chrA02_4_21.176472	5153544	chrA02_4	21.1765	chrA02		TGCAGACCATTTTGGTCCACAAACCAAAGTTAC			0	999		0	0	999		0	0	999	1	1	1	1	1	1	1	1	1	1	1	1	1	1	1	1	1	1	1	1	1	1	1	1	1	1	1	1	1	1	1
chrA02_4_21.176472	3155787	chrA02_4	21.1765	chrA02		TGCAGACGCGGATGCAAGCGTCCGAGATTGCAGTTTGAACGGGATTGTACAACAGCAAAGGATACCTCT			0	999		0	0	999		0	0	999	1	1	1	1	1	1	1	1	1	1	1	1	1	1	1	1	1	1	1	1	1	1	1	1	1	1	1	1	1	1	1
chrA02_4_21.176472	3081597	chrA02_4	21.1765	chrA02		TGCAGACTCCAAGCTTTTTCCTTAGTTTTCAGGTTCACGCAAACATAAGTTTAC			0	999		0	0	999		0	0	999	1	1	1	1	1	1	1	1	1	1	1	1	1	1	1	1	1	1	1	1	1	1	1	1	1	1	1	1	1	1	1
chrA02_4_21.176472	3090528	chrA02_4	21.1765	chrA02		TGCAGACTTATGAAGACATGCATGACCACTTCGTATCACCAGTCATGCTACATTTAC	chrAnn_random	13763721	7	9.27e-22		0	0	999		0	0	999	1	1	1	1	1	1	1	1	1	1	1	1	1	1	1	1	1	1	1	1	1	1	1	1	1	1	1	1	1	1	1
chrA02_4_21.176472	3164135	chrA02_4	21.1765	chrA02		TGCAGACTTGTAACCGAATTTTTTTGGTTGCATTATTAC			0	999		0	0	999		0	0	999	1	1	1	1	1	1	1	1	1	1	1	1	1	1	1	1	1	1	1	1	1	1	1	1	1	1	1	1	1	1	1
chrA02_4_21.176472	4111922	chrA02_4	21.1765	chrA02		TGCAGAGAGACATCGAGAGCCAAAACATTTAC			0	999		0	0	999		0	0	999	1	1	1	1	1	1	1	1	1	1	1	1	1	1	1	1	1	1	1	1	1	1	1	1	1	1	1	1	1	1	1
chrA02_4_21.176472	3201680	chrA02_4	21.1765	chrA02		TGCAGAGCAAAAATCATTTTCAAAAAAATAGTTAC			0	999		0	0	999		0	0	999	1	1	1	1	1	1	1	1	1	1	1	1	1	1	1	1	1	1	1	1	1	1	1	1	1	1	1	1	1	1	1
chrA02_4_21.176472	3097132	chrA02_4	21.1765	chrA02		TGCAGAGCTGCACGTAAAAGAAGAGTTGTATTATGTTGAGTGTTACGTAACATGTGAATATTGATCTTG	chrCnn_random	70648054	2	2.72e-28	C2	24890810	1	5.74e-28	A02	14570734	1	2.57e-29	1	1	1	1	1	1	1	1	1	1	1	1	1	1	1	1	1	1	1	1	1	1	1	1	1	1	1	1	1	1	1
chrA02_4_21.176472	3091230	chrA02_4	21.1765	chrA02		TGCAGAGTTCCCTCCTTTCAAGTTTGTGTACGCAACCTTTACAAACAAGAGTTGCAGAACCCTGTGGAA	chrC03	52325353	2	7.57e-29		0	0	999	A02	13382998	1	2.57e-29	1	1	1	1	1	1	1	1	1	1	1	1	1	1	1	1	1	1	1	1	1	1	1	1	1	1	1	1	1	1	1
chrA02_4_21.176472	4107010	chrA02_4	21.1765	chrA02		TGCAGATACTTCATAACTTGTGCTTCGGTTAC			0	999		0	0	999		0	0	999	1	1	1	1	1	1	1	1	1	1	1	1	1	1	1	1	1	1	1	1	1	1	1	1	1	1	1	1	1	1	1
chrA02_4_21.176472	5153019	chrA02_4	21.1765	chrA02		TGCAGCAAAAAAAAAAAGATTCGTGAAGAAGTAAGGCGATAGCATTTAC	chrA02_random	441481	1	2.03e-17		0	0	999	A02	10986444	1	7.02e-18	1	1	1	1	1	1	1	1	1	1	1	1	1	1	1	1	1	1	1	1	1	1	1	1	1	1	1	1	1	1	1
chrA02_4_21.176472	4113421	chrA02_4	21.1765	chrA02		TGCAGCAACCAAACGAACAGGGCTACAGTAAAAAAACACTCACCTCACCGGGAGTTATATTAC	chrAnn_random	12512110	1	5.09e-25		0	0	999	A02	24214290	1	1.74e-25	1	1	1	1	1	1	1	1	1	1	1	1	1	1	1	1	1	1	1	1	1	1	1	1	1	1	1	1	1	1	1
chrA02_4_21.176472	3082572	chrA02_4	21.1765	chrA02		TGCAGCAATCTCTTCAACAAACTCATACCTTCATCGATCCGATTCTCTTCAAAAACCTTGAGAGCCAAG	chrCnn_random	26564132	2	1.64e-25	C2	15272310	1	4.47e-24	A02	9829487	1	5.57e-26	1	1	1	1	1	1	1	1	1	1	1	1	1	1	1	1	1	1	1	1	1	1	1	1	1	1	1	1	1	1	1
chrA02_4_21.176472	3100802	chrA02_4	21.1765	chrA02		TGCAGCACAAACCTGACATGAGGAAAAGCAAAGATTAC	chrC02	33914389	2	1.48e-11	C2	39252665	1	9.1e-12	A02	18075081	1	5.28e-12	1	1	1	1	1	1	1	1	1	1	1	1	1	1	1	1	1	1	1	1	1	1	1	1	1	1	1	1	1	1	1
chrA02_4_21.176472	3127455	chrA02_4	21.1765	chrA02		TGCAGCCAAGAACGTCCAATAGTTTTTCTTCCTCTCTTTTAC			0	999		0	0	999		0	0	999	1	1	1	1	1	1	1	1	1	1	1	1	1	1	1	1	1	1	1	1	1	1	1	1	1	1	1	1	1	1	1
chrA02_4_21.176472	3138691	chrA02_4	21.1765	chrA02		TGCAGCGAAAATACAGGAGAAGGAGAATATTCCCTCTCTAACTAGGTTTAC	chrAnn_random	3082869	2	1.63e-18		0	0	999		0	0	999	1	1	1	1	1	1	1	1	1	1	1	1	1	1	1	1	1	1	1	1	1	1	1	1	1	1	1	1	1	1	1
chrA02_4_21.176472	3091896	chrA02_4	21.1765	chrA02		TGCAGCGGATTTCGCCGGCACCTCTTTATTTAGATGGTATAGGATGTACATCAATCGATCTTAC	chrAnn_random	3128259	1	1.45e-25		0	0	999		0	0	999	1	1	1	1	1	1	1	1	1	1	1	1	1	1	1	1	1	1	1	1	1	1	1	1	1	1	1	1	1	1	1
chrA02_4_21.176472	3132911	chrA02_4	21.1765	chrA02		TGCAGCTAGCATGGTACATCCATCCCACAACAGGTAGTAAGAGCAAATTAC	chrAnn_random	29751845	1	1.63e-18		0	0	999	A02	21154055	1	5.84e-19	1	1	1	1	1	1	1	1	1	1	1	1	1	1	1	1	1	1	1	1	1	1	1	1	1	1	1	1	1	1	1
chrA02_4_21.176472	3126363	chrA02_4	21.1765	chrA02		TGCAGCTATCAGGGCTGAGCTTGAGAAGAAGAAGCTTAC			0	999		0	0	999		0	0	999	1	1	1	1	1	1	1	1	1	1	1	1	1	1	1	1	1	1	1	1	1	1	1	1	1	1	1	1	1	1	1
chrA02_4_21.176472	4112188	chrA02_4	21.1765	chrA02		TGCAGCTATGTTTGTCACAGAAAGAGAGGTAGAGAGAGAGAGAGAGAGCATTAC			0	999		0	0	999		0	0	999	1	1	1	1	1	1	1	1	1	1	1	1	1	1	1	1	1	1	1	1	1	1	1	1	1	1	1	1	1	1	1
chrA02_4_21.176472	4109878	chrA02_4	21.1765	chrA02		TGCAGCTCCTTCACGGATAAAGAAAAGTTAC			0	999		0	0	999		0	0	999	1	1	1	1	1	1	1	1	1	1	1	1	1	1	1	1	1	1	1	1	1	1	1	1	1	1	1	1	1	1	1
chrA02_4_21.176472	4165142	chrA02_4	21.1765	chrA02		TGCAGCTGTTTTGCAAGAATCTCGAATCAAGGTTTGTGCGGCAGCAAAACAGTTTAC	chrC02	35518687	4	9.34e-17		0	0	999	A02	19153088	4	9.18e-18	1	1	1	1	1	1	1	1	1	1	1	1	1	1	1	1	1	1	1	1	1	1	1	1	1	1	1	1	1	1	1
chrA02_4_21.176472	4110753	chrA02_4	21.1765	chrA02		TGCAGCTGTTTTGCAAGAATCTCGAATCAAGGTTTGTGCGGCAGCGAAACAATTTAC	chrC02	35518687	4	9.34e-17		0	0	999	A02	19153088	4	4.24e-21	1	1	1	1	1	1	1	1	1	1	1	1	1	1	1	1	1	1	1	1	1	1	1	1	1	1	1	1	1	1	1
chrA02_4_21.176472	3080289	chrA02_4	21.1765	chrA02		TGCAGCTTATTGTAAGCAGACAAGAAGACTCCATCCTTTCGCAGTGATATATAACATTGAGAACCTCAA	chrC02_random	2115772	2	7.62e-24	C2	21835948	1	4.47e-24	A02	12821016	1	2.57e-29	1	1	1	1	1	1	1	1	1	1	1	1	1	1	1	1	1	1	1	1	1	1	1	1	1	1	1	1	1	1	1
chrA02_4_21.176472	3105009	chrA02_4	21.1765	chrA02		TGCAGCTTTCCAGCGATATCTATGGTGTCGTGTTGGATTTAGAAGCCTTGTTGAGTCCATTAC	chrAnn_random	2715881	1	5.09e-25		0	0	999	Scaffold000213	43301	1	1.74e-25	1	1	1	1	1	1	1	1	1	1	1	1	1	1	1	1	1	1	1	1	1	1	1	1	1	1	1	1	1	1	1
chrA02_4_21.176472	3075157	chrA02_4	21.1765	chrA02		TGCAGCTTTTGCCACATCTTCTTAGACCTATAATTTGTTATGATTGAAAGCACTAAACGTTAC	chrAnn_random	35152901	3	5.09e-25	C2	22641528	1	6.48e-22	A02	13321395	1	1.74e-25	1	1	1	1	1	1	1	1	1	1	1	1	1	1	1	1	1	1	1	1	1	1	1	1	1	1	1	1	1	1	1
chrA02_4_21.176472	3104871	chrA02_4	21.1765	chrA02		TGCAGGAAGAAAACACGGTCGAATAGCACCCCTACTTGAACTTTGTGCATCAAAGCTAAAGCAATCACA	chrAnn_random	33594711	5	7.57e-29	C2	30784102	2	2.07e-27	A05	8541393	2	2.57e-29	1	1	1	1	1	1	1	1	1	1	1	1	1	1	1	1	1	1	1	1	1	1	1	1	1	1	1	1	1	1	1
chrA02_4_21.176472	3075717	chrA02_4	21.1765	chrA02		TGCAGGAAGTAAGAAATCTGCGACTGTTTTACTTCTTCAAGTTGTGTGTTTCCGCAAATAGTTTACAGA	chrA02_random	674370	3	1.27e-26	C2	11499788	1	1.25e-19	Scaffold005564	63	3	1.56e-21	1	1	1	1	1	1	1	1	1	1	1	1	1	1	1	1	1	1	1	1	1	1	1	1	1	1	1	1	1	1	1
chrA02_4_21.176472	3074566	chrA02_4	21.1765	chrA02		TGCAGGAATATCTGTAATCTCAACCTGCAAATACAATCCCACTAAGATTCATGAAACTGATCACAGACA	chrAnn_random	28245380	2	7.57e-29	C2	26337084	1	2.07e-27	A02	15246626	1	2.57e-29	1	1	1	1	1	1	1	1	1	1	1	1	1	1	1	1	1	1	1	1	1	1	1	1	1	1	1	1	1	1	1
chrA02_4_21.176472	4109756	chrA02_4	21.1765	chrA02		TGCAGGAGATTGGTTATATCGTCAACGATTATTAC			0	999		0	0	999		0	0	999	1	1	1	1	1	1	1	1	1	1	1	1	1	1	1	1	1	1	1	1	1	1	1	1	1	1	1	1	1	1	1
chrA02_4_21.176472	3078988	chrA02_4	21.1765	chrA02		TGCAGGAGCTGTGCACTTTTTTATCTTACCATTAGCATAATTAGGGTTTCGTTTTTATAATCACAAAGT			0	999		0	0	999	A02	12475203	1	2.57e-29	1	1	1	1	1	1	1	1	1	1	1	1	1	1	1	1	1	1	1	1	1	1	1	1	1	1	1	1	1	1	1
chrA02_4_21.176472	3156331	chrA02_4	21.1765	chrA02		TGCAGGATGATGTTTCCATTGAAGGTACAAGTTGTGTGTCGGTTTTGCTTTTCGTTCGTCTTAC			0	999		0	0	999		0	0	999	1	1	1	1	1	1	1	1	1	1	1	1	1	1	1	1	1	1	1	1	1	1	1	1	1	1	1	1	1	1	1
chrA02_4_21.176472	3119398	chrA02_4	21.1765	chrA02		TGCAGGCATAACAAAGAGAGGACATGCATATGAATCTATATGCTAGTCATTCCAAAAGTAATCCTTGAT	chrAnn_random	43050412	1	7.57e-29		0	0	999	A02	11709963	1	2.57e-29	1	1	1	1	1	1	1	1	1	1	1	1	1	1	1	1	1	1	1	1	1	1	1	1	1	1	1	1	1	1	1
chrA02_4_21.176472	3099898	chrA02_4	21.1765	chrA02		TGCAGGGAAGATCAAATCTGTAAGCATCTAACATTGTGGTTTGGTTCGTTTTGAAACTGTTAC	chrAnn_random	31036180	2	5.09e-25	C2	26359148	1	6.48e-22	A02	15277168	1	1.74e-25	1	1	1	1	1	1	1	1	1	1	1	1	1	1	1	1	1	1	1	1	1	1	1	1	1	1	1	1	1	1	1
chrA02_4_21.176472	4106874	chrA02_4	21.1765	chrA02		TGCAGGGGCAGCACAGTCCTAAACATTTAC			0	999		0	0	999		0	0	999	1	1	1	1	1	1	1	1	1	1	1	1	1	1	1	1	1	1	1	1	1	1	1	1	1	1	1	1	1	1	1
chrA02_4_21.176472	3075494	chrA02_4	21.1765	chrA02		TGCAGGTAAAGTTTTTATTGGTATTGCTTATGATTTTACTCATCTCTGCAACTCCATCTTTTTAC	chrC02	12833500	3	8.96e-23	C2	15988041	1	5.27e-23	A02	10210685	1	6.61e-20	1	1	1	1	1	1	1	1	1	1	1	1	1	1	1	1	1	1	1	1	1	1	1	1	1	1	1	1	1	1	1
chrA02_4_21.176472	3097617	chrA02_4	21.1765	chrA02		TGCAGTAAACTGCTCTCTATGTATATTGTTCGATGTGTCTGTTTTCTCATGCGTGATGGATCTTCCACA	chrC03	12111260	1	9.93e-18	C3	13023094	1	5.82e-18		0	0	999	1	1	1	1	1	1	1	1	1	1	1	1	1	1	1	1	1	1	1	1	1	1	1	1	1	1	1	1	1	1	1
chrA02_4_21.176472	4107523	chrA02_4	21.1765	chrA02		TGCAGTAACCAAAAAAAATTTGGCGGTCAAATTTCCAGTTTTTTTTAC			0	999		0	0	999		0	0	999	1	1	1	1	1	1	1	1	1	1	1	1	1	1	1	1	1	1	1	1	1	1	1	1	1	1	1	1	1	1	1
chrA02_4_21.176472	4110031	chrA02_4	21.1765	chrA02		TGCAGTATTCTGCCGCTTTTGTAATGTTTATGGATCGTTTTCTTTTGCAACTTCAGTCCCTTTTTATAA	chrC02	11594587	1	3.55e-22	C2	14220393	1	9.68e-21	A02	9188385	1	2.57e-29	1	1	1	1	1	1	1	1	1	1	1	1	1	1	1	1	1	1	1	1	1	1	1	1	1	1	1	1	1	1	1
chrA02_4_21.176472	7508491	chrA02_4	21.1765	chrA02		TGCAGTCAAATAAGAAAACACAAGTTCAATATGGATGTACTTGGAGGGGGTGGTGATAATTAC	chrA02_random	939097	3	5.09e-25	C2	27834142	1	3.02e-20	A02	16172488	1	1.74e-25	1	1	1	1	1	1	1	1	1	1	1	1	1	1	1	1	1	1	1	1	1	1	1	1	1	1	1	1	1	1	1
chrA02_4_21.176472	4165125	chrA02_4	21.1765	chrA02		TGCAGTCAATTGCTCTACCACTGAGCTATGGACCCAACTTGTCTTGTTAGTTACCGCTATTTATTTACA	chrC02	20139733	1	2.12e-24	C2	27231135	1	2.69e-21	A02	15857135	2	1.55e-26	1	1	1	1	1	1	1	1	1	1	1	1	1	1	1	1	1	1	1	1	1	1	1	1	1	1	1	1	1	1	1
chrA02_4_21.176472	4332672	chrA02_4	21.1765	chrA02		TGCAGTCTGTCTCTGTACCGCGCTGGACGTTAC			0	999		0	0	999		0	0	999	1	1	1	1	1	1	1	1	1	1	1	1	1	1	1	1	1	1	1	1	1	1	1	1	1	1	1	1	1	1	1
chrA02_4_21.176472	3196570	chrA02_4	21.1765	chrA02		TGCAGTGCTACTTTGGATATACGTCCAAAGTATTAC			0	999		0	0	999	A02	10765758	1	6.37e-11	1	1	1	1	1	1	1	1	1	1	1	1	1	1	1	1	1	1	1	1	1	1	1	1	1	1	1	1	1	1	1
chrA02_4_21.176472	3089966	chrA02_4	21.1765	chrA02		TGCAGTGTAAATAGTCCAGATTCCTCATGATAATCTAGCCAGCTAATTACGTTATTTGTTTAGATATTT	chrA02_random	440049	2	7.57e-29	C2	17806519	1	2.08e-22	A02	10987857	1	5.57e-26	1	1	1	1	1	1	1	1	1	1	1	1	1	1	1	1	1	1	1	1	1	1	1	1	1	1	1	1	1	1	1
chrA02_4_21.176472	3142694	chrA02_4	21.1765	chrA02		TGCAGTTACAGAGGCCTCTGCACTTAGGACAATGCCAATCACTTAC	chrC02	32753137	2	3.86e-14		0	0	999	A02	10231089	1	1.34e-14	1	1	1	1	1	1	1	1	1	1	1	1	1	1	1	1	1	1	1	1	1	1	1	1	1	1	1	1	1	1	1
chrA02_4_21.176472	3204203	chrA02_4	21.1765	chrA02		TGCAGTTCATGCAAGGCTGACTTCGCAAGTGAATCAGCCCGTGCATTGCCAAGCCGAGGAATAAAATGA			0	999		0	0	999		0	0	999	1	1	1	1	1	1	1	1	1	1	1	1	1	1	1	1	1	1	1	1	1	1	1	1	1	1	1	1	1	1	1
chrA02_4_21.176472	3084985	chrA02_4	21.1765	chrA02		TGCAGTTTCGACTTTTGGAGCAGGAGCAGGAACTCACTCTTTGCAATACACAATGCTCCCTAGGTTACA	chrA02_random	950579	1	7.57e-29		0	0	999	A02	16183344	1	2.57e-29	1	1	1	1	1	1	1	1	1	1	1	1	1	1	1	1	1	1	1	1	1	1	1	1	1	1	1	1	1	1	1
chrA02_4_21.176472	3114855	chrA02_4	21.1765	chrA02		TGCAGTTTTGTAGCAGTTCAAAAAAACTTGTGATCATTAC			0	999		0	0	999		0	0	999	1	1	1	1	1	1	1	1	1	1	1	1	1	1	1	1	1	1	1	1	1	1	1	1	1	1	1	1	1	1	1
chrA02_4_21.764706	3148216	chrA02_4	21.7647	chrA02	6240695	TGCAGCACACCAAGTATCCTTGCAGCAGCAGGGTACCCATCTTGCTATTTATATTTAC	chrA02	6240695	2	2.66e-22	C2	14556807	1	2.05e-16		0	0	999	1	1	1	1	1	1	1	1	1	1	1	1	1	1	1	1	1	1	1	1	1	1	1	1	1	1	1	1	1	1	1
chrA02_4_21.764706	3080892	chrA02_4	21.7647	chrA02	7635215	TGCAGTTTCTTCTCACATTTTTGATGATTTGGACGGCATCTGCTTTTATGTGCAAAAGAAATATATGAA	chrA02	7635215	1	3.57e-17		0	0	999	A02	10808570	1	9.26e-29	1	1	1	1	1	1	1	1	1	1	1	1	1	1	1	1	1	1	1	1	1	1	1	1	1	1	1	1	1	1	1
chrA02_4_21.764706	4109206	chrA02_4	21.7647	chrA02	8162783	TGCAGGAAAGCTTGGCTGGGTGGCTCTGTCTTACTGACCGTTGGATTGCATCATCTCCTCCGAAGTTGT	chrA02	8162783	1	1.64e-25		0	0	999	A02	11450948	1	1.2e-27	1	1	1	1	1	1	1	1	1	1	1	1	1	1	1	1	1	1	1	1	1	1	1	1	1	1	1	1	1	1	1
chrA02_4_21.764706	3148310	chrA02_4	21.7647	chrA02	8255644	TGCAGCTGTACTTTTCCATTCGCTCCTTGTATCGGCCTTAGATCTCTTTAC	chrA02	8255644	1	7.59e-17		0	0	999	A02	11248587	1	2.72e-17	1	1	1	1	1	1	1	1	1	1	1	1	1	1	1	1	1	1	1	1	1	1	1	1	1	1	1	1	1	1	1
chrA02_4_21.764706	3105597	chrA02_4	21.7647	chrA02	12747563	TGCAGTTCAACAAGGTCAACAGTATCCGCAAGTTCCCATTAC	chrA02	12747563	1	1.14e-13		0	0	999	A02	16527387	1	3.99e-14	1	1	1	1	1	1	1	1	1	1	1	1	1	1	1	1	1	1	1	1	1	1	1	1	1	1	1	1	1	1	1
chrA02_4_21.764706	4337662	chrA02_4	21.7647	chrA02	16179108	TGCAGATGGATGGCAAGAGAACAGCAACCGGTGGCCAGTTTAC	chrA02	16179108	1	3.34e-14		0	0	999	Scaffold000103	476407	1	1.17e-14	1	1	1	1	1	1	1	1	1	1	1	1	1	1	1	1	1	1	1	1	1	1	1	1	1	1	1	1	1	1	1
chrA02_4_21.764706	3122060	chrA02_4	21.7647	chrA02	17954727	TGCAGATGTATACAAGCAATGTCACTTGGTAGGAGTATGTGCAGTGCATCACTTAC	chrA02	17954727	1	3.23e-21		0	0	999	A02	18949723	1	1.14e-21	1	1	1	1	1	1	1	1	1	1	1	1	1	1	1	1	1	1	1	1	1	1	1	1	1	1	1	1	1	1	1
chrA02_4_21.764706	4116397	chrA02_4	21.7647	chrA02	19681046	TGCAGTGTTGGTCCCGTATCCTTGGCTGTAGAGGTTACCGTACCCACACGCTCCACCTGGTGACAACAG	chrA02	19681046	2	7.57e-29	C2	43496900	1	3.46e-25	A02	20327942	1	5.57e-26	1	1	1	1	1	1	1	1	1	1	1	1	1	1	1	1	1	1	1	1	1	1	1	1	1	1	1	1	1	1	1
chrA02_4_21.764706	3110178	chrA02_4	21.7647	chrA02	20296953	TGCAGCAAATCACAGAGGCACAGCCAGTAGCAAGATTAC	chrA02	20296953	1	4.41e-12		0	0	999	A02	19849318	1	1.56e-12	1	1	1	1	1	1	1	1	1	1	1	1	1	1	1	1	1	1	1	1	1	1	1	1	1	1	1	1	1	1	1
chrA02_4_21.764706	3142617	chrA02_4	21.7647	chrA02	20423822	TGCAGGAAGCATTGTCGTAATATTCTTGGAGACATTAC	chrA02	20423822	1	1.48e-11		0	0	999	A02	22910916	1	5.28e-12	1	1	1	1	1	1	1	1	1	1	1	1	1	1	1	1	1	1	1	1	1	1	1	1	1	1	1	1	1	1	1
chrA02_4_21.764706	3092379	chrA02_4	21.7647	chrA02	22189444	TGCAGAGAGCAAGAAGTAGTCGCTGCTCTGTGAAACAGCCTGACACATTACCCTTCCACTTTAC	chrA02	22189444	1	1.45e-25		0	0	999	A02	23975258	1	4.95e-26	1	1	1	1	1	1	1	1	1	1	1	1	1	1	1	1	1	1	1	1	1	1	1	1	1	1	1	1	1	1	1
chrA02_4_21.764706	4107199	chrA02_4	21.7647	chrA02		TGCAGAGGGCCAACAACTCTATTATCAAACAATTAC	chrC01	26098829	2	1.64e-10		0	0	999	A02	9193959	1	6.37e-11	1	1	1	1	1	1	1	1	1	1	1	1	1	1	1	1	1	1	1	1	1	1	1	1	1	1	1	1	1	1	1
chrA02_4_21.764706	7251078	chrA02_4	21.7647	chrA02		TGCAGCCTCAAGGTCAGCGAAGCCTGCAATTAGCGAGCAGCACCGCGGTACTGGTGGCGGTGGGTTTCC			0	999		0	0	999	A05	8486456	1	2.57e-29	1	1	1	1	1	1	1	1	1	1	1	1	1	1	1	1	1	1	1	1	1	1	1	1	1	1	1	1	1	1	1
chrA02_4_21.764706	3095928	chrA02_4	21.7647	chrA02		TGCAGCCTTCATGATTAGTACACACTCTATTGGAGTTAC	chrCnn_random	51345989	2	4.41e-12		0	0	999	A02	21888572	1	1.56e-12	1	1	1	1	1	1	1	1	1	1	1	1	1	1	1	1	1	1	1	1	1	1	1	1	1	1	1	1	1	1	1
chrA02_4_21.764706	4168110	chrA02_4	21.7647	chrA02		TGCAGCGAGGAAGCTATTACTTTTGGGCATCAGAAGTAAGGTGCATTCAGGGTATGAAATTAC	chrAnn_random	13793109	15	5.09e-25	C8	5402954	14	1.39e-23	Scaffold000206	40777	3	1.74e-25	1	1	1	1	1	1	1	1	1	1	1	1	1	1	1	1	1	1	1	1	1	1	1	1	1	1	1	1	1	1	1
chrA02_4_21.764706	3208686	chrA02_4	21.7647	chrA02		TGCAGCGGTTAGCTCAAAATTGCACAAGGAACTCAGCGGTTAC	chrA02_random	719839	1	3.34e-14		0	0	999	A02	15459492	1	1.17e-14	1	1	1	1	1	1	1	1	1	1	1	1	1	1	1	1	1	1	1	1	1	1	1	1	1	1	1	1	1	1	1
chrA02_4_21.764706	5150475	chrA02_4	21.7647	chrA02		TGCAGCTGTCATTACACACCAGGAGCTCTTAC			0	999		0	0	999		0	0	999	1	1	1	1	1	1	1	1	1	1	1	1	1	1	1	1	1	1	1	1	1	1	1	1	1	1	1	1	1	1	1
chrA02_4_21.764706	7250345	chrA02_4	21.7647	chrA02		TGCAGCTTTTTGATCGTCCTTGTTAC			0	999		0	0	999		0	0	999	1	1	1	1	1	1	1	1	1	1	1	1	1	1	1	1	1	1	1	1	1	1	1	1	1	1	1	1	1	1	1
chrA02_4_21.764706	4117440	chrA02_4	21.7647	chrA02		TGCAGGATACTATAACCCTTCAAACCGTGATGGGTACTCTCCTGTTTTCGAAACTCTGAAGAAATATTC	chrA02_random	1169241	2	7.57e-29	C2	39138789	1	9.61e-26	A02	17931955	1	1.2e-27	1	1	1	1	1	1	1	1	1	1	1	1	1	1	1	1	1	1	1	1	1	1	1	1	1	1	1	1	1	1	1
chrA02_4_21.764706	3085989	chrA02_4	21.7647	chrA02		TGCAGGCTATGTTACTGAAACGTAATGCAAAACCATGTAGATAACTGGAATTAC	chrAnn_random	45846027	2	3.91e-20	C2	37141707	1	3.88e-18	Scaffold000111	299581	1	1.39e-20	1	1	1	1	1	1	1	1	1	1	1	1	1	1	1	1	1	1	1	1	1	1	1	1	1	1	1	1	1	1	1
chrA02_4_21.764706	5121169	chrA02_4	21.7647	chrA02		TGCAGTTCTCCATATCAAAACGCTTTAC			0	999		0	0	999		0	0	999	1	1	1	1	1	1	1	1	1	1	1	1	1	1	1	1	1	1	1	1	1	1	1	1	1	1	1	1	1	1	1
chrA02_4_22.941177	3085175	chrA02_4	22.9412	chrA02	6379844	TGCAGTTCATTTCAATCACTCCCTATAACGTCTAACCAACTCAAGCTACTTTTTCTCACATTAC	chrA02	6379844	1	1.45e-25		0	0	999	A02	9572821	1	6.41e-25	1	1	1	1	1	1	1	1	1	1	1	1	1	1	1	1	1	1	1	1	1	1	1	1	1	1	1	1	1	1	1
chrA02_4_22.941177	4707694	chrA02_4	22.9412	chrA02	8006819	TGCAGGAGAGAGAGGGGGTCCCCCGAGATCACCAAACCCTAGCAGTTTAC	chrA02	8006819	1	2.73e-16		0	0	999	A02	11347507	1	2.03e-18	1	1	1	1	1	1	1	1	1	1	1	1	1	1	1	1	1	1	1	1	1	1	1	1	1	1	1	1	1	1	1
chrA02_4_22.941177	5818878	chrA02_4	22.9412	chrA02	16177049	TGCAGATGGATGGCAAGCGAACAGCAACCGGTGGCCAGATTAC	chrA02	16177049	1	3.34e-14		0	0	999	Scaffold000103	474348	1	1.17e-14	1	1	1	1	1	1	1	1	1	1	1	1	1	1	1	1	1	1	1	1	1	1	1	1	1	1	1	1	1	1	1
chrA02_4_22.941177	5818344	chrA02_4	22.9412	chrA02	16487561	TGCAGTGCGTTCATGTGTGTAGTCAATGAATCTATGTCGTCACGGAGCGGGTAGTAGATACCATTACAG	chrA02	16487561	3	3.52e-27	Scaffold00581	5247	2	1.24e-24	Scaffold000103	747160	1	1.2e-27	1	1	1	1	1	1	1	1	1	1	1	1	1	1	1	1	1	1	1	1	1	1	1	1	1	1	1	1	1	1	1
chrA02_4_22.941177	3086304	chrA02_4	22.9412	chrA02	17583024	TGCAGCTTATAATTATTCTGGGCTACGCAACACTTTTAC	chrA02	17583024	1	4.41e-12		0	0	999	A02	18480481	1	1.56e-12	1	1	1	1	1	1	1	1	1	1	1	1	1	1	1	1	1	1	1	1	1	1	1	1	1	1	1	1	1	1	1
chrA02_4_22.941177	3080969	chrA02_4	22.9412	chrA02	18417117	TGCAGGCATTGGTGTTGAAATTGTCTTTCATATGTAAGTTCCTTCTTTCTAGCTAATTACTAACTCTGT	chrA02	18417117	1	7.57e-29		0	0	999		0	0	999	1	1	1	1	1	1	1	1	1	1	1	1	1	1	1	1	1	1	1	1	1	1	1	1	1	1	1	1	1	1	1
chrA02_4_22.941177	3133746	chrA02_4	22.9412	chrA02		TGCAGATCCTAATCTCGAGACAGAAACCCCTACATTAC			0	999		0	0	999		0	0	999	1	1	1	1	1	1	1	1	1	1	1	1	1	1	1	1	1	1	1	1	1	1	1	1	1	1	1	1	1	1	1
chrA02_5_0	4167593	chrA02_5	0	chrA02	23275852	TGCAGGTAGCTAAAGATTATCTTCGAAAAATCGGTATAGGCGGCAAATCAGTCATGAACGAAAAAATAT	chrA02	23275852	1	7.5664e-29		0	0	999		0	0	999	1	0	0	1	0	0	1	1	0	0	1	0	0	1	0	1	1	0	0	1	0	1	1	0	0	0	1	0	1	1	0
chrA02_5_0	3151312_56:A>T	chrA02_5	0	chrA02	23280545	TGCAGCATTACATGCTGGAATCCCACAGGTTTGTTTTAGCTCCACAAACTTGTATTTTCTTTGGACGTG	chrA02	23280545	1	1.64947e-20		0	0	999	A02	25200804	1	2.57438e-29	1	0	0	1	0	0	1	1	0	0	1	0	0	1	0	1	1	0	0	1	0	1	1	0	0	0	1	0	1	1	0
chrA02_5_0	3100076_34:A>G	chrA02_5	0	chrA02	23303850	TGCAGATAGGACTCACAGCAGTGAAAGACCTCTCGAAAGGAGAAGCTTTGAACTGAGTCACATCGCGAC	chrA02	23303850	2	2.11868e-24	C2	49839229	1	4.47121e-24	A02	25213960	1	2.57438e-29	1	0	0	1	0	0	1	1	0	0	1	0	0	1	0	1	1	0	0	1	0	1	1	0	0	0	1	0	1	1	0
chrA02_5_0	3128281	chrA02_5	0	chrA02	23304310	TGCAGAATCCCAGTAAAGGCCGAAGAAACCATCAATACCGTGCACATTCAACATTAC	chrA02	23304310	1	2.00738e-18	C2	49839689	1	2.55273e-20	A02	25214419	1	3.30167e-17	1	0	0	1	0	0	1	1	0	0	1	0	0	1	0	1	1	0	0	1	0	1	1	0	0	0	1	0	1	1	0
chrA02_5_0	3110375	chrA02_5	0	chrA02	23306856	TGCAGCACTATCATTTATTGGTTTTTACTAAGAAACCAACTTTATAATTACTTTTGATTAC	chrA02	23306856	1	2.9007e-22		0	0	999		0	0	999	1	0	0	1	0	0	1	1	0	0	1	0	0	1	0	1	1	0	0	1	0	1	1	0	0	0	1	0	1	1	0
chrA02_5_0	3144409	chrA02_5	0	chrA02	23458436	TGCAGCGTCTCTAGCAATATAGCTTCTTCAACGTGTAGATAAGCCCCATGATGTCCTGTGATTGCCATC	chrA02	23458436	1	3.52031e-27		0	0	999		0	0	999	1	0	0	1	0	0	1	1	0	0	1	0	0	1	0	1	1	0	0	1	0	1	1	0	0	0	1	0	1	1	0
chrA02_5_0	3111850_57:A>T	chrA02_5	0	chrA02		TGCAGATAGGACTCACAGCAGTGAAAGACCTCTCGAAAGGAGAAGCTTTGAACTGAGTCACATCGCGAC	chrC02	44076385	2	7.5664e-29	C2	49839229	1	4.43969e-29	A02	25213960	1	2.59265e-24	1	0	0	1	0	0	1	1	0	0	1	0	0	1	0	1	1	0	0	1	0	1	1	0	0	0	1	0	1	1	0
chrA02_5_0	3079408_21:C>T	chrA02_5	0	chrA02		TGCAGCACTATCATTTATTGGTTTTTACTAAGAAACCAACTTTATAATTACTTTTGATTAC			0	999		0	0	999	A02	25218777	1	2.13174e-24	1	0	0	1	0	0	1	1	0	0	1	0	0	1	0	1	1	0	0	1	0	1	1	0	0	0	1	0	1	1	0
chrA02_5_0	3080513_21:G>T	chrA02_5	0	chrA02		TGCAGCATCAATCCCCACACATCGTAGATGTTTCGCCAAACCTTCAACCTAGAGAGTTGTTTTATAAGC	chrCnn_random	47591210	3	7.5664e-29	C2	50052889	1	2.06558e-27	A02	25383019	1	5.57255e-26	1	0	0	1	0	0	1	1	0	0	1	0	0	1	0	1	1	0	0	1	0	1	1	0	0	0	1	0	1	1	0
chrA02_5_0	4115086_30:A>G	chrA02_5	0	chrA02		TGCAGCCAACAAGCATGTAAAGGATGAGCTGAGACTACATATTGTTCTAAGTTCTGAAGTGTTTCAATC	chrC02_random	4961477	4	7.5664e-29	Scaffold04460	242	1	2.06558e-27	A02	25358243	1	5.57255e-26	1	0	0	1	0	0	1	1	0	0	1	0	0	1	0	1	1	0	0	1	0	1	1	0	0	0	1	0	1	1	0
chrA02_5_0	3075661_45:T>C	chrA02_5	0	chrA02		TGCAGCCTTGCACAGTTTGGCCGTGACAATCTTACTGGTGAAATCCGATCCATTGAGAATATCTTTTAC	chrCnn_random	47591645	2	2.72136e-28	C2	50052454	1	1.60813e-23	A02	25383457	1	4.30784e-27	1	0	0	1	0	0	1	1	0	0	1	0	0	1	0	1	1	0	0	1	0	1	1	0	0	0	1	0	1	1	0
chrA02_5_0	3110160_24:T>G	chrA02_5	0	chrA02		TGCAGCCTTGCACAGTTTGGCCGTGACAATCTTGCTGGTACAGTCCGATCCATTGAGAATATCTTTTAC			0	999		0	0	999		0	0	999	1	0	0	1	0	0	1	1	0	0	1	0	0	1	0	1	1	0	0	1	0	1	1	0	0	0	1	0	1	1	0
chrA02_5_0	3108023	chrA02_5	0	chrA02		TGCAGAGAAACATGATAGGACTCAGACTCAAAGAGACTGTACCAATAAAAGTCTCTTAC			0	999		0	0	999		0	0	999	1	0	0	1	0	0	1	1	0	0	1	0	0	1	0	1	1	0	0	1	0	1	1	0	0	0	1	0	1	1	0
chrA02_5_0	3180173	chrA02_5	0	chrA02		TGCAGCAAATACATTGCTTTGGGCATGCCTGAAAACGTTCTTCAACTTATAGATAGCATGGCTGGCCCG	chrAnn_random	39517530	3	1.26613e-26	C2	50027034	2	1.60813e-23	A02	25358177	1	2.01847e-20	1	0	0	1	0	0	1	1	0	0	1	0	0	1	0	1	1	0	0	1	0	1	1	0	0	0	1	0	1	1	0
chrA02_5_0	3133588	chrA02_5	0	chrA02		TGCAGCCAACAAGCATGTAAAGGATGAGCTGAGACTACATATTGTTCTAAGTTCTGAAGTGTTTCAATC	chrAnn_random	39100206	4	7.5664e-29	Scaffold04460	242	1	9.61023e-26		0	0	999	1	0	0	1	0	0	1	1	0	0	1	0	0	1	0	1	1	0	0	1	0	1	1	0	0	0	1	0	1	1	0
chrA02_5_0	4107488	chrA02_5	0	chrA02		TGCAGCCTTGCACAGTTTGGCCGTGACAATCTTGCTGGTACAGTCCGATCCATTGAGAATATCTTTTAC	chrCnn_random	47591645	1	5.93254e-20	C2	50052454	1	7.48191e-22	A02	25383457	1	4.33843e-22	1	0	0	1	0	0	1	1	0	0	1	0	0	1	0	1	1	0	0	1	0	1	1	0	0	0	1	0	1	1	0
chrA02_5_0	4166653	chrA02_5	0	chrA02		TGCAGCTGTAGAGCCACTGTTTCCAACAGGGAGACATAAAGACACGACAAAAATCAGTTCTCATCTATA			0	999		0	0	999		0	0	999	1	0	0	1	0	0	1	1	0	0	1	0	0	1	0	1	1	0	0	1	0	1	1	0	0	0	1	0	1	1	0
chrA02_5_0	3135370	chrA02_5	0	chrA02		TGCAGTACTAACTCGTCATCTGTGGGGAAAATTCAGCAGTCTCTTCAACGAGAAGCGGCTTTAC			0	999		0	0	999		0	0	999	1	0	0	1	0	0	1	1	0	0	1	0	0	1	0	1	1	0	0	1	0	1	1	0	0	0	1	0	1	1	0
chrA02_5_0	3129616	chrA02_5	0	chrA02		TGCAGTTCCACCCTCAAAGAAGCCAGATTCAAGGTACTTTCCCCTAAGCTAGTATTAC	chrA02_random	1586021	2	2.65897e-22		0	0	999	A02	25368303	1	1.52507e-20	1	0	0	1	0	0	1	1	0	0	1	0	0	1	0	1	1	0	0	1	0	1	1	0	0	0	1	0	1	1	0
chrA02_5_0.588235	3192557	chrA02_5	0.588235	chrA02	23406857	TGCAGCGGAAGATGACATCCGGCGCTCCAGTGTCTTGTTGTATGCTGCTTTGACCTTGGATCCATTCAT	chrA02	23406857	2	1.63784e-25	C2	49923936	1	4.47121e-24	A02	25328612	1	2.57438e-29	1	0	0	1	0	0	1	1	0	0	1	0	0	1	0	1	1	0	0	1	0	1	1	0	0	0	1	0	1	1	0
chrA02_5_2.352941	5121776_5:G>C	chrA02_5	2.35294	chrA02		TGCAGCTACCCCTAAACATCTGCTCGCATTTAC			0	999		0	0	999		0	0	999	1	0	0	1	0	0	1	1	0	0	1	0	0	1	0	1	1	0	0	1	0	1	1	0	0	0	1	0	1	1	0
chrA02_5_2.941176	3106172	chrA02_5	2.94118	chrA02	22764048	TGCAGAAGTTATACTACTTACTAGGGTCTATGAAGTAGGAAGAATAACAAAGTCCTCTTGACTAGAAAA	chrA02	22764048	2	7.5664e-29	C2	48822525	1	4.47121e-24	A02	24665390	1	5.57255e-26	1	0	0	1	0	0	1	1	0	0	1	0	0	1	0	1	1	0	0	1	0	1	1	0	0	0	1	0	1	1	0
chrA02_5_2.941176	4332420	chrA02_5	2.94118	chrA02	22764114	TGCAGTAGTCACAGGATTATAATTTTTTCTGAGTTTAGTAAAAAGAAAATGTTATGAGAGGTGAAAAGG	chrA02	22764114	1	7.5664e-29	C2	48822591	1	9.61023e-26	A02	24665456	1	1.19774e-27	1	0	0	1	0	0	1	1	0	0	1	0	0	1	0	1	1	0	0	1	0	1	1	0	0	0	1	0	1	1	0
chrA02_5_2.941176	3092956	chrA02_5	2.94118	chrA02	22799186	TGCAGTGATAAAATTACCAGAAATTTTGCTACAAGAACTTTGACAACAACAAAGAAGGTTTTTTCATAT	chrA02	22799186	2	1.63784e-25	C2	49009700	1	2.672e-26	A02	24707864	1	5.57255e-26	1	0	0	1	0	0	1	1	0	0	1	0	0	1	0	1	1	0	0	1	0	1	1	0	0	0	1	0	1	1	0
chrA02_5_2.941176	3121266	chrA02_5	2.94118	chrA02	22803056	TGCAGTGTATTTGAAGGTTTCTCTCTTTTTTCTTCTTTATAGCCTTATCTGGGAGTTCACCTTTGTTTA	chrA02	22803056	1	3.52031e-27		0	0	999	A02	24711547	1	1.19774e-27	1	0	0	1	0	0	1	1	0	0	1	0	0	1	0	1	1	0	0	1	0	1	1	0	0	0	1	0	1	1	0
chrA02_5_2.941176	5030652_44:T>A	chrA02_5	2.94118	chrA02	22937983	TGCAGTGTCTCTTCTGTAGATCCACGGTGGTTAGGGTTTCTCCGAACTTGTAGCGGGGTGGTGGAGGTT	chrA02	22937983	1	7.5664e-29		0	0	999	A02	24847285	1	5.57255e-26	1	0	0	1	0	0	1	1	0	0	1	0	0	1	0	1	1	0	0	1	0	1	1	0	0	0	1	0	1	1	0
chrA02_5_2.941176	5030491	chrA02_5	2.94118	chrA02	22937983	TGCAGTGTCTCTTCTGTAGATCCACGGTGGTTAGGGTTTCTCCGAACTTGTAGCGGGGTGGTGGAGGTT	chrA02	22937983	1	1.63784e-25		0	0	999	A02	24847285	1	2.57438e-29	1	0	0	1	0	0	1	1	0	0	1	0	0	1	0	1	1	0	0	1	0	1	1	0	0	0	1	0	1	1	0
chrA02_5_2.941176	3095942	chrA02_5	2.94118	chrA02	23006283	TGCAGATTCCACAGCCGTCGCAGTGATACTGCTTTTTAGATGTCTGGAAACAAGATAGAACATAATGGT	chrA02	23006283	2	3.52031e-27	C2	49369571	1	4.47121e-24	A02	24914857	1	2.57438e-29	1	0	0	1	0	0	1	1	0	0	1	0	0	1	0	1	1	0	0	1	0	1	1	0	0	0	1	0	1	1	0
chrA02_5_2.941176	4706478	chrA02_5	2.94118	chrA02	23015791	TGCAGGTGAGGCCAAGCAGGTTCGAACGTGGGATCATTATCATCACTATCGTTTCTCTCTCGGTAACTA	chrA02	23015791	2	7.5664e-29	C2	49381249	1	3.45645e-25	A02	24923319	1	2.57438e-29	1	0	0	1	0	0	1	1	0	0	1	0	0	1	0	1	1	0	0	1	0	1	1	0	0	0	1	0	1	1	0
chrA02_5_2.941176	100013761_13:G>T	chrA02_5	2.94118	chrA02		TGCAGATAAGAAATAAACCTTTGTTGATGAGGAACAATGTGCATGAGGATGACGACATACTGGTGGAGA	chrC02	43728356	1	7.5664e-29	C2	49525030	1	4.43969e-29	A02	24993281	1	1.19774e-27	1	0	0	1	0	0	1	1	0	0	1	0	0	1	0	1	1	0	0	1	0	1	1	0	0	0	1	0	1	1	0
[truncated: 17,197 more rows]
[truncated: 139 more columns]

## Sheet: Revised_Bin Map of RADH
Supplementary Table 2b: Linkage map of RP04/Ag-Outback DH mapping population. DArTseq marker (marker id), linkage group, linhage distance (cM), genetic as well as physical positions of markers are given.
[truncated: 2,020 more rows]
[truncated: 126 more columns]
